# Supplementary material for: Unraveling the Contributions to Spin–Lattice Relaxation in Kramers Single-Molecule Magnets
Source: J Am Chem Soc. 2022 Dec 9;144(50):22965–75. doi: 10.1021/jacs.2c08876 (PMC9782788; doi:10.1021/jacs.2c08876)
Supplement: Supplementary file 2 — ja2c08876_si_002.zip [file ja2c08876_si_002.zip › phonon_Dy/mol-9/mode-1-10/7/Cart_disp.xyz]

         256

 Dy   4.2790133282922440        3.9171634269753286E-002   4.1977338024994495     
 Cl   4.2467345388736133       -2.6411301463344383        4.2434140098295146     
 O   5.1107820070027890       0.50774746695594575        2.2335470168003471     
 N   5.6880177530731979        2.1744076488297157        4.6567855815503378     
 N   6.4996620893285009      -0.40736370429073671        5.4185380973069623     
 O   3.4610554893867231       0.51002741298395771        6.1597117589852397     
 N   2.8804995656790799        2.1857995325468411        3.7443200332894397     
 N   2.0642267741715665      -0.38794711534018789        2.9483408095247254     
 C   5.5455352052272184        1.5837493627849102        1.5732508744965115     
 C   6.3236812015027626        1.9604536067688441        5.9799603477744938     
 C   4.8519169318141291        3.4041160308126175        4.7214667541453483     
 C   6.7908925871303856        2.3220689466169731        3.6487433823967619     
 C   7.1390567986402242       -1.5947852776485982        5.4916354294776699     
 C   7.0609623746984234       0.65191286437217344        6.0527286557924569     
 C   3.0223852070002324        1.5793351408786529        6.8264926338225900     
 C   2.2460939189181488        1.9890366681371701        2.4171901468924331     
 C   3.7213496653210147        3.4126277337542024        3.6944130011570389     
 C   1.7771475358487716        2.3264403334549502        4.7529176287611001     
 C   1.4241858036262061       -1.5740275853358645        2.8531203995594434     
 C   1.5096853100793794       0.68079687047290038        2.3233131787896832     
 C   6.3601670371643371        2.5494177869295451        2.2299091143141951     
 C   5.1975355703682364        1.8133363632311554       0.22153790176600199     
 H   7.0148023585072590        2.7844167379282001        6.2288023115563966     
 H   5.5242926444700045        1.9522714008026005        6.7369222301059581     
 H   5.4800292485538060        4.2997529336613667        4.5763934550171479     
 H   4.4278504962699730        3.4633078935758239        5.7286235649144102     
 H   7.3777018534019030        1.3942830797695080        3.7004789012974721     
 H   7.4426315568511283        3.1538001816064360        3.9627080325118782     
 H   6.6376308710929690       -2.4192154956490888        4.9901010198255129     
 C   8.3455509301877875       -1.7704222862013876        6.1655701743674367     
 C   8.2569922735534522       0.54818555441252814        6.7600873288086740     
 C   2.2055926346102743        2.5456538992660471        6.1744985819687317     
 C   3.3676090028040111        1.7988774551021884        8.1804720576043000     
 H   1.5536283336396084        2.8153716722478404        2.1799211411099839     
 H   3.0450828808313162        1.9944472565907287        1.6589848926166941     
 H   3.0966458605919218        4.3091508830593925        3.8495371097871791     
 H   4.1471672449987071        3.4806045676129811        2.6883694799095195     
 H   1.1910836661992132        1.3985118719318321        4.6945838179809796     
 H   1.1251825564617461        3.1597141149335952        4.4443590142964826     
 H   1.9180577139598340       -2.4054877838099866        3.3505739777703010     
 C  0.22421314961234931       -1.7401053907616981        2.1651691184742621     
 C  0.31942033684719590       0.58742399744068052        1.6044859004806620     
 C   6.8156348467195462        3.6720506864725460        1.5306264716895142     
 C   5.6640302973160894        2.9436148269880515      -0.45984783472143925     
 H   4.5858012441639389        1.0810905342447388      -0.30240066082836242     
 H   8.8165932396563882       -2.7487911973452639        6.2003584772715907     
 C   8.9249384471912716      -0.67566289033832994        6.8023298834124981     
 H   8.6686722262430500        1.4270585876025674        7.2499444178140493     
 C   1.7462735979644759        3.6612817875418813        6.8815044749727790     
 C   2.8951119708628625        2.9216823594999712        8.8692703784170668     
 H   3.9809847531728813        1.0648361784130285        8.7000527561549497     
 H -0.24687934499317418       -2.7182671899474791        2.1119566015164564     
 C -0.34839880694881870      -0.63554923350175807        1.5390634197400004     
 H  -8.8248419578059345E-002   1.4730758467343310        1.1231925387129227     
 H   7.4483205429635602        4.3932093473295808        2.0494162833420697     
 C   6.4822499965387701        3.8742734783734289       0.18751999224262722     
 H   5.3877655374714140        3.0739845436532574       -1.5075547839494809     
 H   9.8804397502138723      -0.77262696477008341        7.3152556257192343     
 H   1.1149968589326664        4.3856808153844060        6.3661876301681719     
 C   2.0767434898621850        3.8545243434452905        8.2265022140195807     
 H   3.1670156522718189        3.0465501867934641        9.9186145958049607     
 H  -1.2989756978898610      -0.72493348141141112        1.0158119086072703     
 H   6.8690043888295511        4.7464060101114383      -0.33143209086392905     
 H   1.6878783782609730        4.7221164254253249        8.7502387624194071     
 Dy   4.3847829701795460        16.902787470914308        12.631659388933608     
 Cl   4.4126834446769667        19.578797466105652        12.688504085289477     
 O   3.5584661413985406        16.427903503408054        10.668062547225450     
 N   2.9585436907663536        14.765167252651777        13.084546514141376     
 N   2.1594683902730791        17.349756854634855        13.853234597832712     
 O   5.2022978003810438        16.429279366751096        14.592880709517315     
 N   5.7645864054820368        14.743265019446850        12.176413927621121     
 N   6.6056308690988947        17.313590279402746        11.398796396377758     
 C   3.1033724375170153        15.363592975977504        10.002931267487057     
 C   2.3243569555967505        14.979087645422959        14.408584080354764     
 C   3.7855621729553928        13.529024198705939        13.140979248640553     
 C   1.8535610674092184        14.628755060002108        12.078254658993917     
 C   1.5220985498298027        18.538461490419404        13.925063538891452     
 C   1.5899767941977618        16.289998802765719        14.479907362332330     
 C   5.6228079303808514        15.351679662895696        15.259823617285511     
 C   6.4032278388736996        14.941597386390498        10.852537295302819     
 C   4.9163815244377291        13.522193491745451        12.114655193969302     
 C   6.8629475446145429        14.590246888278775        13.188604908854922     
 C   7.2504061915174987        18.496741217830927        11.302290498876244     
 C   7.1461265662502829        16.245376749800897        10.761083247927578     
 C   2.2762631625005700        14.405682745400513        10.656264230492539     
 C   3.4361904943855683        15.141066924570028        8.6463020468151477     
 H   1.6288882341875164        14.157897528233550        14.655351518981815     
 H   3.1230165864800501        14.982006804322225        15.166715580080895     
 H   3.1519123992255618        12.638805621539849        12.984204527501316     
 H   4.2076547092267074        13.456921383996884        14.148292472012823     
 H   1.2713419913429871        15.559195497201557        12.135249179683528     
 H   1.1957544130467426        13.800246569068705        12.389844807870068     
 H   2.0279715246120520        19.362853460398505        13.427600565630769     
 C  0.31121695636188951        18.716107876194371        14.591236521686705     
 C  0.38620849186431244        16.394076182973372        15.174485243309709     
 C   6.4249718966972420        14.373305798212325        14.607680456520264     
 C   5.2705904705367121        15.135081997904710        16.612451558875694     
 H   7.0897924562322023        14.111647525661677        10.611177884769623     
 H   5.6049900691223620        14.946047975162170        10.093904218923866     
 H   5.5359088311239795        12.620223277854516        12.257453712751634     
 H   4.4895043592806498        13.468038210024048        11.108289772651450     
 H   7.4567503084489877        15.513330043946581        13.134381604242414     
 H   7.5075233178669860        13.751164309956156        12.881408127188159     
 H   6.7658695315498223        19.328415817435904        11.808349318832610     
 C   8.4426091788551094        18.659425418779161        10.600081684036041     
 C   8.3260570505487976        16.336734839050525        10.024870338989556     
 C   1.7892713334149477        13.302102033530597        9.9474517533668561     
 C   2.9376664036714097        14.030476386222798        7.9554760606484063     
 H   4.0591655461039240        15.865606423194929        8.1246576583634571     
 H -0.15573016421875918        19.696761517589124        14.626550247759026     
 C -0.27808996040823131        17.620242213389254        15.217462436841759     
 H  -3.4827805093095326E-002   15.513664534441084        15.654333804128255     
 C   6.8559811163815976        13.243369989312168        15.310723003897406     
 C   5.7169155438389412        13.999231668145690        17.298346112001475     
 H   4.6716752325385773        15.880491165801095        17.132739633030599     
 H   8.9198038206939927        19.634122100804632        10.546022501458625     
 C   8.9994780660100808        17.555931937833531        9.9583852072365477     
 H   8.7202032502151177        15.452447286699707        9.5305466723126262     
 H   1.1399566651492941        12.591025161403055        10.460789824698193     
 C   2.1040395367797093        13.110142745711830        8.5985074192789845     
 H   3.1998399683906031        13.907802069877105        6.9034190736249039     
 H  -1.2380864207723117        17.717609821242437        15.722469430603796     
 H   7.4684755523519293        12.505611628464388        14.791707816522315     
 C   6.5152770072927870        13.050380369528119        16.653421637734112     
 H   5.4396019159838582        13.876570455090727        18.346645829794511     
 H   9.9421666789793637        17.644297643861766        9.4208451520606022     
 H   1.6913223419968575        12.254521409125381        8.0716949956678832     
 H   6.8813450468912754        12.170817829379656        17.174375043132393     
 Dy   9.1210563729006919E-002   8.5142054090362080        4.2597220287204403     
 Cl   5.0884211736391696E-002   5.8307191606843691        4.2693582595024884     
 O  0.89728710097556819        8.9737823963262766        2.2800298522437088     
 N   1.5071677419486575        10.636918544457110        4.6923564820685302     
 N   2.3060446566832598        8.0603287731939339        5.4893064024878591     
 O -0.71531002920737685        9.0107676193136736        6.2169944141719711     
 N  -1.3109140977560687        10.663593728622562        3.7890205309226794     
 N  -2.1299893885437013        8.0802371212188682        3.0202805120778802     
 C   1.3204499417204651        10.050555390666618        1.6158432915159686     
 C   2.1492644793583873        10.437300830080963        6.0156889087328951     
 C  0.67408280193787029        11.869944862469447        4.7519357170318912     
 C   2.6038231823133922        10.772019249266531        3.6738426714926504     
 C   2.9320228448132477        6.8670103548052372        5.5851881442099458     
 C   2.8805947467423891        9.1267276884237489        6.0996536593230353     
 C  -1.1795129413059615        10.071638563617062        6.8821517721540371     
 C  -1.9477027281411778        10.454740295772755        2.4664480834922027     
 C -0.46042083560762226        11.882894727293738        3.7288190135795296     
 C  -2.4103230960296020        10.820709400913183        4.7961043173914515     
 C  -2.7774012609218581        6.8969749839070040        2.9430676157543987     
 C  -2.6811242398596784        9.1435209405537936        2.3820429942110071     
 C   2.1549293260875944        11.007207101722798        2.2612639545267106     
 C  0.93301458108934099        10.298340131146976       0.27570505839095366     
 H   2.8429840794926711        11.262437382332211        6.2526907963047904     
 H   1.3533267870043164        10.438141492005698        6.7768178632335845     
 H   1.3072903458824321        12.761773053168501        4.6044900809649150     
 H  0.25040441352906140        11.931436760951545        5.7594733261849420     
 H   3.1802200731733929        9.8374810300251703        3.7204578161799780     
 H   3.2663956547775541        11.597198078495905        3.9811226336188006     
 H   2.4197296219343492        6.0375307198919570        5.1027167712780122     
 C   4.1388050925359714        6.6927232503435965        6.2591820891102170     
 C   4.0808569243995345        9.0266796337647328        6.7988663339978581     
 C  -1.9894955362090221        11.037670517158068        6.2206877968417871     
 C -0.87603822044871837        10.273482588781135        8.2481050995662759     
 H  -2.6447241319324921        11.276217829213108        2.2250231261825517     
 H  -1.1510736757518651        10.458695232094856        1.7065876078309163     
 H  -1.0754981790019751        12.785536834036622        3.8862505560752987     
 H  -4.1431093064808744E-002   11.947950896990859        2.7202213010367005     
 H  -3.0077686502701244        9.8994936022041990        4.7397294238941141     
 H  -3.0546447347589529        11.659582119213496        4.4843908193324928     
 H  -2.2864493827512584        6.0703243652413903        3.4515384736921626     
 C  -3.9794639643129757        6.7277440630880880        2.2597624717496161     
 C  -3.8692376568498070        9.0438329732130285        1.6590332794824150     
 C   2.5863066470187430        12.140744021372797        1.5643411725121985     
 C   1.3745423060393742        11.441362005134369      -0.40221062937272811     
 H  0.30446546359896343        9.5749449423280559      -0.24169629020921157     
 H   4.5973161972249823        5.7091020131638786        6.3189953906436660     
 C   4.7345179635597034        7.7967303875839029        6.8652606306193578     
 H   4.5045520384310329        9.9117858110026607        7.2670928353288913     
 C  -2.4799560274492216        12.138739893226900        6.9309800047300216     
 C  -1.3838308391122067        11.377854140385852        8.9419272779760881     
 H -0.27298062996560235        9.5342597375053870        8.7721562971728488     
 H  -4.4571620303391777        5.7522408116660086        2.2265926347495069     
 C  -4.5449448810364368        7.8240311828536928        1.6126116602708405     
 H  -4.2717450815422255        9.9241067131182366        1.1631803369693081     
 H   3.2271466903758359        12.858749635237880        2.0770378798679059     
 C   2.2087601503357877        12.364772660106979       0.23451456974670085     
 H   1.0659845390856966        11.588619517376163       -1.4398632624278656     
 H   5.6882336992013469        7.7007531501418178        7.3811247431771525     
 H  -3.1094464459984721        12.861699109281648        6.4108280967875659     
 C  -2.1931846934216064        12.312229524427249        8.2888980790622764     
 H  -1.1467050369251957        11.485729284692471        10.001951965370798     
 H  -5.4983676429687183        7.7323259997880411        1.0943542690768095     
 H   2.5712669057256829        13.249494192882965      -0.28148768829727983     
 H  -2.6126691676100506        13.163864944632033        8.8159563135793100     
 Dy -0.15738270892460468        8.4211385381217703        12.587616632816653     
 Cl -0.15884943775603275        11.101599226492691        12.565537140735167     
 O -0.98267734408250362        7.9316896709570113        10.638439163467384     
 N  -1.5357054951681253        6.2850007610306067        13.074949822247913     
 N  -2.3592296533937511        8.8624664685967893        13.847291196575823     
 O  0.68460941568113232        7.9725094001977208        14.560030818758650     
 N   1.2716936097964113        6.2829937346547711        12.158591676467804     
 N   2.0625110147149011        8.8642377339206710        11.356703411361234     
 C  -1.3916530799617177        6.8371320866224288        9.9903860683339225     
 C  -2.1652160743652122        6.4942436287285492        14.402156528930645     
 C -0.69065852062953659        5.0611640057351837        13.144229212454283     
 C  -2.6411089693829686        6.1248698839225906        12.069526686145279     
 C  -2.9988485111627505        10.048556327696032        13.943756124970937     
 C  -2.9078640110914842        7.7977663430637323        14.483912757476862     
 C   1.1528831440069676        6.9232846865837567        15.238808295446336     
 C   1.9032656771795207        6.4855410683166657        10.830824550906112     
 C  0.43780697426388065        5.0513741713528022        12.115078408302077     
 C   2.3781102484592638        6.1493920812185117        13.162368738662778     
 C   2.7038838444733089        10.050695812247717        11.285257495823902     
 C   2.6345174307584287        7.7979949901227910        10.743094316399828     
 C  -2.2020088181306021        5.8758654063761453        10.656114436037802     
 C  -1.0101071189320725        6.5824791821016335        8.6508875606098314     
 H  -2.8473143675309140        5.6646374005662707        14.656936433748015     
 H  -1.3602803373874957        6.5094544467540718        15.153673062135917     
 H  -1.3150880941425964        4.1608861784521061        13.012655643530104     
 H -0.26000848104854490        5.0162531774497401        14.149741411847739     
 H  -3.2256565169117462        7.0547058030429302        12.109179785724940     
 H  -3.2912762394461947        5.2968815524487658        12.393687167342046     
 H  -2.5079305046621556        10.878411267234037        13.441129349805422     
 C  -4.1915556390925994        10.217006221673902        14.643813893597715     
 C  -4.0914065718280161        7.8930409816385154        15.212897897491445     
 C   1.9654580830385118        5.9489818565522645        14.591057032972326     
 C  0.85365819403249699        6.7343107710299428        16.609098527233353     
 H   2.6021717838334193        5.6645128053002507        10.593758559407426     
 H   1.1040705028889919        6.4753927290814319        10.073292701928244     
 H   1.0661616947409127        4.1591107444707536        12.281077174521382     
 H   1.4584965289978380E-002   4.9695949429830577        11.109043020599456     
 H   2.9677228748524116        7.0747008612815447        13.091733709706965     
 H   3.0283567817498462        5.3124378261236931        12.857411289548173     
 H   2.1974246321106410        10.878674603841926        11.776305519925176     
 C   3.9220261538414753        10.220651824686922        10.630197156792125     
 C   3.8418308285930900        7.8963863370519540        10.053178850290381     
 C  -2.6167437697025697        4.7239899649608095        9.9768958978786539     
 C  -1.4329051288363202        5.4191343203779319        7.9911849791831981     
 H -0.40429173169559329        7.3174339245359343        8.1221519322233977     
 H  -4.6618195504925204        11.194805943329934        14.700823419038294     
 C  -4.7579948181726222        9.1156343063212901        15.280407613490890     
 H  -4.4917341203950949        7.0094229664401526        15.702982054355321     
 C   2.4650339878841900        4.8601942135758867        15.315222315947437     
 C   1.3706491749498437        5.6430287473221137        17.317372739865633     
 H  0.24332121726062805        7.4707726852176206        17.127482582194254     
 H   4.3943687994254645        11.198993019436379        10.598271073709816     
 C   4.5110775179582960        9.1203978050385359        10.011258043890688     
 H   4.2639812728199376        7.0131246408779964        9.5791628899981642     
 H  -3.2370012894374507        3.9993309861170383        10.504395122643166     
 C  -2.2430872236487915        4.4886454090864847        8.6473658209889379     
 H  -1.1291007446891426        5.2633664145358940        6.9529360178009467     
 H  -5.6996443868686955        9.2088648076197792        15.818620447939981     
 H   3.1005488629866691        4.1352767286740626        14.804342025704534     
 C   2.1848097175373224        4.7036108146305349        16.677073817134161     
 H   1.1363484241771193        5.5472529877919881        18.379352384108152     
 H   5.4779320003439222        9.2115780206276643        9.5174148180267579     
 H  -2.5926725921881619        3.5888765504060132        8.1460118388431582     
 H   2.6097449375339430        3.8617300497567513        17.216763297174531     
         256

 Dy   4.2793576661226318        4.1605156541265627E-002   4.1984578446894769     
 Cl   4.2487066467799330       -2.6387097495577163        4.2413368967580380     
 O   5.1104382589026498       0.50984933550814848        2.2340749901303298     
 N   5.6882338140495374        2.1769315251382300        4.6569427221078206     
 N   6.4999629720670757      -0.40466879817119988        5.4195757465066139     
 O   3.4613113179673869       0.51241731239975985        6.1605631897609774     
 N   2.8807384165301260        2.1877868523744990        3.7447651846499679     
 N   2.0640356232529879      -0.38613929616817849        2.9505111965034891     
 C   5.5457433597158579        1.5853387201506648        1.5733947626966860     
 C   6.3239323128726248        1.9633736953804020        5.9801686982257696     
 C   4.8520911523784225        3.4066066633769867        4.7212493587180813     
 C   6.7910544230088661        2.3242304658211244        3.6488257566619238     
 C   7.1392368355582132       -1.5921154521011684        5.4933053990087863     
 C   7.0611929806735017       0.65484607797856476        6.0534278092528346     
 C   3.0224218830802205        1.5817445277897202        6.8271946469514608     
 C   2.2461784907372411        1.9903731048053117        2.4178327666078117     
 C   3.7215418349899640        3.4146166612514923        3.6941931126341867     
 C   1.7774876162313329        2.3288584028172026        4.7533732986430453     
 C   1.4239553236148956       -1.5722283801140713        2.8560555204014713     
 C   1.5096253711854106       0.68218300612425531        2.3247121285851988     
 C   6.3604848034011203        2.5510558535230681        2.2298440451634853     
 C   5.1983781429448248        1.8141930271495978       0.22140545308270188     
 H   7.0150756987668954        2.7873884405967901        6.2287462494085766     
 H   5.5245647543865042        1.9554227936124706        6.7371674356206599     
 H   5.4801532484361157        4.3022350058082983        4.5758966264562906     
 H   4.4279595336614745        3.4660479956420325        5.7283720760086903     
 H   7.3778425771668079        1.3964504508360327        3.7008901662425986     
 H   7.4428266196135713        3.1560429514811146        3.9624823886412845     
 H   6.6378677320433201       -2.4167191129666339        4.9919980277142377     
 C   8.3456064178733982       -1.7675377489763182        6.1675084487140648     
 C   8.2571204158607792       0.55135836042690178        6.7609875854782411     
 C   2.2058868920747607        2.5481326241227449        6.1749422314602951     
 C   3.3670333375038108        1.8011417976870789        8.1813383051440862     
 H   1.5538113879676281        2.8166567434004484        2.1801469740244848     
 H   3.0451388344447503        1.9951797032161924        1.6596249751558594     
 H   3.0968158476723260        4.3111921983464230        3.8488656831228201     
 H   4.1473387881987716        3.4821164547723318        2.6881141799140433     
 H   1.1912048265992525        1.4010645156702406        4.6952004245319312     
 H   1.1256822130236588        3.1622186081569157        4.4446840602616584     
 H   1.9178261113768424       -2.4033762376744869        3.3540211113367859     
 C  0.22402438212673184       -1.7386752751536132        2.1681373675105493     
 C  0.31947018484983608       0.58840426143864644        1.6057522620166289     
 C   6.8166197427235691        3.6730772354639187        1.5300810665350384     
 C   5.6656731389452855        2.9438171914636491      -0.46046327457536729     
 H   4.5865475016707418        1.0818533770875016      -0.30230721372694430     
 H   8.8165685969385699       -2.7459350610130007        6.2028486744230111     
 C   8.9249742469617068      -0.67251178121641342        6.8038113144868735     
 H   8.6687764185458978        1.4303845910574391        7.2505914528583473     
 C   1.7462285836612519        3.6636870754347872        6.8818395867891402     
 C   2.8941502718597194        2.9238362617749725        8.8700522569162139     
 H   3.9801641221892372        1.0669792711923771        8.7010531027972018     
 H -0.24716774801351546       -2.7167984289501050        2.1156086279906332     
 C -0.34843270919137775      -0.63455457032667018        1.5411540326030004     
 H  -8.8027772414156366E-002   1.4737246366326144        1.1237324496822765     
 H   7.4493227497703822        4.3943407755481010        2.0486884427199663     
 C   6.4839288858618316        3.8745494860197573       0.18672082735049586     
 H   5.3899594207078430        3.0736614555905941       -1.5083675585120069     
 H   9.8803831242131803      -0.76932010704157927        7.3169183123432724     
 H   1.1150464446860331        4.3880800131051849        6.3663818244347627     
 C   2.0760308005840757        3.8567220010030256        8.2270082524336026     
 H   3.1655751768532281        3.0485180963087912        9.9195391709847129     
 H  -1.2989628837203679      -0.72427056431084058        1.0178807024619068     
 H   6.8713291982280733        4.7461579281358661      -0.33253831609573259     
 H   1.6867197436479242        4.7241525190190590        8.7506560541784371     
 Dy   4.3809310880805690        16.901948204063594        12.630361510631928     
 Cl   4.4074052784581177        19.577983710250368        12.684654070030001     
 O   3.5542456798236133        16.427247872442649        10.667066359914177     
 N   2.9562126194230358        14.763784004749189        13.083767883514307     
 N   2.1561346189044253        17.347970456213112        13.852870297561077     
 O   5.1994040423619916        16.428971944833542        14.591468331141449     
 N   5.7620104502679350        14.743143070154508        12.175094094460066     
 N   6.6016525682289497        17.313911297097608        11.397516673733870     
 C   3.0999011645261647        15.362587455913628        10.002010497127703     
 C   2.3222406202869128        14.977336864011811        14.407954876887025     
 C   3.7838427686076228        13.528065761800642        13.140173332903526     
 C   1.8511554032187574        14.626806804432002        12.077629385014221     
 C   1.5185259783633127        18.536495441653432        13.925398944836878     
 C   1.5875089090878736        16.287972279852436        14.479887177035714     
 C   5.6209662861118090        15.351861814905911        15.258475975461234     
 C   6.4002949506050140        14.941987509720974        10.851112280522678     
 C   4.9144175901358427        13.521645748438178        12.113586162720837     
 C   6.8606858054138158        14.590564819479836        13.186961842787175     
 C   7.2462366360766239        18.497205453869380        11.301762468512432     
 C   7.1430327187677687        16.245907906070851        10.760230579381199     
 C   2.2738510600155415        14.403985051225488        10.655587326692912     
 C   3.4325790036862900        15.140486120931527        8.6452932545493901     
 H   1.6271636417381405        14.155865135466872        14.654816820037723     
 H   3.1211136309460477        14.980474040286113        15.165861098166850     
 H   3.1505526698092838        12.637527794792856        12.983880937526250     
 H   4.2062948784503718        13.456433471222040        14.147364655522184     
 H   1.2685205025208377        15.556977839221480        12.134709074379353     
 H   1.1938774861694055        13.797939129210269        12.389280881381564     
 H   2.0237906687314493        19.361110636393580        13.427722127079230     
 C  0.30815180737379499        18.713662753599653        14.592548965347369     
 C  0.38439966516609680        16.391624307804701        15.175631615379224     
 C   6.4233739483623804        14.373726074466708        14.606231515099250     
 C   5.2698934840848759        15.135623676384474        16.611448339551909     
 H   7.0869774119105928        14.112256396248593        10.609358845066140     
 H   5.6018706134062439        14.946597860374061        10.092681990552673     
 H   5.5344034233277810        12.620018797346789        12.256606439299052     
 H   4.4874460503116174        13.467022366152845        11.107285592703876     
 H   7.4542692078365382        15.513780322309254        13.132483807180293     
 H   7.5054718206786362        13.751658005568348        12.879635064538752     
 H   6.7610312853523311        19.328699097979108        11.807464849570978     
 C   8.4390812741573544        18.660245825990202        10.600773258824239     
 C   8.3237318815213577        16.337562226052999        10.025360386625078     
 C   1.7880979478742005        13.299757242764066        9.9470213725385133     
 C   2.9351617413228390        14.029287301026658        7.9546883365959866     
 H   4.0545764773587276        15.865777610650182        8.1235413902502849     
 H -0.15912987587282124        19.694120273064669        14.628394727481075     
 C -0.28021902767281975        17.617567189419791        15.219190198994671     
 H  -3.5826958523440561E-002   15.511106320879030        15.655941614061843     
 C   6.8559099697175174        13.244560365656559        15.309504558402537     
 C   5.7177159169519935        14.000551149233406        17.297574365456402     
 H   4.6706839551866484        15.880760618026040        17.131794783209070     
 H   8.9160193867542930        19.635088855784399        10.547250698810693     
 C   8.9969379759595753        17.556937721656855        9.9596537072247209     
 H   8.7186442918443614        15.453380397694723        9.5314658883669949     
 H   1.1400433820318292        12.587841258017901        10.460680890233283     
 C   2.1028785669007237        13.108042364506240        8.5980561008650351     
 H   3.1972477108010731        13.906777807933251        6.9025889754336580     
 H  -1.2397599191736963        17.714677845595315        15.725041992188606     
 H   7.4689688292043330        12.507204289081168        14.790561317841201     
 C   6.5164812395381473        13.052081940781711        16.652568639192406     
 H   5.4412190883096647        13.878224030421190        18.346118096054784     
 H   9.9401991117653949        17.645544947113677        9.4232028335775730     
 H   1.6911217427970147        12.251875216224112        8.0714908842244881     
 H   6.8838874853217122        12.173246275130673        17.173731438430774     
 Dy   8.7481309227556578E-002   8.5161282770993978        4.2571193418994184     
 Cl   4.8362986529572105E-002   5.8326536660651511        4.2670436577673643     
 O  0.89411031697678978        8.9760508582049621        2.2779589129515232     
 N   1.5027835315612248        10.639358241599256        4.6906040383201031     
 N   2.3026789551490965        8.0630735083192366        5.4864983519284660     
 O -0.71924036196200802        9.0118480917229906        6.2146943125383727     
 N  -1.3150729949582651        10.664993137371434        3.7869075923215454     
 N  -2.1330754227115163        8.0814247819329257        3.0172352496289863     
 C   1.3183491956094417        10.052314079818288        1.6136241592601703     
 C   2.1447125315704678        10.439672483426914        6.0140001770612503     
 C  0.66929929623597673        11.872108311295975        4.7501478745002963     
 C   2.5996515626477223        10.775135004773205        3.6725126486180177     
 C   2.9292911957275853        6.8700559949849751        5.5816179443844485     
 C   2.8763717996502698        9.1292585719975623        6.0979543942118832     
 C  -1.1828873464606635        10.072935726911208        6.8797976147963347     
 C  -1.9516440739691190        10.456089724534117        2.4642349209275927     
 C -0.46499436331724114        11.884569250059052        3.7268155291155534     
 C  -2.4145090432181218        10.821509864327524        4.7941111393118785     
 C  -2.7799535847207655        6.8979152441466542        2.9394848481416789     
 C  -2.6849350550666946        9.1448390267561042        2.3798788184904569     
 C   2.1517591153632147        11.009552249971659        2.2595118157853751     
 C  0.93367874286987396        10.298415515349626       0.27258715918640597     
 H   2.8382879565980375        11.264893331595600        6.2511138568295506     
 H   1.3486776190191005        10.440376190820412        6.7750098178319051     
 H   1.3021927059533105        12.764141228385077        4.6026626625116691     
 H  0.24554423991760832        11.933625750283968        5.7576360126656949     
 H   3.1767729550697230        9.8410733297289106        3.7195818334059791     
 H   3.2615166268586764        11.600830593471109        3.9799547329628604     
 H   2.4176744019526319        6.0407301003123592        5.0982196278091116     
 C   4.1359056128941729        6.6958837033014165        6.2559184565847064     
 C   4.0762021792895577        9.0291949066114974        6.7979697533929651     
 C  -1.9932872045585710        11.038766170645165        6.2185361873046974     
 C -0.87804958677628242        10.275555296712078        8.2453387889429628     
 H  -2.6485723566558672        11.277553276602454        2.2225316057884239     
 H  -1.1548142231942717        10.459818625130113        1.7045705566493705     
 H  -1.0804643824168763        12.787005643599791        3.8839143842065336     
 H  -4.5689505551568310E-002   11.949507036741316        2.7183193424948651     
 H  -3.0114414828666183        9.8999706041639897        4.7378474811644082     
 H  -3.0592629062910053        11.660063794912821        4.4825098082608683     
 H  -2.2883817192636955        6.0711478637793208        3.4471240607275546     
 C  -3.9822395916923270        6.7286058481686837        2.2566020190771354     
 C  -3.8734666208873167        9.0451755195973771        1.6576446528582942     
 C   2.5848222216328058        12.142109814024156        1.5621306688715886     
 C   1.3771130132974054        11.440282776967651      -0.40586625546409172     
 H  0.30611996397401520        9.5743396149266520      -0.24500974148375099     
 H   4.5950998482037333        5.7125602287956845        6.3147877188964827     
 C   4.7305816090217183        7.7995715729897084        6.8634883244533897     
 H   4.4991356005144816        9.9140573709625279        7.2672950490724473     
 C  -2.4827225991117605        12.140415203395554        6.9285557288785204     
 C  -1.3846741669265963        11.380657350211559        8.9388125957922835     
 H -0.27453781431232221        9.5365888414801177        8.7692714600842070     
 H  -4.4594106523922186        5.7528859440627080        2.2226968809020313     
 C  -4.5486269144146148        7.8251236322110085        1.6107281724222986     
 H  -4.2765685681301147        9.9255903178123255        1.1625826487408426     
 H   3.2250579395770442        12.860499245815985        2.0750550566745107     
 C   2.2102542631489981        12.364304936356630       0.23136354905936582     
 H   1.0708309372514118        11.586166098587356       -1.4442489521764723     
 H   5.6842382193162795        7.7036237347747276        7.3794847454582948     
 H  -3.1123254585135487        12.863324045057565        6.4084844018181872     
 C  -2.1944174584605260        12.314816806275886        8.2859860354941617     
 H  -1.1462562170289359        11.489294116777849        9.9984294400922575     
 H  -5.5021557004552823        7.7333297014636395        1.0927185962179691     
 H   2.5744453767743987        13.248004961783817      -0.28501424021741584     
 H  -2.6129623363795478        13.167042588465431        8.8127679562703438     
 Dy -0.14789727082337445        8.4193248046356803        12.589003144925821     
 Cl -0.14953840927323112        11.099849448393057        12.567540010543407     
 O -0.97297517777337839        7.9309612286441604        10.639194477489013     
 N  -1.5274621647147191        6.2831760445240761        13.074895115385516     
 N  -2.3506546789240632        8.8607187182719489        13.847125757487031     
 O  0.69320508671707570        7.9703121336628344        14.561217086110718     
 N   1.2798894434665906        6.2813265494720323        12.158954359419415     
 N   2.0721293194291559        8.8623284131196378        11.358608046728174     
 C  -1.3839562927086317        6.8378773816463072        9.9902027151272268     
 C  -2.1572303910169515        6.4924366782971212        14.401969779484112     
 C -0.68269325034305983        5.0591800575734247        13.143742275266568     
 C  -2.6327274934088201        6.1237123039214616        12.069362350313014     
 C  -2.9902091668196134        10.046877385131230        13.942912248087390     
 C  -2.8996494715669101        7.7961732297255457        14.483663840753019     
 C   1.1602963891116194        6.9202593655945686        15.239476657979020     
 C   1.9116990277055446        6.4841047988158325        10.831363522340807     
 C  0.44576431956068663        5.0499065782951620        12.114603904736972     
 C   2.3860565034313006        6.1471824175675858        13.163018822474639     
 C   2.7134200805296436        10.048802136145332        11.286687803402707     
 C   2.6433160585605071        7.7963038006966521        10.743951978699839     
 C  -2.1943855569490722        5.8762773326823385        10.655465294205912     
 C  -1.0052151677954688        6.5854604595165513        8.6496762695293405     
 H  -2.8397357269943684        5.6630605601679571        14.656377387255613     
 H  -1.3525225547581210        6.5072231140163685        15.153723675649122     
 H  -1.3071687474354667        4.1590497376895010        13.011415494198598     
 H -0.25221777281111768        5.0135160235522527        14.149278442065352     
 H  -3.2175283959861587        7.0533432832357841        12.109909030403692     
 H  -3.2828482378088850        5.2953861445013271        12.392851430039943     
 H  -2.4990131702040479        10.876539235787336        13.440217905895151     
 C  -4.1832963182629701        10.215578617695208        14.642232640712828     
 C  -4.0835253667066151        7.8917369878465893        15.212088503631874     
 C   1.9727110825365861        5.9460729807846517        14.591408537173709     
 C  0.85961638564087217        6.7303030211334454        16.609246352046686     
 H   2.6101682829867485        5.6628416743152385        10.593902849222054     
 H   1.1124868826845424        6.4747519210423601        10.073853386561831     
 H   1.0740165077788670        4.1574187846522159        12.279592855225312     
 H   2.2336271025479471E-002   4.9692264143489053        11.108574755969483     
 H   2.9756638504547910        7.0725095861324681        13.092985466821617     
 H   3.0362605224873538        5.3103010868975087        12.857905233840764     
 H   2.2074580638601087        10.876690735054829        11.778363969673917     
 C   3.9307330699944014        10.218882786187576        10.630216083377519     
 C   3.8497962583834355        7.8947931239543570        10.052677257545863     
 C  -2.6120334445274409        4.7265494005577686        9.9747815114497200     
 C  -1.4312164489795041        5.4245019131190357        7.9884302379340379     
 H -0.39928746464581361        7.3205616516741374        8.1213281554622281     
 H  -4.6535751247928943        11.193416147953437        14.698536698891379     
 C  -4.7501127477089913        9.1144089856902255        15.278852437166346     
 H  -4.4842296407703408        7.0082891310481452        15.702204324922555     
 C   2.4706300499399805        4.8561643355620925        15.314835095375065     
 C   1.3748315161123517        5.6377297831660078        17.316700245652349     
 H  0.24948052815759664        7.4669267692767392        17.127723797654543     
 H   4.4030664275641911        11.197196600974561        10.597831005954326     
 C   4.5189852630803813        9.1187726229316102        10.010327597531154     
 H   4.2711930818239408        7.0116831969440963        9.5777961433032566     
 H  -3.2327853979955781        4.0019067185111865        10.501756435361006     
 C  -2.2415501319313522        4.4938159992221598        8.6441820306594916     
 H  -1.1297502520346854        5.2706875609040997        6.9493920342358999     
 H  -5.6922076529302608        9.2077773882237892        15.816252751667982     
 H   3.1056958212923358        4.1310918962153593        14.803680789889306     
 C   2.1887711743854563        4.6983455593490078        16.676121882177451     
 H   1.1393111121582635        5.5409944692173889        18.378273998207746     
 H   5.4850528684167266        9.2101626776962817        9.5151242637104190     
 H  -2.5938222000537539        3.5960279766307126        8.1416573300459998     
 H   2.6123626377672458        3.8554575136889140        17.215108523305805     
         256

 Dy   4.2797020039530196        4.4038678812777961E-002   4.1991818868795043     
 Cl   4.2506787546862519       -2.6362893527809943        4.2392597836865624     
 O   5.1100945108025098       0.51195120406035122        2.2346029634603126     
 N   5.6884498750258778        2.1794554014467442        4.6570998626653042     
 N   6.5002638548056506      -0.40197389205166306        5.4206133957062663     
 O   3.4615671465480511       0.51480721181556199        6.1614146205367160     
 N   2.8809772673811720        2.1897741722021569        3.7452103360104960     
 N   2.0638444723344098      -0.38433147699616910        2.9526815834822528     
 C   5.5459515142044964        1.5869280775164192        1.5735386508968603     
 C   6.3241834242424861        1.9662937839919599        5.9803770486770444     
 C   4.8522653729427159        3.4090972959413559        4.7210319632908133     
 C   6.7912162588873466        2.3263919850252757        3.6489081309270857     
 C   7.1394168724762013       -1.5894456265537384        5.4949753685399028     
 C   7.0614235866485808       0.65777929158495607        6.0541269627132115     
 C   3.0224585591602091        1.5841539147007877        6.8278966600803308     
 C   2.2462630625563338        1.9917095414734531        2.4184753863231898     
 C   3.7217340046589134        3.4166055887487823        3.6939732241113350     
 C   1.7778276966138944        2.3312764721794554        4.7538289685249904     
 C   1.4237248436035854       -1.5704291748922781        2.8589906412434991     
 C   1.5095654322914416       0.68356914177561034        2.3261110783807148     
 C   6.3608025696379036        2.5526939201165906        2.2297789760127755     
 C   5.1992207155214132        1.8150496910680400       0.22127300439940178     
 H   7.0153490390265327        2.7903601432653802        6.2286901872607565     
 H   5.5248368643030039        1.9585741864223405        6.7374126411353625     
 H   5.4802772483184254        4.3047170779552300        4.5753997978954333     
 H   4.4280685710529752        3.4687880977082415        5.7281205871029695     
 H   7.3779833009317120        1.3986178219025571        3.7013014311877250     
 H   7.4430216823760151        3.1582857213557927        3.9622567447706905     
 H   6.6381045929936722       -2.4142227302841794        4.9938950356029617     
 C   8.3456619055590089       -1.7646532117512488        6.1694467230606929     
 C   8.2572485581681061       0.55453116644127531        6.7618878421478072     
 C   2.2061811495392467        2.5506113489794426        6.1753858809518585     
 C   3.3664576722036101        1.8034061402719697        8.1822045526838707     
 H   1.5539944422956475        2.8179418145530564        2.1803728069389856     
 H   3.0451947880581844        1.9959121498416559        1.6602650576950246     
 H   3.0969858347527297        4.3132335136334534        3.8481942564584610     
 H   4.1475103313988360        3.4836283419316829        2.6878588799185676     
 H   1.1913259869992918        1.4036171594086488        4.6958170310828820     
 H   1.1261818695855716        3.1647231013802362        4.4450091062268342     
 H   1.9175945087938506       -2.4012646915389877        3.3574682449032709     
 C  0.22383561464111440       -1.7372451595455285        2.1711056165468361     
 C  0.31952003285247632       0.58938452543661246        1.6070186235525958     
 C   6.8176046387275919        3.6741037844552915        1.5295356613805628     
 C   5.6673159805744806        2.9440195559392466      -0.46107871442929532     
 H   4.5872937591775456        1.0826162199302647      -0.30221376662552618     
 H   8.8165439542207498       -2.7430789246807374        6.2053388715744315     
 C   8.9250100467321438      -0.66936067209449690        6.8052927455612489     
 H   8.6688806108487455        1.4337105945123108        7.2512384879026444     
 C   1.7461835693580281        3.6660923633276932        6.8821746986055015     
 C   2.8931885728565763        2.9259901640499737        8.8708341354153593     
 H   3.9793434912055932        1.0691223639717258        8.7020534494394557     
 H -0.24745615103385676       -2.7153296679527310        2.1192606544648105     
 C -0.34846661143393681      -0.63355990715158228        1.5432446454660003     
 H  -8.7807125250253401E-002   1.4743734265308979        1.1242723606516303     
 H   7.4503249565772043        4.3954722037666221        2.0479606020978629     
 C   6.4856077751848931        3.8748254936660858       0.18592166245836450     
 H   5.3921533039442728        3.0733383675279313       -1.5091803330745328     
 H   9.8803264982124865      -0.76601324931307513        7.3185809989673105     
 H   1.1150960304393998        4.3904792108259647        6.3665760187013545     
 C   2.0753181113059664        3.8589196585607612        8.2275142908476226     
 H   3.1641347014346373        3.0504860058241179        9.9204637461644651     
 H  -1.2989500695508749      -0.72360764721027004        1.0199494963165432     
 H   6.8736540076265955        4.7459098461602940      -0.33364454132753613     
 H   1.6855611090348757        4.7261886126127930        8.7510733459374670     
 Dy   4.3770792059815919        16.901108937212879        12.629063632330247     
 Cl   4.4021271122392696        19.577169954395089        12.680804054770528     
 O   3.5500252182486864        16.426592241477248        10.666070172602904     
 N   2.9538815480797180        14.762400756846601        13.082989252887238     
 N   2.1528008475357714        17.346184057791369        13.852505997289441     
 O   5.1965102843429394        16.428664522915987        14.590055952765583     
 N   5.7594344950538332        14.743021120862165        12.173774261299009     
 N   6.5976742673590056        17.314232314792470        11.396236951089982     
 C   3.0964298915353137        15.361581935849754        10.001089726768351     
 C   2.3201242849770756        14.975586082600664        14.407325673419287     
 C   3.7821233642598533        13.527107324895345        13.139367417166497     
 C   1.8487497390282965        14.624858548861898        12.077004111034524     
 C   1.5149534068968225        18.534529392887464        13.925734350782307     
 C   1.5850410239779855        16.285945756939149        14.479866991739097     
 C   5.6191246418427658        15.352043966916126        15.257128333636958     
 C   6.3973620623363292        14.942377633051448        10.849687265742535     
 C   4.9124536558339562        13.521098005130906        12.112517131472371     
 C   6.8584240662130886        14.590882750680898        13.185318776719429     
 C   7.2420670806357492        18.497669689907834        11.301234438148619     
 C   7.1399388712852545        16.246439062340805        10.759377910834820     
 C   2.2714389575305129        14.402287357050461        10.654910422893284     
 C   3.4289675129870116        15.139905317293026        8.6442844622836326     
 H   1.6254390492887647        14.153832742700194        14.654282121093633     
 H   3.1192106754120452        14.978941276250001        15.165006616252805     
 H   3.1491929403930055        12.636249968045863        12.983557347551184     
 H   4.2049350476740370        13.455945558447196        14.146436839031542     
 H   1.2656990136986883        15.554760181241400        12.134168969075176     
 H   1.1920005592920684        13.795631689351834        12.388716954893061     
 H   2.0196098128508466        19.359367812388655        13.427843688527693     
 C  0.30508665838570054        18.711217631004935        14.593861409008033     
 C  0.38259083846788122        16.389172432636034        15.176777987448739     
 C   6.4217760000275179        14.374146350721093        14.604782573678238     
 C   5.2691964976330405        15.136165354864239        16.610445120228125     
 H   7.0841623675889824        14.112865266835509        10.607539805362659     
 H   5.5987511576901259        14.947147745585951        10.091459762181479     
 H   5.5328980155315817        12.619814316839063        12.255759165846470     
 H   4.4853877413425849        13.466006522281642        11.106281412756305     
 H   7.4517881072240888        15.514230600671924        13.130586010118172     
 H   7.5034203234902872        13.752151701180541        12.877862001889342     
 H   6.7561930391548399        19.328982378522316        11.806580380309349     
 C   8.4355533694595977        18.661066233201247        10.601464833612438     
 C   8.3214067124939177        16.338389613055472        10.025850434260601     
 C   1.7869245623334531        13.297412451997536        9.9465909917101687     
 C   2.9326570789742687        14.028098215830518        7.9539006125435661     
 H   4.0499874086135312        15.865948798105437        8.1224251221371127     
 H -0.16252958752688329        19.691479028540215        14.630239207203124     
 C -0.28234809493740820        17.614892165450328        15.220917961147583     
 H  -3.6826111953785795E-002   15.508548107316976        15.657549423995430     
 C   6.8558388230534382        13.245750742000951        15.308286112907666     
 C   5.7185162900650468        14.001870630321122        17.296802618911325     
 H   4.6696926778347194        15.881030070250985        17.130849933387537     
 H   8.9122349528145932        19.636055610764167        10.548478896162761     
 C   8.9943978859090716        17.557943505480178        9.9609222072128922     
 H   8.7170853334736069        15.454313508689737        9.5323851044213637     
 H   1.1401300989143646        12.584657354632750        10.460571955768375     
 C   2.1017175970217381        13.105941983300648        8.5976047824510857     
 H   3.1946554532115430        13.905753545989395        6.9017588772424130     
 H  -1.2414334175750807        17.711745869948192        15.727614553773417     
 H   7.4694621060567368        12.508796949697949        14.789414819160084     
 C   6.5176854717835084        13.053783512035306        16.651715640650703     
 H   5.4428362606354721        13.879877605751654        18.345590362315058     
 H   9.9382315445514262        17.646792250365589        9.4255605150945421     
 H   1.6909211435971718        12.249229023322844        8.0712867727810949     
 H   6.8864299237521482        12.175674720881689        17.173087833729156     
 Dy   8.3752054726106223E-002   8.5180511451625875        4.2545166550783966     
 Cl   4.5841761322752528E-002   5.8345881714459322        4.2647290560322393     
 O  0.89093353297801137        8.9783193200836493        2.2758879736593380     
 N   1.4983993211737918        10.641797938741400        4.6888515945716769     
 N   2.2993132536149337        8.0658182434445393        5.4836903013690730     
 O -0.72317069471663920        9.0129285641323076        6.2123942109047734     
 N  -1.3192318921604618        10.666392546120306        3.7847946537204114     
 N  -2.1361614568793312        8.0826124426469814        3.0141899871800923     
 C   1.3162484494984186        10.054072768969956        1.6114050270043718     
 C   2.1401605837825488        10.442044136772866        6.0123114453896056     
 C  0.66451579053408327        11.874271760122502        4.7483600319687023     
 C   2.5954799429820530        10.778250760279878        3.6711826257433855     
 C   2.9265595466419230        6.8731016351647138        5.5780477445589511     
 C   2.8721488525581504        9.1317894555713739        6.0962551291007312     
 C  -1.1862617516153655        10.074232890205355        6.8774434574386332     
 C  -1.9555854197970599        10.457439153295478        2.4620217583629826     
 C -0.46956789102686003        11.886243772824365        3.7248120446515767     
 C  -2.4186949904066419        10.822310327741864        4.7921179612323064     
 C  -2.7825059085196724        6.8988555043863036        2.9359020805289591     
 C  -2.6887458702737104        9.1461571129584129        2.3777146427699063     
 C   2.1485889046388351        11.011897398220519        2.2577596770440396     
 C  0.93434290465040692        10.298490899552279       0.26946925998185828     
 H   2.8335918337034038        11.267349280858991        6.2495369173543116     
 H   1.3440284510338849        10.442610889635128        6.7732017724302258     
 H   1.2970950660241889        12.766509403601651        4.6008352440584233     
 H  0.24068406630615527        11.935814739616390        5.7557986991464469     
 H   3.1733258369660535        9.8446656294326527        3.7187058506319799     
 H   3.2566375989397987        11.604463108446314        3.9787868323069207     
 H   2.4156191819709143        6.0439294807327615        5.0937224843402111     
 C   4.1330061332523744        6.6990441562592373        6.2526548240591957     
 C   4.0715474341795810        9.0317101794582602        6.7970731727880720     
 C  -1.9970788729081199        11.039861824132261        6.2163845777676077     
 C -0.88006095310384647        10.277628004643022        8.2425724783196479     
 H  -2.6524205813792427        11.278888723991798        2.2200400853942965     
 H  -1.1585547706366786        10.460942018165371        1.7025535054678247     
 H  -1.0854305858317774        12.788474453162960        3.8815782123377689     
 H  -4.9947918038327876E-002   11.951063176491774        2.7164173839530301     
 H  -3.0151143154631121        9.9004476061237785        4.7359655384347024     
 H  -3.0638810778230576        11.660545470612147        4.4806287971892438     
 H  -2.2903140557761326        6.0719713623172513        3.4427096477629462     
 C  -3.9850152190716783        6.7294676332492793        2.2534415664046548     
 C  -3.8776955849248265        9.0465180659817257        1.6562560262341735     
 C   2.5833377962468687        12.143475606675517        1.5599201652309787     
 C   1.3796837205554369        11.439203548800933      -0.40952188155545532     
 H  0.30777446434906708        9.5737342875252498      -0.24832319275829040     
 H   4.5928834991824843        5.7160184444274904        6.3105800471492994     
 C   4.7266452544837332        7.8024127583955130        6.8617160182874217     
 H   4.4937191625979294        9.9163289309223934        7.2674972628160024     
 C  -2.4854891707742994        12.142090513564209        6.9261314530270193     
 C  -1.3855174947409861        11.383460560037266        8.9356979136084789     
 H -0.27609499865904213        9.5389179454548483        8.7663866229955651     
 H  -4.4616592744452603        5.7535310764594083        2.2188011270545562     
 C  -4.5523089477927927        7.8262160815683242        1.6088446845737565     
 H  -4.2813920547180038        9.9270739225064126        1.1619849605123773     
 H   3.2229691887782526        12.862248856394091        2.0730722334811151     
 C   2.2117483759622090        12.363837212606281       0.22821252837203077     
 H   1.0756773354171270        11.583712679798547       -1.4486346419250791     
 H   5.6802427394312129        7.7064943194076365        7.3778447477394371     
 H  -3.1152044710286249        12.864948980833484        6.4061407068488094     
 C  -2.1956502234994457        12.317404088124524        8.2830739919260488     
 H  -1.1458073971326761        11.492858948863224        9.9949069148137184     
 H  -5.5059437579418464        7.7343334031392370        1.0910829233591286     
 H   2.5776238478231148        13.246515730684669      -0.28854079213755185     
 H  -2.6132555051490454        13.170220232298830        8.8095795989613794     
 Dy -0.13841183272214422        8.4175110711495922        12.590389657034986     
 Cl -0.14022738079042946        11.098099670293422        12.569542880351650     
 O -0.96327301146425326        7.9302327863313105        10.639949791510645     
 N  -1.5192188342613127        6.2813513280175455        13.074840408523119     
 N  -2.3420797044543757        8.8589709679471103        13.846960318398240     
 O  0.70180075775301909        7.9681148671279489        14.562403353462784     
 N   1.2880852771367701        6.2796593642892935        12.159317042371024     
 N   2.0817476241434107        8.8604190923186028        11.360512682095111     
 C  -1.3762595054555460        6.8386226766701856        9.9900193619205311     
 C  -2.1492447076686907        6.4906297278656941        14.401783030037580     
 C -0.67472798005658308        5.0571961094116649        13.143255338078854     
 C  -2.6243460174346716        6.1225547239203317        12.069198014480751     
 C  -2.9815698224764757        10.045198442566429        13.942068371203844     
 C  -2.8914349320423360        7.7945801163873591        14.483414924029175     
 C   1.1677096342162709        6.9172340446053813        15.240145020511703     
 C   1.9201323782315685        6.4826685293149993        10.831902493775500     
 C  0.45372166485749255        5.0484389852375218        12.114129401171869     
 C   2.3940027584033374        6.1449727539166608        13.163668906286500     
 C   2.7229563165859778        10.046908460042946        11.288118110981511     
 C   2.6521146863625855        7.7946126112705123        10.744809640999847     
 C  -2.1867622957675419        5.8766892589885309        10.654816152374023     
 C  -1.0003232166588654        6.5884417369314701        8.6484649784488479     
 H  -2.8321570864578227        5.6614837197696435        14.655818340763213     
 H  -1.3447647721287461        6.5049917812786644        15.153774289162326     
 H  -1.2992494007283368        4.1572132969268960        13.010175344867093     
 H -0.24442706457369046        5.0107788696547662        14.148815472282966     
 H  -3.2094002750605717        7.0519807634286371        12.110638275082446     
 H  -3.2744202361715753        5.2938907365538892        12.392015692737841     
 H  -2.4900958357459402        10.874667204340634        13.439306461984879     
 C  -4.1750369974333399        10.214151013716512        14.640651387827942     
 C  -4.0756441615852141        7.8904329940546640        15.211279109772301     
 C   1.9799640820346605        5.9431641050170381        14.591760041375093     
 C  0.86557457724924736        6.7262952712369479        16.609394176860018     
 H   2.6181647821400773        5.6611705433302255        10.594047139036684     
 H   1.1209032624800928        6.4741111130032882        10.074414071195418     
 H   1.0818713208168216        4.1557268248336783        12.278108535929244     
 H   3.0087576760980533E-002   4.9688578857147521        11.108106491339511     
 H   2.9836048260571704        7.0703183109833905        13.094237223936268     
 H   3.0441642632248618        5.3081643476713234        12.858399178133356     
 H   2.2174914956095768        10.874706866267733        11.780422419422658     
 C   3.9394399861473279        10.217113747688229        10.630235009962913     
 C   3.8577616881737811        7.8931999108567590        10.052175664801343     
 C  -2.6073231193523125        4.7291088361547287        9.9726671250207879     
 C  -1.4295277691226882        5.4298695058601387        7.9856754966848777     
 H -0.39428319759603392        7.3236893788123405        8.1205043787010585     
 H  -4.6453306990932681        11.192026352576940        14.696249978744465     
 C  -4.7422306772453604        9.1131836650591609        15.277297260841802     
 H  -4.4767251611455858        7.0071552956561378        15.701426595489789     
 C   2.4762261119957709        4.8521344575482983        15.314447874802694     
 C   1.3790138572748594        5.6324308190099019        17.316027751439069     
 H  0.25563983905456522        7.4630808533358586        17.127965013114828     
 H   4.4117640557029176        11.195400182512742        10.597390938198835     
 C   4.5268930082024665        9.1171474408246826        10.009397151171619     
 H   4.2784048908279431        7.0102417530101970        9.5764293966083489     
 H  -3.2285695065537054        4.0044824509053347        10.499117748078849     
 C  -2.2400130402139125        4.4989865893578358        8.6409982403300436     
 H  -1.1303997593802282        5.2780087072723045        6.9458480506708522     
 H  -5.6847709189918261        9.2066899688278010        15.813885055395982     
 H   3.1108427795980020        4.1269070637566561        14.803019554074080     
 C   2.1927326312335902        4.6930803040674816        16.675169947220745     
 H   1.1422738001394075        5.5347359506427898        18.377195612307336     
 H   5.4921737364895300        9.2087473347648992        9.5128337093940818     
 H  -2.5949718079193458        3.6031794028554121        8.1373028212488432     
 H   2.6149803380005485        3.8491849776210763        17.213453749437079     
         256

 Dy   4.2800463417834074        4.6472201084290302E-002   4.1999059290695326     
 Cl   4.2526508625925716       -2.6338689560042727        4.2371826706150868     
 O   5.1097507627023706       0.51405307261255395        2.2351309367902950     
 N   5.6886659360022183        2.1819792777552585        4.6572570032227869     
 N   6.5005647375442255      -0.39927898593212618        5.4216510449059179     
 O   3.4618229751287148       0.51719711123136414        6.1622660513124536     
 N   2.8812161182322180        2.1917614920298147        3.7456554873710237     
 N   2.0636533214158317      -0.38252365782415970        2.9548519704610166     
 C   5.5461596686931358        1.5885174348821738        1.5736825390970348     
 C   6.3244345356123484        1.9692138726035178        5.9805853991283202     
 C   4.8524395935070093        3.4115879285057251        4.7208145678635463     
 C   6.7913780947658280        2.3285535042294274        3.6489905051922475     
 C   7.1395969093941902       -1.5867758010063087        5.4966453380710192     
 C   7.0616541926236600       0.66071250519134739        6.0548261161735883     
 C   3.0224952352401973        1.5865633016118550        6.8285986732092017     
 C   2.2463476343754265        1.9930459781415948        2.4191180060385684     
 C   3.7219261743278627        3.4185945162460722        3.6937533355884828     
 C   1.7781677769964557        2.3336945415417079        4.7542846384069355     
 C   1.4234943635922750       -1.5686299696704848        2.8619257620855270     
 C   1.5095054933974728       0.68495527742696538        2.3275100281762309     
 C   6.3611203358746859        2.5543319867101135        2.2297139068620657     
 C   5.2000632880980007        1.8159063549864822       0.22114055571610169     
 H   7.0156223792861701        2.7933318459339702        6.2286341251129373     
 H   5.5251089742195036        1.9617255792322106        6.7376578466500643     
 H   5.4804012482007352        4.3071991501021616        4.5749029693345760     
 H   4.4281776084444768        3.4715281997744500        5.7278690981972487     
 H   7.3781240246966169        1.4007851929690818        3.7017126961328515     
 H   7.4432167451384590        3.1605284912304707        3.9620311009000964     
 H   6.6383414539440233       -2.4117263476017250        4.9957920434916865     
 C   8.3457173932446196       -1.7617686745261794        6.1713849974073209     
 C   8.2573767004754348       0.55770397245564896        6.7627880988173734     
 C   2.2064754070037331        2.5530900738361400        6.1758295304434219     
 C   3.3658820069034094        1.8056704828568602        8.1830708002236552     
 H   1.5541774966236672        2.8192268857056644        2.1805986398534865     
 H   3.0452507416716190        1.9966445964671196        1.6609051402341899     
 H   3.0971558218331334        4.3152748289204839        3.8475228297941024     
 H   4.1476818745989013        3.4851402290910340        2.6876035799230915     
 H   1.1914471473993313        1.4061698031470573        4.6964336376338327     
 H   1.1266815261474843        3.1672275946035562        4.4453341521920100     
 H   1.9173629062108590       -2.3991531454034885        3.3609153784697559     
 C  0.22364684715549693       -1.7358150439374436        2.1740738655831229     
 C  0.31956988085511651       0.59036478943457837        1.6082849850885628     
 C   6.8185895347316148        3.6751303334466643        1.5289902562260871     
 C   5.6689588222036766        2.9442219204148441      -0.46169415428322336     
 H   4.5880400166843485        1.0833790627730278      -0.30212031952410806     
 H   8.8165193115029314       -2.7402227883484747        6.2078290687258519     
 C   8.9250458465025790      -0.66620956297258049        6.8067741766356233     
 H   8.6689848031515933        1.4370365979671824        7.2518855229469414     
 C   1.7461385550548043        3.6684976512205991        6.8825098104218618     
 C   2.8922268738534331        2.9281440663249754        8.8716160139145064     
 H   3.9785228602219491        1.0712654567510742        8.7030537960817078     
 H -0.24774455405419804       -2.7138609069553570        2.1229126809389878     
 C -0.34850051367649587      -0.63256524397649438        1.5453352583290003     
 H  -8.7586478086350436E-002   1.4750222164291813        1.1248122716209843     
 H   7.4513271633840263        4.3966036319851431        2.0472327614757595     
 C   6.4872866645079545        3.8751015013124146       0.18512249756623314     
 H   5.3943471871807018        3.0730152794652685       -1.5099931076370587     
 H   9.8802698722117928      -0.76270639158457088        7.3202436855913495     
 H   1.1151456161927664        4.3928784085467445        6.3667702129679453     
 C   2.0746054220278571        3.8611173161184968        8.2280203292616445     
 H   3.1626942260160460        3.0524539153394445        9.9213883213442173     
 H  -1.2989372553813818      -0.72294473010969951        1.0220182901711798     
 H   6.8759788170251186        4.7456617641847219      -0.33475076655933972     
 H   1.6844024744218269        4.7282247062065270        8.7514906376964969     
 Dy   4.3732273238826140        16.900269670362160        12.627765754028566     
 Cl   4.3968489460204214        19.576356198539806        12.676954039511054     
 O   3.5458047566737592        16.425936610511844        10.665073985291633     
 N   2.9515504767364003        14.761017508944011        13.082210622260169     
 N   2.1494670761671171        17.344397659369626        13.852141697017805     
 O   5.1936165263238872        16.428357100998433        14.588643574389717     
 N   5.7568585398397314        14.742899171569823        12.172454428137954     
 N   6.5936959664890606        17.314553332487332        11.394957228446094     
 C   3.0929586185444631        15.360576415785879        10.000168956408997     
 C   2.3180079496672379        14.973835301189515        14.406696469951548     
 C   3.7804039599120838        13.526148887990047        13.138561501429470     
 C   1.8463440748378357        14.622910293291792        12.076378837054829     
 C   1.5113808354303324        18.532563344121492        13.926069756727733     
 C   1.5825731388680975        16.283919234025863        14.479846806442481     
 C   5.6172829975737235        15.352226118926342        15.255780691812683     
 C   6.3944291740676444        14.942767756381924        10.848262250962394     
 C   4.9104897215320698        13.520550261823633        12.111448100223907     
 C   6.8561623270123624        14.591200681881960        13.183675710651682     
 C   7.2378975251948736        18.498133925946288        11.300706407784807     
 C   7.1368450238027403        16.246970218610763        10.758525242288441     
 C   2.2690268550454844        14.400589662875436        10.654233519093658     
 C   3.4253560222877333        15.139324513654524        8.6432756700178750     
 H   1.6237144568393889        14.151800349933517        14.653747422149543     
 H   3.1173077198780428        14.977408512213891        15.164152134338760     
 H   3.1478332109767275        12.634972141298871        12.983233757576118     
 H   4.2035752168977014        13.455457645672352        14.145509022540901     
 H   1.2628775248765389        15.552542523261323        12.133628863770999     
 H   1.1901236324147313        13.793324249493399        12.388153028404558     
 H   2.0154289569702439        19.357624988383730        13.427965249976154     
 C  0.30202150939760608        18.708772508410217        14.595173852668699     
 C  0.38078201176966558        16.386720557467363        15.177924359518252     
 C   6.4201780516926563        14.374566626975476        14.603333632257224     
 C   5.2684995111812052        15.136707033344003        16.609441900904340     
 H   7.0813473232673720        14.113474137422427        10.605720765659179     
 H   5.5956317019740078        14.947697630797844        10.090237533810287     
 H   5.5313926077353823        12.619609836331339        12.254911892393888     
 H   4.4833294323735524        13.464990678410441        11.105277232808731     
 H   7.4493070066116394        15.514680879034595        13.128688213056053     
 H   7.5013688263019374        13.752645396792731        12.876088939239935     
 H   6.7513547929573487        19.329265659065520        11.805695911047717     
 C   8.4320254647618427        18.661886640412288        10.602156408400635     
 C   8.3190815434664760        16.339217000057946        10.026340481896122     
 C   1.7857511767927057        13.295067661231007        9.9461606108818259     
 C   2.9301524166256980        14.026909130634378        7.9531128884911455     
 H   4.0453983398683349        15.866119985560690        8.1213088540239387     
 H -0.16592929918094532        19.688837784015757        14.632083686925172     
 C -0.28447716220199665        17.612217141480865        15.222645723300495     
 H  -3.7825265384131029E-002   15.505989893754922        15.659157233929017     
 C   6.8557676763893580        13.246941118345342        15.307067667412795     
 C   5.7193166631781001        14.003190111408838        17.296030872366252     
 H   4.6687014004827905        15.881299522475929        17.129905083566008     
 H   8.9084505188748935        19.637022365743935        10.549707093514829     
 C   8.9918577958585679        17.558949289303502        9.9621907072010654     
 H   8.7155263751028507        15.455246619684752        9.5333043204757324     
 H   1.1402168157968999        12.581473451247597        10.460463021303465     
 C   2.1005566271427529        13.103841602095056        8.5971534640371363     
 H   3.1920631956220125        13.904729284045541        6.9009287790511680     
 H  -1.2431069159764652        17.708813894301070        15.730187115358227     
 H   7.4699553829091396        12.510389610314730        14.788268320478968     
 C   6.5188897040288687        13.055485083288900        16.650862642108997     
 H   5.4444534329612786        13.881531181082117        18.345062628575334     
 H   9.9362639773374593        17.648039553617505        9.4279181966115129     
 H   1.6907205443973290        12.246582830421575        8.0710826613376998     
 H   6.8889723621825842        12.178103166632708        17.172444229027537     
 Dy   8.0022800224655882E-002   8.5199740132257755        4.2519139682573748     
 Cl   4.3320536115932937E-002   5.8365226768267142        4.2624144542971152     
 O  0.88775674897923296        8.9805877819623348        2.2738170343671524     
 N   1.4940151107863591        10.644237635883544        4.6870991508232507     
 N   2.2959475520807708        8.0685629785698438        5.4808822508096799     
 O -0.72710102747127037        9.0140090365416228        6.2100941092711750     
 N  -1.3233907893626584        10.667791954869179        3.7826817151192773     
 N  -2.1392474910471462        8.0838001033610389        3.0111447247311984     
 C   1.3141477033873954        10.055831458121625        1.6091858947485733     
 C   2.1356086359946294        10.444415790118818        6.0106227137179609     
 C  0.65973228483218971        11.876435208949029        4.7465721894371073     
 C   2.5913083233163832        10.781366515786551        3.6698526028687528     
 C   2.9238278975562606        6.8761472753444517        5.5744775447334538     
 C   2.8679259054660307        9.1343203391451873        6.0945558639895792     
 C  -1.1896361567700673        10.075530053499502        6.8750893000809317     
 C  -1.9595267656250011        10.458788582056840        2.4598085957983726     
 C -0.47414141873647891        11.887918295589678        3.7228085601876000     
 C  -2.4228809375951617        10.823110791156205        4.7901247831527334     
 C  -2.7850582323185797        6.8997957646259538        2.9323193129162388     
 C  -2.6925566854807266        9.1474751991607235        2.3755504670493561     
 C   2.1454186939144555        11.014242546469379        2.2560075383027036     
 C  0.93500706643093989        10.298566283754930       0.26635136077731059     
 H   2.8288957108087707        11.269805230122380        6.2479599778790718     
 H   1.3393792830486690        10.444845588449843        6.7713937270285465     
 H   1.2919974260950673        12.768877578818227        4.5990078256051774     
 H  0.23582389269470219        11.938003728948813        5.7539613856271998     
 H   3.1698787188623836        9.8482579291363948        3.7178298678579811     
 H   3.2517585710209209        11.608095623421519        3.9776189316509805     
 H   2.4135639619891971        6.0471288611531637        5.0892253408713106     
 C   4.1301066536105759        6.7022046092170573        6.2493911915336842     
 C   4.0668926890696042        9.0342254523050229        6.7961765921831789     
 C  -2.0008705412576688        11.040957477619358        6.2142329682305188     
 C -0.88207231943141051        10.279700712573964        8.2398061676963348     
 H  -2.6562688061026183        11.280224171381143        2.2175485650001687     
 H  -1.1622953180790854        10.462065411200628        1.7005364542862789     
 H  -1.0903967892466788        12.789943262726128        3.8792420404690038     
 H  -5.4206330525087429E-002   11.952619316242231        2.7145154254111952     
 H  -3.0187871480596060        9.9009246080835691        4.7340835957049965     
 H  -3.0684992493551100        11.661027146311472        4.4787477861176184     
 H  -2.2922463922885696        6.0727948608551818        3.4382952347983382     
 C  -3.9877908464510297        6.7303294183298750        2.2502811137321737     
 C  -3.8819245489623362        9.0478606123660743        1.6548673996100527     
 C   2.5818533708609319        12.144841399326877        1.5577096615903687     
 C   1.3822544278134681        11.438124320634214      -0.41317750764681888     
 H  0.30942896472411890        9.5731289601238476      -0.25163664403282981     
 H   4.5906671501612344        5.7194766600592963        6.3063723754021161     
 C   4.7227088999457481        7.8052539438013175        6.8599437121214537     
 H   4.4883027246813780        9.9186004908822607        7.2676994765595575     
 C  -2.4882557424368383        12.143765823732863        6.9237071771755181     
 C  -1.3863608225553756        11.386263769862975        8.9325832314246743     
 H -0.27765218300576200        9.5412470494295789        8.7635017859069215     
 H  -4.4639078964983012        5.7541762088561077        2.2149053732070807     
 C  -4.5559909811709707        7.8273085309256389        1.6069611967252144     
 H  -4.2862155413058920        9.9285575272005016        1.1613872722839118     
 H   3.2208804379794609        12.863998466972198        2.0710894102877200     
 C   2.2132424887754194        12.363369488855932       0.22506150768469574     
 H   1.0805237335828419        11.581259261009739       -1.4530203316736858     
 H   5.6762472595461455        7.7093649040405454        7.3762047500205794     
 H  -3.1180834835437015        12.866573916609402        6.4037970118794307     
 C  -2.1968829885383654        12.319991369973161        8.2801619483579341     
 H  -1.1453585772364163        11.496423780948600        9.9913843895351775     
 H  -5.5097318154284105        7.7353371048148354        1.0894472505002881     
 H   2.5808023188718305        13.245026499585521      -0.29206734405768786     
 H  -2.6135486739185430        13.173397876132228        8.8063912416524133     
 Dy -0.12892639462091399        8.4156973376635040        12.591776169144154     
 Cl -0.13091635230762783        11.096349892193787        12.571545750159892     
 O -0.95357084515512802        7.9295043440184596        10.640705105532275     
 N  -1.5109755038079065        6.2795266115110158        13.074785701660725     
 N  -2.3335047299846883        8.8572232176222698        13.846794879309449     
 O  0.71039642878896248        7.9659176005930625        14.563589620814852     
 N   1.2962811108069496        6.2779921791065556        12.159679725322633     
 N   2.0913659288576660        8.8585097715175696        11.362417317462050     
 C  -1.3685627182024600        6.8393679716940650        9.9898360087138354     
 C  -2.1412590243204304        6.4888227774342671        14.401596280591047     
 C -0.66676270977010621        5.0552121612499059        13.142768400891141     
 C  -2.6159645414605235        6.1213971439192028        12.069033678648486     
 C  -2.9729304781333381        10.043519500001628        13.941224494320297     
 C  -2.8832203925177620        7.7929870030491726        14.483166007305332     
 C   1.1751228793209225        6.9142087236161931        15.240813383044387     
 C   1.9285657287575924        6.4812322598141661        10.832441465210195     
 C  0.46167901015429852        5.0469713921798816        12.113654897606766     
 C   2.4019490133753743        6.1427630902657349        13.164318990098360     
 C   2.7324925526423125        10.045014783940561        11.289548418560317     
 C   2.6609133141646644        7.7929214218443725        10.745667303299856     
 C  -2.1791390345860120        5.8771011852947233        10.654167010542132     
 C -0.99543126552226169        6.5914230143463879        8.6472536873683570     
 H  -2.8245784459212770        5.6599068793713307        14.655259294270813     
 H  -1.3370069894993715        6.5027604485409611        15.153824902675529     
 H  -1.2913300540212069        4.1553768561642901        13.008935195535587     
 H -0.23663635633626320        5.0080417157572787        14.148352502500579     
 H  -3.2012721541349842        7.0506182436214910        12.111367519761199     
 H  -3.2659922345342656        5.2923953286064505        12.391179955435739     
 H  -2.4811785012878325        10.872795172893932        13.438395018074608     
 C  -4.1667776766037097        10.212723409737817        14.639070134943056     
 C  -4.0677629564638131        7.8891290002627379        15.210469715912728     
 C   1.9872170815327350        5.9402552292494253        14.592111545576476     
 C  0.87153276885762243        6.7222875213404505        16.609542001673351     
 H   2.6261612812934065        5.6594994123452125        10.594191428851312     
 H   1.1293196422756431        6.4734703049642173        10.074974755829007     
 H   1.0897261338547759        4.1540348650151406        12.276624216633174     
 H   3.7838882496481624E-002   4.9684893570805997        11.107638226709538     
 H   2.9915458016595502        7.0681270358343129        13.095488981050920     
 H   3.0520680039623693        5.3060276084451390        12.858893122425947     
 H   2.2275249273590445        10.872722997480638        11.782480869171398     
 C   3.9481469023002540        10.215344709188884        10.630253936548305     
 C   3.8657271179641266        7.8916066977591610        10.051674072056825     
 C  -2.6026127941771842        4.7316682717516878        9.9705527385918558     
 C  -1.4278390892658721        5.4352370986012426        7.9829207554357176     
 H -0.38927893054625429        7.3268171059505445        8.1196806019398888     
 H  -4.6370862733936420        11.190636557200444        14.693963258597549     
 C  -4.7343486067817286        9.1119583444280963        15.275742084517256     
 H  -4.4692206815208309        7.0060214602641304        15.700648866057023     
 C   2.4818221740515614        4.8481045795345041        15.314060654230321     
 C   1.3831961984373671        5.6271318548537970        17.315355257225786     
 H  0.26179914995153386        7.4592349373949771        17.128206228575117     
 H   4.4204616838416451        11.193603764050923        10.596950870443344     
 C   4.5348007533245518        9.1155222587177551        10.008466704812085     
 H   4.2856166998319463        7.0088003090762969        9.5750626499134395     
 H  -3.2243536151118328        4.0070581832994829        10.496479060796689     
 C  -2.2384759484964727        4.5041571794935118        8.6378144500005973     
 H  -1.1310492667257712        5.2853298536405102        6.9423040671058054     
 H  -5.6773341850533914        9.2056025494318128        15.811517359123984     
 H   3.1159897379036687        4.1227222312979528        14.802358318258854     
 C   2.1966940880817241        4.6878150487859545        16.674218012264035     
 H   1.1452364881205517        5.5284774320681906        18.376117226406929     
 H   5.4992946045623343        9.2073319918335148        9.5105431550777428     
 H  -2.5961214157849377        3.6103308290801115        8.1329483124516848     
 H   2.6175980382338517        3.8429124415532390        17.211798975568353     
         256

 Dy   4.2803906796137952        4.8905723355802636E-002   4.2006299712595601     
 Cl   4.2546229704988905       -2.6314485592275507        4.2351055575436112     
 O   5.1094070146022315       0.51615494116475658        2.2356589101202777     
 N   5.6888819969785578        2.1845031540637727        4.6574141437802705     
 N   6.5008656202828004      -0.39658407981258936        5.4226886941055694     
 O   3.4620788037093786       0.51958701064716628        6.1631174820881913     
 N   2.8814549690832640        2.1937488118574726        3.7461006387315519     
 N   2.0634621704972531      -0.38071583865215031        2.9570223574397803     
 C   5.5463678231817743        1.5901067922479282        1.5738264272972091     
 C   6.3246856469822097        1.9721339612150754        5.9807937495795951     
 C   4.8526138140713027        3.4140785610700939        4.7205971724362792     
 C   6.7915399306443085        2.3307150234335787        3.6490728794574094     
 C   7.1397769463121792       -1.5841059754588787        5.4983153076021356     
 C   7.0618847985987383       0.66364571879773870        6.0555252696339652     
 C   3.0225319113201858        1.5889726885229223        6.8293006863380716     
 C   2.2464322061945188        1.9943824148097362        2.4197606257539466     
 C   3.7221183439968120        3.4205834437433618        3.6935334470656307     
 C   1.7785078573790172        2.3361126109039603        4.7547403082888806     
 C   1.4232638835809648       -1.5668307644486916        2.8648608829275548     
 C   1.5094455545035037       0.68634141307832031        2.3289089779717465     
 C   6.3614381021114692        2.5559700533036365        2.2296488377113559     
 C   5.2009058606745890        1.8167630189049244       0.22100810703280158     
 H   7.0158957195458065        2.7963035486025603        6.2285780629651173     
 H   5.5253810841360034        1.9648769720420807        6.7379030521647669     
 H   5.4805252480830449        4.3096812222490941        4.5744061407737187     
 H   4.4282866458359784        3.4742683018406590        5.7276176092915287     
 H   7.3782647484615218        1.4029525640356064        3.7021239610779779     
 H   7.4434118079009020        3.1627712611051488        3.9618054570295027     
 H   6.6385783148943753       -2.4092299649192706        4.9976890513804104     
 C   8.3457728809302303       -1.7588841373011102        6.1733232717539490     
 C   8.2575048427827618       0.56087677847002249        6.7636883554869396     
 C   2.2067696644682195        2.5555687986928377        6.1762731799349853     
 C   3.3653063416032092        1.8079348254417509        8.1839370477634397     
 H   1.5543605509516867        2.8205119568582724        2.1808244727679873     
 H   3.0453066952850532        1.9973770430925830        1.6615452227733551     
 H   3.0973258089135376        4.3173161442075143        3.8468514031297434     
 H   4.1478534177989657        3.4866521162503852        2.6873482799276154     
 H   1.1915683077993706        1.4087224468854658        4.6970502441847843     
 H   1.1271811827093972        3.1697320878268767        4.4456591981571858     
 H   1.9171313036278672       -2.3970415992679888        3.3643625120362408     
 C  0.22345807966987946       -1.7343849283293586        2.1770421146194097     
 C  0.31961972885775669       0.59134505343254440        1.6095513466245295     
 C   6.8195744307356367        3.6761568824380371        1.5284448510716113     
 C   5.6706016638328718        2.9444242848904412      -0.46230959413715139     
 H   4.5887862741911514        1.0841419056157908      -0.30202687242268988     
 H   8.8164946687851113       -2.7373666520162114        6.2103192658772723     
 C   8.9250816462730160      -0.66305845385066398        6.8082556077099987     
 H   8.6690889954544410        1.4403626014220539        7.2525325579912394     
 C   1.7460935407515805        3.6709029391135051        6.8828449222382231     
 C   2.8912651748502900        2.9302979685999766        8.8723978924136535     
 H   3.9777022292383051        1.0734085495304229        8.7040541427239599     
 H -0.24803295707453935       -2.7123921459579829        2.1265647074131651     
 C -0.34853441591905493      -0.63157058080140649        1.5474258711920001     
 H  -8.7365830922447471E-002   1.4756710063274650        1.1253521825903381     
 H   7.4523293701908484        4.3977350602036642        2.0465049208536557     
 C   6.4889655538310160        3.8753775089587430       0.18432333267410178     
 H   5.3965410704171317        3.0726921914026057       -1.5108058821995849     
 H   9.8802132462110990      -0.75939953385606673        7.3219063722153876     
 H   1.1151952019461331        4.3952776062675243        6.3669644072345370     
 C   2.0738927327497483        3.8633149736762324        8.2285263676756646     
 H   3.1612537505974552        3.0544218248547712        9.9223128965239695     
 H  -1.2989244412118888      -0.72228181300912886        1.0240870840258163     
 H   6.8783036264236408        4.7454136822091506      -0.33585699179114326     
 H   1.6832438398087783        4.7302607998002610        8.7519079294555251     
 Dy   4.3693754417836370        16.899430403511445        12.626467875726886     
 Cl   4.3915707798015733        19.575542442684522        12.673104024251581     
 O   3.5415842950988323        16.425280979546443        10.664077797980360     
 N   2.9492194053930829        14.759634261041423        13.081431991633101     
 N   2.1461333047984632        17.342611260947884        13.851777396746170     
 O   5.1907227683048349        16.428049679080875        14.587231196013851     
 N   5.7542825846256296        14.742777222277480        12.171134594976898     
 N   6.5897176656191156        17.314874350182198        11.393677505802206     
 C   3.0894873455536120        15.359570895722003        9.9992481860496447     
 C   2.3158916143574007        14.972084519778369        14.406067266483811     
 C   3.7786845555643143        13.525190451084750        13.137755585692442     
 C   1.8439384106473746        14.620962037721686        12.075753563075134     
 C   1.5078082639638424        18.530597295355523        13.926405162673161     
 C   1.5801052537582094        16.281892711112576        14.479826621145865     
 C   5.6154413533046812        15.352408270936557        15.254433049988407     
 C   6.3914962857989597        14.943157879712400        10.846837236182253     
 C   4.9085257872301833        13.520002518516360        12.110379068975442     
 C   6.8539005878116352        14.591518613083021        13.182032644583938     
 C   7.2337279697539989        18.498598161984741        11.300178377420995     
 C   7.1337511763202262        16.247501374880716        10.757672573742061     
 C   2.2666147525604563        14.398891968700411        10.653556615294031     
 C   3.4217445315884545        15.138743710016023        8.6422668777521174     
 H   1.6219898643900130        14.149767957166839        14.653212723205451     
 H   3.1154047643440399        14.975875748177780        15.163297652424715     
 H   3.1464734815604496        12.633694314551878        12.982910167601052     
 H   4.2022153861213658        13.454969732897508        14.144581206050260     
 H   1.2600560360543895        15.550324865281246        12.133088758466823     
 H   1.1882467055373942        13.791016809634964        12.387589101916054     
 H   2.0112481010896412        19.355882164378801        13.428086811424615     
 C  0.29895636040951157        18.706327385815499        14.596486296329363     
 C  0.37897318507145000        16.384268682298696        15.179070731587768     
 C   6.4185801033577938        14.374986903229859        14.601884690836210     
 C   5.2678025247293698        15.137248711823768        16.608438681580555     
 H   7.0785322789457625        14.114083008009343        10.603901725955698     
 H   5.5925122462578898        14.948247516009735        10.089015305439093     
 H   5.5298871999391839        12.619405355823613        12.254064618941307     
 H   4.4812711234045199        13.463974834539238        11.104273052861160     
 H   7.4468259059991908        15.515131157397265        13.126790415993932     
 H   7.4993173291135884        13.753139092404924        12.874315876590527     
 H   6.7465165467598576        19.329548939608724        11.804811441786088     
 C   8.4284975600640877        18.662707047623329        10.602847983188834     
 C   8.3167563744390360        16.340044387060420        10.026830529531644     
 C   1.7845777912519583        13.292722870464477        9.9457302300534831     
 C   2.9276477542771278        14.025720045438238        7.9523251644387249     
 H   4.0408092711231385        15.866291173015943        8.1201925859107664     
 H -0.16932901083500737        19.686196539491302        14.633928166647220     
 C -0.28660622946658504        17.609542117511403        15.224373485453407     
 H  -3.8824418814476264E-002   15.503431680192868        15.660765043862604     
 C   6.8556965297252779        13.248131494689735        15.305849221917926     
 C   5.7201170362911533        14.004509592496552        17.295259125821179     
 H   4.6677101231308624        15.881568974700876        17.128960233744479     
 H   8.9046660849351937        19.637989120723706        10.550935290866899     
 C   8.9893177058080642        17.559955073126826        9.9634592071892367     
 H   8.7139674167320944        15.456179730679766        9.5342235365300994     
 H   1.1403035326794351        12.578289547862443        10.460354086838555     
 C   2.0993956572637673        13.101741220889465        8.5967021456231869     
 H   3.1894709380324824        13.903705022101684        6.9000986808599230     
 H  -1.2447804143778496        17.705881918653947        15.732759676943036     
 H   7.4704486597615434        12.511982270931510        14.787121821797852     
 C   6.5200939362742298        13.057186654542495        16.650009643567291     
 H   5.4460706052870860        13.883184756412581        18.344534894835608     
 H   9.9342964101234905        17.649286856869416        9.4302758781284819     
 H   1.6905199451974862        12.243936637520306        8.0708785498943065     
 H   6.8915148006130202        12.180531612383724        17.171800624325915     
 Dy   7.6293545723205541E-002   8.5218968812889653        4.2493112814363521     
 Cl   4.0799310909113359E-002   5.8384571822074953        4.2600998525619911     
 O  0.88457996498045455        8.9828562438410220        2.2717460950749668     
 N   1.4896309003989261        10.646677333025689        4.6853467070748236     
 N   2.2925818505466076        8.0713077136951465        5.4780742002502869     
 O -0.73103136022590154        9.0150895089509397        6.2077940076375766     
 N  -1.3275496865648548        10.669191363618051        3.7805687765181433     
 N  -2.1423335252149611        8.0849877640750947        3.0080994622823041     
 C   1.3120469572763720        10.057590147273295        1.6069667624927750     
 C   2.1310566882067099        10.446787443464771        6.0089339820463161     
 C  0.65494877913029625        11.878598657775557        4.7447843469055133     
 C   2.5871367036507138        10.784482271293225        3.6685225799941201     
 C   2.9210962484705978        6.8791929155241895        5.5709073449079565     
 C   2.8637029583739113        9.1368512227189989        6.0928565988784271     
 C  -1.1930105619247693        10.076827216793649        6.8727351427232293     
 C  -1.9634681114529422        10.460138010818204        2.4575954332337622     
 C -0.47871494644609780        11.889592818354991        3.7208050757236237     
 C  -2.4270668847836814        10.823911254570545        4.7881316050731613     
 C  -2.7876105561174866        6.9007360248656031        2.9287365453035190     
 C  -2.6963675006877423        9.1487932853630340        2.3733862913288060     
 C   2.1422484831900754        11.016587694718240        2.2542553995613681     
 C  0.93567122821147286        10.298641667957581       0.26323346157276289     
 H   2.8241995879141371        11.272261179385769        6.2463830384038319     
 H   1.3347301150634532        10.447080287264559        6.7695856816268671     
 H   1.2868997861659457        12.771245754034801        4.5971804071519315     
 H  0.23096371908324914        11.940192718281237        5.7521240721079527     
 H   3.1664316007587141        9.8518502288401351        3.7169538850839823     
 H   3.2468795431020432        11.611728138396725        3.9764510309950403     
 H   2.4115087420074794        6.0503282415735660        5.0847281974024101     
 C   4.1272071739687766        6.7053650621748773        6.2461275590081735     
 C   4.0622379439596275        9.0367407251517875        6.7952800115782859     
 C  -2.0046622096072180        11.042053131106455        6.2120813586934291     
 C -0.88408368575897456        10.281773420504909        8.2370398570730199     
 H  -2.6601170308259938        11.281559618770487        2.2150570446060409     
 H  -1.1660358655214920        10.463188804235884        1.6985194031047330     
 H  -1.0953629926615800        12.791412072289297        3.8769058686002391     
 H  -5.8464743011846995E-002   11.954175455992686        2.7126134668693602     
 H  -3.0224599806560994        9.9014016100433597        4.7322016529752915     
 H  -3.0731174208871623        11.661508822010797        4.4768667750459938     
 H  -2.2941787288010071        6.0736183593931123        3.4338808218337298     
 C  -3.9905664738303805        6.7311912034104706        2.2471206610596930     
 C  -3.8861535129998455        9.0492031587504229        1.6534787729859319     
 C   2.5803689454749947        12.146207191978238        1.5554991579497588     
 C   1.3848251350714995        11.437045092467496      -0.41683313373818248     
 H  0.31108346509917073        9.5725236327224437      -0.25495009530736923     
 H   4.5884508011399854        5.7229348756911023        6.3021647036549329     
 C   4.7187725454077629        7.8080951292071230        6.8581714059554857     
 H   4.4828862867648267        9.9208720508421280        7.2679016903031135     
 C  -2.4910223140993772        12.145441133901519        6.9212829013240169     
 C  -1.3872041503697654        11.389066979688682        8.9294685492408696     
 H -0.27920936735248192        9.5435761534043095        8.7606169488182797     
 H  -4.4661565185513430        5.7548213412528071        2.2110096193596056     
 C  -4.5596730145491495        7.8284009802829546        1.6050777088766723     
 H  -4.2910390278937811        9.9300411318945887        1.1607895840554465     
 H   3.2187916871806688        12.865748077550304        2.0691065870943248     
 C   2.2147366015886298        12.362901765105583       0.22191048699736068     
 H   1.0853701317485571        11.578805842220932       -1.4574060214222926     
 H   5.6722517796610781        7.7122354886734543        7.3745647523017217     
 H  -3.1209624960587781        12.868198852385319        6.4014533169100520     
 C  -2.1981157535772851        12.322578651821800        8.2772499047898211     
 H  -1.1449097573401565        11.499988613033977        9.9878618642566384     
 H  -5.5135198729149746        7.7363408064904329        1.0878115776414476     
 H   2.5839807899205463        13.243537268486373      -0.29559389597782382     
 H  -2.6138418426880405        13.176575519965626        8.8032028843434471     
 Dy -0.11944095651968376        8.4138836041774159        12.593162681253322     
 Cl -0.12160532382482619        11.094600114094153        12.573548619968133     
 O -0.94386867884600290        7.9287759017056096        10.641460419553907     
 N  -1.5027321733545000        6.2777018950044852        13.074730994798328     
 N  -2.3249297555150008        8.8554754672974312        13.846629440220658     
 O  0.71899209982490586        7.9637203340581770        14.564775888166920     
 N   1.3044769444771289        6.2763249939238168        12.160042408274244     
 N   2.1009842335719209        8.8566004507165363        11.364321952828988     
 C  -1.3608659309493740        6.8401132667179434        9.9896526555071379     
 C  -2.1332733409721696        6.4870158270028391        14.401409531144516     
 C -0.65879743948362934        5.0532282130881470        13.142281463703426     
 C  -2.6075830654863750        6.1202395639180729        12.068869342816223     
 C  -2.9642911337902005        10.041840557436826        13.940380617436750     
 C  -2.8750058529931874        7.7913938897109860        14.482917090581489     
 C   1.1825361244255741        6.9111834026270049        15.241481745577069     
 C   1.9369990792836165        6.4797959903133329        10.832980436644890     
 C  0.46963635545110449        5.0455037991222422        12.113180394041661     
 C   2.4098952683474111        6.1405534266148099        13.164969073910221     
 C   2.7420287886986472        10.043121107838175        11.290978726139121     
 C   2.6697119419667428        7.7912302324182328        10.746524965599864     
 C  -2.1715157734044821        5.8775131116009165        10.653517868710242     
 C -0.99053931438565801        6.5944042917613066        8.6460423962878643     
 H  -2.8169998053847314        5.6583300389730171        14.654700247778411     
 H  -1.3292492068699966        6.5005291158032579        15.153875516188734     
 H  -1.2834107073140770        4.1535404154016851        13.007695046204082     
 H -0.22884564809883595        5.0053045618597922        14.147889532718191     
 H  -3.1931440332093968        7.0492557238143441        12.112096764439952     
 H  -3.2575642328969558        5.2908999206590126        12.390344218133636     
 H  -2.4722611668297247        10.870923141447230        13.437483574164338     
 C  -4.1585183557740795        10.211295805759121        14.637488882058172     
 C  -4.0598817513424130        7.8878250064708126        15.209660322053155     
 C   1.9944700810308094        5.9373463534818125        14.592463049777860     
 C  0.87749096046599762        6.7182797714439539        16.609689826486683     
 H   2.6341577804467353        5.6578282813602003        10.594335718665942     
 H   1.1377360220711936        6.4728294969251454        10.075535440462595     
 H   1.0975809468927302        4.1523429051966030        12.275139897337105     
 H   4.5590188231982701E-002   4.9681208284464464        11.107169962079565     
 H   2.9994867772619296        7.0659357606852362        13.096740738165572     
 H   3.0599717446998769        5.3038908692189546        12.859387066718538     
 H   2.2375583591085126        10.870739128693542        11.784539318920139     
 C   3.9568538184531805        10.213575670689536        10.630272863133699     
 C   3.8736925477544721        7.8900134846615639        10.051172479312305     
 C  -2.5979024690020558        4.7342277073486478        9.9684383521629218     
 C  -1.4261504094090560        5.4406046913423456        7.9801660141865582     
 H -0.38427466349647460        7.3299448330887476        8.1188568251787192     
 H  -4.6288418476940159        11.189246761823947        14.691676538450634     
 C  -4.7264665363180978        9.1107330237970316        15.274186908192712     
 H  -4.4617162018960759        7.0048876248721221        15.699871136624257     
 C   2.4874182361073518        4.8440747015207100        15.313673433657950     
 C   1.3873785395998748        5.6218328906976911        17.314682763012506     
 H  0.26795846084850244        7.4553890214540965        17.128447444035402     
 H   4.4291593119803716        11.191807345589105        10.596510802687853     
 C   4.5427084984466370        9.1138970766108294        10.007536258452550     
 H   4.2928285088359495        7.0073588651423968        9.5736959032185318     
 H  -3.2201377236699606        4.0096339156936303        10.493840373514532     
 C  -2.2369388567790334        4.5093277696291869        8.6346306596711511     
 H  -1.1316987740713140        5.2926510000087150        6.9387600835407577     
 H  -5.6698974511149567        9.2045151300358228        15.809149662851985     
 H   3.1211366962093354        4.1185373988392504        14.801697082443626     
 C   2.2006555449298579        4.6825497935044282        16.673266077307328     
 H   1.1481991761016956        5.5222189134935906        18.375038840506523     
 H   5.5064154726351378        9.2059166489021322        9.5082526007614057     
 H  -2.5972710236505296        3.6174822553048105        8.1285938036545264     
 H   2.6202157384671545        3.8366399054854012        17.210144201699627     
         256

 Dy   4.2807350174441829        5.1339245627314969E-002   4.2013540134495875     
 Cl   4.2565950784052102       -2.6290281624508287        4.2330284444721356     
 O   5.1090632665020914       0.51825680971695931        2.2361868834502605     
 N   5.6890980579548982        2.1870270303722870        4.6575712843377532     
 N   6.5011665030213752      -0.39388917369305254        5.4237263433052219     
 O   3.4623346322900423       0.52197691006296842        6.1639689128639299     
 N   2.8816938199343101        2.1957361316851309        3.7465457900920800     
 N   2.0632710195786750      -0.37890801948014091        2.9591927444185440     
 C   5.5465759776704138        1.5916961496136828        1.5739703154973836     
 C   6.3249367583520719        1.9750540498266334        5.9810021000308708     
 C   4.8527880346355969        3.4165691936344631        4.7203797770090112     
 C   6.7917017665227890        2.3328765426377300        3.6491552537225713     
 C   7.1399569832301681       -1.5814361499114487        5.4999852771332520     
 C   7.0621154045738175       0.66657893240413002        6.0562244230943429     
 C   3.0225685874001740        1.5913820754339898        6.8300026994669425     
 C   2.2465167780136115        1.9957188514778779        2.4204032454693247     
 C   3.7223105136657608        3.4225723712406517        3.6933135585427790     
 C   1.7788479377615785        2.3385306802662127        4.7551959781708257     
 C   1.4230334035696544       -1.5650315592268984        2.8677960037695827     
 C   1.5093856156095347       0.68772754872967534        2.3303079277672625     
 C   6.3617558683482525        2.5576081198971590        2.2295837685606461     
 C   5.2017484332511774        1.8176196828233666       0.22087565834950149     
 H   7.0161690598054438        2.7992752512711503        6.2285220008172972     
 H   5.5256531940525031        1.9680283648519505        6.7381482576794687     
 H   5.4806492479653546        4.3121632943960257        4.5739093122128613     
 H   4.4283956832274800        3.4770084039068676        5.7273661203858079     
 H   7.3784054722264267        1.4051199351021311        3.7025352260231044     
 H   7.4436068706633458        3.1650140309798269        3.9615798131589086     
 H   6.6388151758447265       -2.4067335822368161        4.9995860592691352     
 C   8.3458283686158410       -1.7559996000760407        6.1752615461005771     
 C   8.2576329850900887       0.56404958448439613        6.7645886121565058     
 C   2.2070639219327055        2.5580475235495355        6.1767168294265486     
 C   3.3647306763030085        1.8101991680266414        8.1848032953032259     
 H   1.5545436052797064        2.8217970280108804        2.1810503056824877     
 H   3.0453626488984873        1.9981094897180467        1.6621853053125206     
 H   3.0974957959939413        4.3193574594945447        3.8461799764653843     
 H   4.1480249609990301        3.4881640034097359        2.6870929799321392     
 H   1.1916894681994099        1.4112750906238740        4.6976668507357351     
 H   1.1276808392713098        3.1722365810501967        4.4459842441223625     
 H   1.9168997010448756       -2.3949300531324895        3.3678096456027258     
 C  0.22326931218426199       -1.7329548127212737        2.1800103636556969     
 C  0.31966957686039693       0.59232531743051042        1.6108177081604964     
 C   6.8205593267396596        3.6771834314294094        1.5278994459171356     
 C   5.6722445054620678        2.9446266493660387      -0.46292503399107943     
 H   4.5895325316979543        1.0849047484585539      -0.30193342532127176     
 H   8.8164700260672912       -2.7345105156839482        6.2128094630286927     
 C   8.9251174460434530      -0.65990734472874746        6.8097370387843741     
 H   8.6691931877572870        1.4436886048769255        7.2531795930355365     
 C   1.7460485264483567        3.6733082270064110        6.8831800340545843     
 C   2.8903034758471469        2.9324518708749778        8.8731797709127989     
 H   3.9768815982546610        1.0755516423097715        8.7050544893662121     
 H -0.24832136009488062       -2.7109233849606094        2.1302167338873419     
 C -0.34856831816161399      -0.63057591762631859        1.5495164840550002     
 H  -8.7145183758544492E-002   1.4763197962257484        1.1258920935596919     
 H   7.4533315769976696        4.3988664884221853        2.0457770802315522     
 C   6.4906444431540775        3.8756535166050718       0.18352416778197042     
 H   5.3987349536535607        3.0723691033399430       -1.5116186567621108     
 H   9.8801566202104052      -0.75609267612756259        7.3235690588394258     
 H   1.1152447876994998        4.3976768039883041        6.3671586015011288     
 C   2.0731800434716390        3.8655126312339680        8.2290324060896864     
 H   3.1598132751788643        3.0563897343700983        9.9232374717037199     
 H  -1.2989116270423959      -0.72161889590855832        1.0261558778804527     
 H   6.8806284358221630        4.7451656002335785      -0.33696321702294679     
 H   1.6820852051957296        4.7322968933939942        8.7523252212145550     
 Dy   4.3655235596846600        16.898591136660730        12.625169997425205     
 Cl   4.3862926135827243        19.574728686829239        12.669254008992107     
 O   3.5373638335239055        16.424625348581039        10.663081610669087     
 N   2.9468883340497651        14.758251013138834        13.080653361006032     
 N   2.1427995334298093        17.340824862526141        13.851413096474534     
 O   5.1878290102857827        16.427742257163320        14.585818817637985     
 N   5.7517066294115278        14.742655272985138        12.169814761815841     
 N   6.5857393647491707        17.315195367877060        11.392397783158318     
 C   3.0860160725627614        15.358565375658129        9.9983274156902908     
 C   2.3137752790475630        14.970333738367220        14.405438063016073     
 C   3.7769651512165447        13.524232014179454        13.136949669955415     
 C   1.8415327464569138        14.619013782151582        12.075128289095437     
 C   1.5042356924973521        18.528631246589551        13.926740568618589     
 C   1.5776373686483214        16.279866188199289        14.479806435849248     
 C   5.6135997090356380        15.352590422946772        15.253085408164132     
 C   6.3885633975302740        14.943548003042874        10.845412221402112     
 C   4.9065618529282968        13.519454775209088        12.109310037726976     
 C   6.8516388486109081        14.591836544284082        13.180389578516191     
 C   7.2295584143131233        18.499062398023195        11.299650347057183     
 C   7.1306573288377120        16.248032531150670        10.756819905195682     
 C   2.2642026500754278        14.397194274525384        10.652879711494403     
 C   3.4181330408891761        15.138162906377522        8.6412580854863599     
 H   1.6202652719406372        14.147735564400161        14.652678024261361     
 H   3.1135018088100375        14.974342984141668        15.162443170510670     
 H   3.1451137521441712        12.632416487804885        12.982586577625986     
 H   4.2008555553450311        13.454481820122664        14.143653389559619     
 H   1.2572345472322402        15.548107207301168        12.132548653162647     
 H   1.1863697786600571        13.788709369776528        12.387025175427551     
 H   2.0070672452090386        19.354139340373877        13.428208372873076     
 C  0.29589121142141711        18.703882263220780        14.597798739990028     
 C  0.37716435837323437        16.381816807130029        15.180217103657283     
 C   6.4169821550229322        14.375407179484244        14.600435749415196     
 C   5.2671055382775336        15.137790390303532        16.607435462256770     
 H   7.0757172346241521        14.114691878596259        10.602082686252215     
 H   5.5893927905417717        14.948797401221627        10.087793077067900     
 H   5.5283817921429845        12.619200875315887        12.253217345488725     
 H   4.4792128144354866        13.462958990668037        11.103268872913587     
 H   7.4443448053867414        15.515581435759938        13.124892618931812     
 H   7.4972658319252394        13.753632788017116        12.872542813941118     
 H   6.7416783005623664        19.329832220151928        11.803926972524456     
 C   8.4249696553663327        18.663527454834373        10.603539557977031     
 C   8.3144312054115961        16.340871774062894        10.027320577167167     
 C   1.7834044057112108        13.290378079697946        9.9452998492251403     
 C   2.9251430919285570        14.024530960242098        7.9515374403863053     
 H   4.0362202023779430        15.866462360471198        8.1190763177975924     
 H -0.17272872248906940        19.683555294966848        14.635772646369269     
 C -0.28873529673117349        17.606867093541940        15.226101247606319     
 H  -3.9823572244821498E-002   15.500873466630814        15.662372853796191     
 C   6.8556253830611977        13.249321871034127        15.304630776423055     
 C   5.7209174094042057        14.005829073584268        17.294487379276106     
 H   4.6667188457789335        15.881838426925821        17.128015383922950     
 H   8.9008816509954940        19.638955875703473        10.552163488218968     
 C   8.9867776157575587        17.560960856950146        9.9647277071774099     
 H   8.7124084583613381        15.457112841674782        9.5351427525844681     
 H   1.1403902495619704        12.575105644477292        10.460245152373645     
 C   2.0982346873847817        13.099640839683873        8.5962508272092375     
 H   3.1868786804429523        13.902680760157830        6.8992685826686779     
 H  -1.2464539127792340        17.702949943006825        15.735332238527848     
 H   7.4709419366139471        12.513574931548291        14.785975323116736     
 C   6.5212981685195901        13.058888225796089        16.649156645025585     
 H   5.4476877776128934        13.884838331743044        18.344007161095881     
 H   9.9323288429095218        17.650534160121328        9.4326335596454509     
 H   1.6903193459976433        12.241290444619038        8.0706744384509115     
 H   6.8940572390434562        12.182960058134743        17.171157019624296     
 Dy   7.2564291221755187E-002   8.5238197493521550        4.2467085946153302     
 Cl   3.8278085702293768E-002   5.8403916875882773        4.2577852508268661     
 O  0.88140318098167614        8.9851247057197074        2.2696751557827817     
 N   1.4852466900114931        10.649117030167833        4.6835942633263974     
 N   2.2892161490124447        8.0740524488204493        5.4752661496908939     
 O -0.73496169298053271        9.0161699813602567        6.2054939060039782     
 N  -1.3317085837670515        10.670590772366923        3.7784558379170092     
 N  -2.1454195593827761        8.0861754247891522        3.0050541998334102     
 C   1.3099462111653488        10.059348836424963        1.6047476302369765     
 C   2.1265047404187905        10.449159096810723        6.0072452503746714     
 C  0.65016527342840269        11.880762106602086        4.7429965043739184     
 C   2.5829650839850440        10.787598026799898        3.6671925571194879     
 C   2.9183645993849354        6.8822385557039274        5.5673371450824600     
 C   2.8594800112817920        9.1393821062928122        6.0911573337672760     
 C  -1.1963849670794713        10.078124380087797        6.8703809853655278     
 C  -1.9674094572808833        10.461487439579566        2.4553822706691522     
 C -0.48328847415571669        11.891267341120303        3.7188015912596470     
 C  -2.4312528319722015        10.824711717984886        4.7861384269935883     
 C  -2.7901628799163940        6.9016762851052533        2.9251537776907992     
 C  -2.7001783158947585        9.1501113715653446        2.3712221156082554     
 C   2.1390782724656958        11.018932842967100        2.2525032608200326     
 C  0.93633538999200583        10.298717052160232       0.26011556236821520     
 H   2.8195034650195034        11.274717128649158        6.2448060989285930     
 H   1.3300809470782373        10.449314986079273        6.7677776362251878     
 H   1.2818021462368241        12.773613929251376        4.5953529886986857     
 H  0.22610354547179606        11.942381707613659        5.7502867585887056     
 H   3.1629844826550446        9.8554425285438771        3.7160779023099835     
 H   3.2420005151831655        11.615360653371928        3.9752831303391005     
 H   2.4094535220257622        6.0535276219939682        5.0802310539335096     
 C   4.1243076943269781        6.7085255151326981        6.2428639264826629     
 C   4.0575831988496507        9.0392559979985503        6.7943834309733928     
 C  -2.0084538779567667        11.043148784593551        6.2099297491563394     
 C -0.88609505208653871        10.283846128435853        8.2342735464497068     
 H  -2.6639652555493689        11.282895066159833        2.2125655242119135     
 H  -1.1697764129638988        10.464312197271141        1.6965023519231872     
 H  -1.1003291960764812        12.792880881852467        3.8745696967314740     
 H  -6.2723155498606561E-002   11.955731595743144        2.7107115083275253     
 H  -3.0261328132525933        9.9018786120031486        4.7303197102455856     
 H  -3.0777355924192147        11.661990497710123        4.4749857639743693     
 H  -2.2961110653134442        6.0744418579310429        3.4294664088691218     
 C  -3.9933421012097319        6.7320529884910654        2.2439602083872119     
 C  -3.8903824770373552        9.0505457051347715        1.6520901463618112     
 C   2.5788845200890576        12.147572984629598        1.5532886543091489     
 C   1.3873958423295307        11.435965864300778      -0.42048875982954609     
 H  0.31273796547422256        9.5719183053210415      -0.25826354658190870     
 H   4.5862344521187364        5.7263930913229091        6.2979570319077496     
 C   4.7148361908697778        7.8109363146129276        6.8563990997895186     
 H   4.4774698488482754        9.9231436108019953        7.2681039040466686     
 C  -2.4937888857619162        12.147116444070175        6.9188586254725157     
 C  -1.3880474781841550        11.391870189514389        8.9263538670570650     
 H -0.28076655169920178        9.5459052573790402        8.7577321117296361     
 H  -4.4684051406043839        5.7554664736495074        2.2071138655121301     
 C  -4.5633550479273275        7.8294934296402703        1.6031942210281305     
 H  -4.2958625144816702        9.9315247365886776        1.1601918958269810     
 H   3.2167029363818771        12.867497688128410        2.0671237639009297     
 C   2.2162307144018407        12.362434041355234       0.21875946631002563     
 H   1.0902165299142723        11.576352423432123       -1.4617917111708991     
 H   5.6682562997760106        7.7151060733063641        7.3729247545828649     
 H  -3.1238415085738542        12.869823788161238        6.3991096219406742     
 C  -2.1993485186162047        12.325165933670437        8.2743378612217064     
 H  -1.1444609374438968        11.503553445119353        9.9843393389780974     
 H  -5.5173079304015387        7.7373445081660313        1.0861759047826072     
 H   2.5871592609692624        13.242048037387224      -0.29912044789795983     
 H  -2.6141350114575381        13.179753163799024        8.8000145270344827     
 Dy -0.10995551841845352        8.4120698706913277        12.594549193362489     
 Cl -0.11229429534202456        11.092850335994518        12.575551489776375     
 O -0.93416651253687766        7.9280474593927588        10.642215733575538     
 N  -1.4944888429010939        6.2758771784979555        13.074676287935933     
 N  -2.3163547810453133        8.8537277169725925        13.846464001131865     
 O  0.72758777086084925        7.9615230675232906        14.565962155518987     
 N   1.3126727781473084        6.2746578087410780        12.160405091225853     
 N   2.1106025382861757        8.8546911299155031        11.366226588195927     
 C  -1.3531691436962883        6.8408585617418218        9.9894693023004422     
 C  -2.1252876576239093        6.4852088765714120        14.401222781697983     
 C -0.65083216919715259        5.0512442649263880        13.141794526515712     
 C  -2.5992015895122265        6.1190819839169439        12.068705006983958     
 C  -2.9556517894470633        10.040161614872025        13.939536740553203     
 C  -2.8667913134686134        7.7898007763727994        14.482668173857645     
 C   1.1899493695302259        6.9081580816378176        15.242150108109753     
 C   1.9454324298096404        6.4783597208124988        10.833519408079583     
 C  0.47759370074791047        5.0440362060646020        12.112705890476558     
 C   2.4178415233194479        6.1383437629638840        13.165619157722084     
 C   2.7515650247549814        10.041227431735789        11.292409033717927     
 C   2.6785105697688212        7.7895390429920930        10.747382627899873     
 C  -2.1638925122229518        5.8779250379071089        10.652868726878351     
 C -0.98564736324905433        6.5973855691762253        8.6448311052073734     
 H  -2.8094211648481853        5.6567531985747035        14.654141201286011     
 H  -1.3214914242406217        6.4982977830655537        15.153926129701938     
 H  -1.2754913606069473        4.1517039746390800        13.006454896872576     
 H -0.22105493986140870        5.0025674079623057        14.147426562935804     
 H  -3.1850159122838098        7.0478932040071980        12.112826009118706     
 H  -3.2491362312596461        5.2894045127115739        12.389508480831534     
 H  -2.4633438323716166        10.869051110000528        13.436572130254067     
 C  -4.1502590349444501        10.209868201780427        14.635907629173285     
 C  -4.0520005462210120        7.8865210126788865        15.208850928193584     
 C   2.0017230805288837        5.9344374777141988        14.592814553979244     
 C  0.88344915207437269        6.7142720215474565        16.609837651300015     
 H   2.6421542796000645        5.6561571503751873        10.594480008480570     
 H   1.1461524018667442        6.4721886888860736        10.076096125096182     
 H   1.1054357599306845        4.1506509453780653        12.273655578041035     
 H   5.3341493967483777E-002   4.9677522998122940        11.106701697449592     
 H   3.0074277528643090        7.0637444855361586        13.097992495280224     
 H   3.0678754854373849        5.3017541299927702        12.859881011011129     
 H   2.2475917908579808        10.868755259906445        11.786597768668880     
 C   3.9655607346061066        10.211806632190191        10.630291789719093     
 C   3.8816579775448177        7.8884202715639660        10.050670886567787     
 C  -2.5931921438269270        4.7367871429456079        9.9663239657339897     
 C  -1.4244617295522402        5.4459722840834495        7.9774112729373980     
 H -0.37927039644669491        7.3330725602269506        8.1180330484175478     
 H  -4.6205974219943906        11.187856966447450        14.689389818303720     
 C  -4.7185844658544669        9.1095077031659670        15.272631731868168     
 H  -4.4542117222713218        7.0037537894801147        15.699093407191491     
 C   2.4930142981631422        4.8400448235069158        15.313286213085577     
 C   1.3915608807623827        5.6165339265415852        17.314010268799223     
 H  0.27411777174547103        7.4515431055132151        17.128688659495690     
 H   4.4378569401190981        11.190010927127286        10.596070734932361     
 C   4.5506162435687223        9.1122718945039018        10.006605812093015     
 H   4.3000403178399527        7.0059174212084976        9.5723291565236241     
 H  -3.2159218322280880        4.0122096480877785        10.491201686232372     
 C  -2.2354017650615936        4.5144983597648629        8.6314468693417030     
 H  -1.1323482814168568        5.2999721463769207        6.9352160999757100     
 H  -5.6624607171765220        9.2034277106398346        15.806781966579985     
 H   3.1262836545150021        4.1143525663805471        14.801035846628400     
 C   2.2046170017779918        4.6772845382229011        16.672314142350618     
 H   1.1511618640828396        5.5159603949189915        18.373960454606113     
 H   5.5135363407079421        9.2045013059707479        9.5059620464450685     
 H  -2.5984206315161216        3.6246336815295099        8.1242392948573681     
 H   2.6228334387004573        3.8303673694175635        17.208489427830898     
         256

 Dy   4.2810793552745707        5.3772767898827310E-002   4.2020780556396149     
 Cl   4.2585671863115291       -2.6266077656741067        4.2309513314006599     
 O   5.1087195184019523       0.52035867826916204        2.2367148567802433     
 N   5.6893141189312386        2.1895509066808012        4.6577284248952360     
 N   6.5014673857599501      -0.39119426757351572        5.4247639925048734     
 O   3.4625904608707061       0.52436680947877046        6.1648203436396676     
 N   2.8819326707853561        2.1977234515127888        3.7469909414526077     
 N   2.0630798686600968      -0.37710020030813152        2.9613631313973077     
 C   5.5467841321590532        1.5932855069794372        1.5741142036975579     
 C   6.3251878697219341        1.9779741384381913        5.9812104504821457     
 C   4.8529622551998903        3.4190598261988323        4.7201623815817442     
 C   6.7918636024012695        2.3350380618418813        3.6492376279877332     
 C   7.1401370201481571       -1.5787663243640189        5.5016552466643693     
 C   7.0623460105488958       0.66951214601052134        6.0569235765547198     
 C   3.0226052634801626        1.5937914623450571        6.8307047125958134     
 C   2.2466013498327042        1.9970552881460193        2.4210458651847033     
 C   3.7225026833347101        3.4245612987379417        3.6930936700199268     
 C   1.7791880181441400        2.3409487496284651        4.7556516480527700     
 C   1.4228029235583441       -1.5632323540051052        2.8707311246116105     
 C   1.5093256767155658       0.68911368438103027        2.3317068775627781     
 C   6.3620736345850357        2.5592461864906819        2.2295186994099363     
 C   5.2025910058277649        1.8184763467418088       0.22074320966620140     
 H   7.0164424000650811        2.8022469539397399        6.2284659386694772     
 H   5.5259253039690028        1.9711797576618206        6.7383934631941704     
 H   5.4807732478476643        4.3146453665429574        4.5734124836520040     
 H   4.4285047206189807        3.4797485059730766        5.7271146314800871     
 H   7.3785461959913317        1.4072873061686555        3.7029464909682308     
 H   7.4438019334257897        3.1672568008545054        3.9613541692883150     
 H   6.6390520367950776       -2.4042371995543617        5.0014830671578592     
 C   8.3458838563014517       -1.7531150628509713        6.1771998204472052     
 C   8.2577611273974156       0.56722239049876966        6.7654888688260719     
 C   2.2073581793971919        2.5605262484062332        6.1771604789181120     
 C   3.3641550110028078        1.8124635106115321        8.1856695428430104     
 H   1.5547266596077258        2.8230820991634884        2.1812761385969885     
 H   3.0454186025119214        1.9988419363435102        1.6628253878516859     
 H   3.0976657830743455        4.3213987747815752        3.8455085498010253     
 H   4.1481965041990954        3.4896758905690870        2.6868376799366636     
 H   1.1918106285994494        1.4138277343622825        4.6982834572866858     
 H   1.1281804958332224        3.1747410742735171        4.4463092900875383     
 H   1.9166680984618838       -2.3928185069969903        3.3712567791692107     
 C  0.22308054469864452       -1.7315246971131888        2.1829786126919837     
 C  0.31971942486303712       0.59330558142847634        1.6120840696964633     
 C   6.8215442227436824        3.6782099804207822        1.5273540407626600     
 C   5.6738873470912630        2.9448290138416362      -0.46354047384500746     
 H   4.5902787892047572        1.0856675913013170      -0.30183997821985364     
 H   8.8164453833494729       -2.7316543793516850        6.2152996601801132     
 C   8.9251532458138882      -0.65675623560683105        6.8112184698587486     
 H   8.6692973800601347        1.4470146083317972        7.2538266280798345     
 C   1.7460035121451329        3.6757135148993170        6.8835151458709456     
 C   2.8893417768440037        2.9346057731499795        8.8739616494119460     
 H   3.9760609672710170        1.0776947350891199        8.7060548360084642     
 H -0.24860976311522193       -2.7094546239632353        2.1338687603615192     
 C -0.34860222040417305      -0.62958125445123070        1.5516070969180003     
 H  -8.6924536594641527E-002   1.4769685861240318        1.1264320045290459     
 H   7.4543337838044916        4.3999979166407064        2.0450492396094488     
 C   6.4923233324771390        3.8759295242514002       0.18272500288983906     
 H   5.4009288368899906        3.0720460152772802       -1.5124314313246368     
 H   9.8800999942097132      -0.75278581839905845        7.3252317454634639     
 H   1.1152943734528666        4.4000760017090839        6.3673527957677196     
 C   2.0724673541935297        3.8677102887917032        8.2295384445037065     
 H   3.1583727997602731        3.0583576438854250        9.9241620468834721     
 H  -1.2988988128729029      -0.72095597880798779        1.0282246717350891     
 H   6.8829532452206861        4.7449175182580063      -0.33806944225475033     
 H   1.6809265705826810        4.7343329869877282        8.7527425129735850     
 Dy   4.3616716775856821        16.897751869810016        12.623872119123526     
 Cl   4.3810144473638761        19.573914930973956        12.665403993732633     
 O   3.5331433719489782        16.423969717615638        10.662085423357814     
 N   2.9445572627064474        14.756867765236246        13.079874730378963     
 N   2.1394657620611550        17.339038464104398        13.851048796202898     
 O   5.1849352522667305        16.427434835245766        14.584406439262120     
 N   5.7491306741974260        14.742533323692795        12.168494928654786     
 N   6.5817610638792265        17.315516385571922        11.391118060514430     
 C   3.0825447995719109        15.357559855594253        9.9974066453309387     
 C   2.3116589437377253        14.968582956956073        14.404808859548334     
 C   3.7752457468687748        13.523273577274157        13.136143754218386     
 C   1.8391270822664529        14.617065526581476        12.074503015115742     
 C   1.5006631210308621        18.526665197823583        13.927075974564016     
 C   1.5751694835384333        16.277839665286002        14.479786250552632     
 C   5.6117580647665957        15.352772574956987        15.251737766339856     
 C   6.3856305092615893        14.943938126373350        10.843987206621971     
 C   4.9045979186264104        13.518907031901815        12.108241006478512     
 C   6.8493771094101810        14.592154475485144        13.178746512448445     
 C   7.2253888588722486        18.499526634061649        11.299122316693371     
 C   7.1275634813551978        16.248563687420628        10.755967236649305     
 C   2.2617905475903992        14.395496580350359        10.652202807694776     
 C   3.4145215501898978        15.137582102739019        8.6402492932206023     
 H   1.6185406794912613        14.145703171633484        14.652143325317271     
 H   3.1115988532760350        14.972810220105556        15.161588688596625     
 H   3.1437540227278933        12.631138661057893        12.982262987650920     
 H   4.1994957245686955        13.453993907347821        14.142725573068978     
 H   1.2544130584100910        15.545889549321089        12.132008547858470     
 H   1.1844928517827200        13.786401929918094        12.386461248939048     
 H   2.0028863893284359        19.352396516368952        13.428329934321539     
 C  0.29282606243332265        18.701437140626062        14.599111183650693     
 C  0.37535553167501873        16.379364931961359        15.181363475726796     
 C   6.4153842066880697        14.375827455738627        14.598986807994184     
 C   5.2664085518256982        15.138332068783297        16.606432242932986     
 H   7.0729021903025417        14.115300749183175        10.600263646548735     
 H   5.5862733348256537        14.949347286433518        10.086570848696706     
 H   5.5268763843467861        12.618996394808160        12.252370072036143     
 H   4.4771545054664541        13.461943146796834        11.102264692966015     
 H   7.4418637047742919        15.516031714122608        13.122994821869691     
 H   7.4952143347368896        13.754126483629308        12.870769751291711     
 H   6.7368400543648752        19.330115500695133        11.803042503262827     
 C   8.4214417506685759        18.664347862045414        10.604231132765229     
 C   8.3121060363841561        16.341699161065367        10.027810624802688     
 C   1.7822310201704634        13.288033288931418        9.9448694683967975     
 C   2.9226384295799868        14.023341875045958        7.9507497163338847     
 H   4.0316311336327466        15.866633547926451        8.1179600496844202     
 H -0.17612843414313145        19.680914050442389        14.637617126091317     
 C -0.29086436399576193        17.604192069572473        15.227829009759231     
 H  -4.0822725675166732E-002   15.498315253068760        15.663980663729777     
 C   6.8555542363971185        13.250512247378518        15.303412330928184     
 C   5.7217177825172589        14.007148554671984        17.293715632731033     
 H   4.6657275684270045        15.882107879150766        17.127070534101417     
 H   8.8970972170557943        19.639922630683241        10.553391685571036     
 C   8.9842375257070550        17.561966640773470        9.9659962071655830     
 H   8.7108494999905819        15.458045952669796        9.5360619686388368     
 H   1.1404769664445058        12.571921741092138        10.460136217908735     
 C   2.0970737175057965        13.097540458478282        8.5957995087952881     
 H   3.1842864228534222        13.901656498213974        6.8984384844774329     
 H  -1.2481274111806184        17.700017967359706        15.737904800112657     
 H   7.4714352134663509        12.515167592165071        14.784828824435621     
 C   6.5225024007649512        13.060589797049682        16.648303646483878     
 H   5.4493049499386998        13.886491907073509        18.343479427356158     
 H   9.9303612756955548        17.651781463373240        9.4349912411624217     
 H   1.6901187467978005        12.238644251717767        8.0704703270075182     
 H   6.8965996774738922        12.185388503885759        17.170513414922677     
 Dy   6.8835036720304846E-002   8.5257426174153448        4.2441059077943084     
 Cl   3.5756860495474191E-002   5.8423261929690584        4.2554706490917420     
 O  0.87822639698289773        8.9873931675983947        2.2676042164905961     
 N   1.4808624796240604        10.651556727309977        4.6818418195779712     
 N   2.2858504474782819        8.0767971839457537        5.4724580991315008     
 O -0.73889202573516388        9.0172504537695737        6.2031938043703798     
 N  -1.3358674809692481        10.671990181115795        3.7763428993158752     
 N  -2.1485055935505910        8.0873630855032079        3.0020089373845162     
 C   1.3078454650543256        10.061107525576633        1.6025284979811780     
 C   2.1219527926308710        10.451530750156675        6.0055565187030266     
 C  0.64538176772650924        11.882925555428614        4.7412086618423235     
 C   2.5787934643193746        10.790713782306572        3.6658625342448552     
 C   2.9156329502992731        6.8852841958836661        5.5637669452569627     
 C   2.8552570641896726        9.1419129898666256        6.0894580686561239     
 C  -1.1997593722341733        10.079421543381944        6.8680268280078263     
 C  -1.9713508031088245        10.462836868340927        2.4531691081045421     
 C -0.48786200186533557        11.892941863885616        3.7167981067956708     
 C  -2.4354387791607213        10.825512181399228        4.7841452489140162     
 C  -2.7927152037153009        6.9026165453449027        2.9215710100780790     
 C  -2.7039891311017747        9.1514294577676552        2.3690579398877052     
 C   2.1359080617413162        11.021277991215959        2.2507511220786971     
 C  0.93699955177253880        10.298792436362882       0.25699766316366757     
 H   2.8148073421248698        11.277173077912547        6.2432291594533531     
 H   1.3254317790930215        10.451549684893989        6.7659695908235085     
 H   1.2767045063077025        12.775982104467952        4.5935255702454407     
 H  0.22124337186034299        11.944570696946082        5.7484494450694585     
 H   3.1595373645513747        9.8590348282476192        3.7152019195359847     
 H   3.2371214872642882        11.618993168347133        3.9741152296831603     
 H   2.4073983020440446        6.0567270024143705        5.0757339104646091     
 C   4.1214082146851796        6.7116859680905181        6.2396002939571522     
 C   4.0529284537396739        9.0417712708453131        6.7934868503684998     
 C  -2.0122455463063158        11.044244438080648        6.2077781396192506     
 C -0.88810641841410276        10.285918836366795        8.2315072358263937     
 H  -2.6678134802727445        11.284230513549177        2.2100740038177857     
 H  -1.1735169604063056        10.465435590306399        1.6944853007416416     
 H  -1.1052953994913826        12.794349691415634        3.8722335248627089     
 H  -6.6981567985366114E-002   11.957287735493601        2.7088095497856899     
 H  -3.0298056458490872        9.9023556139629392        4.7284377675158797     
 H  -3.0823537639512670        11.662472173409448        4.4731047529027448     
 H  -2.2980434018258813        6.0752653564689734        3.4250519959045138     
 C  -3.9961177285890832        6.7329147735716610        2.2407997557147312     
 C  -3.8946114410748649        9.0518882515191201        1.6507015197376904     
 C   2.5774000947031204        12.148938777280959        1.5510781506685387     
 C   1.3899665495875622        11.434886636134060      -0.42414438592090964     
 H  0.31439246584927438        9.5713129779196393      -0.26157699785644811     
 H   4.5840181030974874        5.7298513069547150        6.2937493601605663     
 C   4.7108998363317927        7.8137775000187322        6.8546267936235505     
 H   4.4720534109317231        9.9254151707618625        7.2683061177902237     
 C  -2.4965554574244555        12.148791754238829        6.9164343496210146     
 C  -1.3888908059985445        11.394673399340096        8.9232391848732604     
 H -0.28232373604592170        9.5482343613537708        8.7548472746409942     
 H  -4.4706537626574248        5.7561116060462068        2.2032181116646550     
 C  -4.5670370813055055        7.8305858789975851        1.6013107331795884     
 H  -4.3006860010695585        9.9330083412827666        1.1595942075985157     
 H   3.2146141855830854        12.869247298706517        2.0651409407075341     
 C   2.2177248272150512        12.361966317604885       0.21560844562269060     
 H   1.0950629280799875        11.573899004643316       -1.4661774009195059     
 H   5.6642608198909432        7.7179766579392730        7.3712847568640072     
 H  -3.1267205210889308        12.871448723937155        6.3967659269712955     
 C  -2.2005812836551244        12.327753215519074        8.2714258176535935     
 H  -1.1440121175476370        11.507118277204729        9.9808168136995583     
 H  -5.5210959878881027        7.7383482098416287        1.0845402319237667     
 H   2.5903377320179781        13.240558806288076      -0.30264699981809584     
 H  -2.6144281802270353        13.182930807632422        8.7968261697255166     
 Dy -0.10047008031722329        8.4102561372052378        12.595935705471657     
 Cl -0.10298326685922293        11.091100557894885        12.577554359584616     
 O -0.92446434622775242        7.9273190170799079        10.642971047597168     
 N  -1.4862455124476877        6.2740524619914249        13.074621581073536     
 N  -2.3077798065756259        8.8519799666477521        13.846298562043074     
 O  0.73618344189679263        7.9593258009884051        14.567148422871055     
 N   1.3208686118174879        6.2729906235583401        12.160767774177462     
 N   2.1202208430004310        8.8527818091144699        11.368131223562864     
 C  -1.3454723564432023        6.8416038567657003        9.9892859490937465     
 C  -2.1173019742756485        6.4834019261399840        14.401036032251451     
 C -0.64286689891067572        5.0492603167646282        13.141307589327997     
 C  -2.5908201135380780        6.1179244039158140        12.068540671151695     
 C  -2.9470124451039257        10.038482672307223        13.938692863669656     
 C  -2.8585767739440393        7.7882076630346120        14.482419257133802     
 C   1.1973626146348775        6.9051327606486295        15.242818470642437     
 C   1.9538657803356643        6.4769234513116656        10.834058379514278     
 C  0.48555104604471644        5.0425686130069618        12.112231386911454     
 C   2.4257877782914847        6.1361340993129589        13.166269241533945     
 C   2.7611012608113161        10.039333755633402        11.293839341296732     
 C   2.6873091975709000        7.7878478535659541        10.748240290199881     
 C  -2.1562692510414219        5.8783369642133021        10.652219585046462     
 C -0.98075541211245076        6.6003668465911431        8.6436198141268825     
 H  -2.8018425243116396        5.6551763581763899        14.653582154793611     
 H  -1.3137336416112471        6.4960664503278505        15.153976743215143     
 H  -1.2675720138998174        4.1498675338764741        13.005214747541071     
 H -0.21326423162398145        4.9998302540648183        14.146963593153417     
 H  -3.1768877913582223        7.0465306842000510        12.113555253797458     
 H  -3.2407082296223364        5.2879091047641360        12.388672743529431     
 H  -2.4544264979135089        10.867179078553827        13.435660686343795     
 C  -4.1419997141148199        10.208440597801731        14.634326376288399     
 C  -4.0441193410996110        7.8852170188869612        15.208041534334011     
 C   2.0089760800269580        5.9315286019465860        14.593166058180627     
 C  0.88940734368274788        6.7102642716509591        16.609985476113348     
 H   2.6501507787533933        5.6544860193901751        10.594624298295198     
 H   1.1545687816622945        6.4715478808470026        10.076656809729771     
 H   1.1132905729686389        4.1489589855595277        12.272171258744967     
 H   6.1092799702984854E-002   4.9673837711781408        11.106233432819620     
 H   3.0153687284666884        7.0615532103870819        13.099244252394875     
 H   3.0757792261748924        5.2996173907665858        12.860374955303721     
 H   2.2576252226074485        10.866771391119348        11.788656218417621     
 C   3.9742676507590327        10.210037593690846        10.630310716304487     
 C   3.8896234073351632        7.8868270584663689        10.050169293823267     
 C  -2.5884818186517986        4.7393465785425670        9.9642095793050576     
 C  -1.4227730496954241        5.4513398768245525        7.9746565316882378     
 H -0.37426612939691528        7.3362002873651537        8.1172092716563782     
 H  -4.6123529962947645        11.186467171070953        14.687103098156806     
 C  -4.7107023953908360        9.1082823825349042        15.271076555543623     
 H  -4.4467072426465668        7.0026199540881073        15.698315677758725     
 C   2.4986103602189327        4.8360149454931207        15.312898992513205     
 C   1.3957432219248904        5.6112349623854794        17.313337774585943     
 H  0.28027708264243967        7.4476971895723345        17.128929874955979     
 H   4.4465545682578247        11.188214508665467        10.595630667176872     
 C   4.5585239886908067        9.1106467123969761        10.005675365733481     
 H   4.3072521268439550        7.0044759772745975        9.5709624098287147     
 H  -3.2117059407862154        4.0147853804819267        10.488562998950215     
 C  -2.2338646733441543        4.5196689499005389        8.6282630790122568     
 H  -1.1329977887623996        5.3072932927451255        6.9316721164106632     
 H  -5.6550239832380873        9.2023402912438446        15.804414270307985     
 H   3.1314306128206684        4.1101677339218439        14.800374610813174     
 C   2.2085784586261257        4.6720192829413749        16.671362207393912     
 H   1.1541245520639838        5.5097018763443923        18.372882068705707     
 H   5.5206572087807455        9.2030859630393653        9.5036714921287295     
 H  -2.5995702393817135        3.6317851077542094        8.1198847860602115     
 H   2.6254511389337600        3.8240948333497262        17.206834653962172     
         256

 Dy   4.2814236931049585        5.6206290170339644E-002   4.2028020978296423     
 Cl   4.2605392942178488       -2.6241873688973847        4.2288742183291843     
 O   5.1083757703018131       0.52246054682136478        2.2372428301102256     
 N   5.6895301799075781        2.1920747829893155        4.6578855654527196     
 N   6.5017682684985250      -0.38849936145397884        5.4258016417045249     
 O   3.4628462894513699       0.52675670889457260        6.1656717744154053     
 N   2.8821715216364021        2.1997107713404467        3.7474360928131358     
 N   2.0628887177415183      -0.37529238113612212        2.9635335183760714     
 C   5.5469922866476917        1.5948748643451918        1.5742580918977325     
 C   6.3254389810917955        1.9808942270497492        5.9814188009334215     
 C   4.8531364757641837        3.4215504587632015        4.7199449861544762     
 C   6.7920254382797509        2.3371995810460326        3.6493200022528951     
 C   7.1403170570661461       -1.5760964988165889        5.5033252161954858     
 C   7.0625766165239749       0.67244535961691265        6.0576227300150967     
 C   3.0226419395601507        1.5962008492561244        6.8314067257246833     
 C   2.2466859216517965        1.9983917248141609        2.4216884849000815     
 C   3.7226948530036594        3.4265502262352316        3.6928737814970747     
 C   1.7795280985267012        2.3433668189907175        4.7561073179347151     
 C   1.4225724435470337       -1.5614331487833120        2.8736662454536384     
 C   1.5092657378215968       0.69049982003238530        2.3331058273582941     
 C   6.3623914008218190        2.5608842530842044        2.2294536302592265     
 C   5.2034335784043533        1.8193330106602510       0.22061076098290128     
 H   7.0167157403247176        2.8052186566083299        6.2284098765216580     
 H   5.5261974138855026        1.9743311504716907        6.7386386687088731     
 H   5.4808972477299740        4.3171274386898890        4.5729156550911458     
 H   4.4286137580104823        3.4824886080392856        5.7268631425743672     
 H   7.3786869197562366        1.4094546772351801        3.7033577559133573     
 H   7.4439969961882326        3.1694995707291835        3.9611285254177209     
 H   6.6392888977454296       -2.4017408168719072        5.0033800750465831     
 C   8.3459393439870624       -1.7502305256259019        6.1791380947938332     
 C   8.2578892697047444       0.57039519651314330        6.7663891254956381     
 C   2.2076524368616783        2.5630049732629305        6.1776041284096763     
 C   3.3635793457026075        1.8147278531964226        8.1865357903827949     
 H   1.5549097139357455        2.8243671703160964        2.1815019715114894     
 H   3.0454745561253556        1.9995743829689738        1.6634654703908511     
 H   3.0978357701547492        4.3234400900686047        3.8448371231366663     
 H   4.1483680473991598        3.4911877777284381        2.6865823799411874     
 H   1.1919317889994887        1.4163803781006910        4.6989000638376366     
 H   1.1286801523951353        3.1772455674968372        4.4466343360527141     
 H   1.9164364958788922       -2.3907069608614910        3.3747039127356957     
 C  0.22289177721302705       -1.7300945815051039        2.1859468617282705     
 C  0.31976927286567730       0.59428584542644236        1.6133504312324303     
 C   6.8225291187477053        3.6792365294121550        1.5268086356081843     
 C   5.6755301887204590        2.9450313783172337      -0.46415591369893550     
 H   4.5910250467115601        1.0864304341440800      -0.30174653111843552     
 H   8.8164207406316528       -2.7287982430194218        6.2177898573315336     
 C   8.9251890455843252      -0.65360512648491453        6.8126999009331239     
 H   8.6694015723629825        1.4503406117866688        7.2544736631241316     
 C   1.7459584978419092        3.6781188027922234        6.8838502576873060     
 C   2.8883800778408606        2.9367596754249807        8.8747435279110931     
 H   3.9752403362873729        1.0798378278684686        8.7070551826507181     
 H -0.24889816613556323       -2.7079858629658613        2.1375207868356965     
 C -0.34863612264673211      -0.62858659127614280        1.5536977097810001     
 H  -8.6703889430738562E-002   1.4776173760223152        1.1269719154983997     
 H   7.4553359906113137        4.4011293448592275        2.0443213989873454     
 C   6.4940022218002005        3.8762055318977287       0.18192583799770770     
 H   5.4031227201264196        3.0717229272146174       -1.5132442058871627     
 H   9.8800433682090194      -0.74947896067055420        7.3268944320875020     
 H   1.1153439592062333        4.4024751994298628        6.3675469900343113     
 C   2.0717546649154204        3.8699079463494388        8.2300444829177284     
 H   3.1569323243416822        3.0603255534007516        9.9250866220632243     
 H  -1.2988859987034098      -0.72029306170741725        1.0302934655897258     
 H   6.8852780546192083        4.7446694362824342      -0.33917566748655387     
 H   1.6797679359696325        4.7363690805814622        8.7531598047326149     
 Dy   4.3578197954867051        16.896912602959301        12.622574240821844     
 Cl   4.3757362811450280        19.573101175118676        12.661553978473160     
 O   3.5289229103740514        16.423314086650233        10.661089236046543     
 N   2.9422261913631296        14.755484517333656        13.079096099751894     
 N   2.1361319906925011        17.337252065682655        13.850684495931263     
 O   5.1820414942476782        16.427127413328211        14.582994060886254     
 N   5.7465547189833242        14.742411374400453        12.167175095493729     
 N   6.5777827630092816        17.315837403266784        11.389838337870543     
 C   3.0790735265810598        15.356554335530378        9.9964858749715848     
 C   2.3095426084278881        14.966832175544925        14.404179656080595     
 C   3.7735263425210053        13.522315140368860        13.135337838481359     
 C   1.8367214180759919        14.615117271011369        12.073877741136045     
 C   1.4970905495643720        18.524699149057611        13.927411380509444     
 C   1.5727015984285453        16.275813142372719        14.479766065256015     
 C   5.6099164204975533        15.352954726967203        15.250390124515581     
 C   6.3826976209929045        14.944328249703824        10.842562191841830     
 C   4.9026339843245239        13.518359288594542        12.107171975230045     
 C   6.8471153702094538        14.592472406686205        13.177103446380698     
 C   7.2212193034313739        18.499990870100103        11.298594286329559     
 C   7.1244696338726836        16.249094843690582        10.755114568102925     
 C   2.2593784451053707        14.393798886175333        10.651525903895150     
 C   3.4109100594906194        15.137001299100518        8.6392405009548447     
 H   1.6168160870418855        14.143670778866806        14.651608626373180     
 H   3.1096958977420326        14.971277456069446        15.160734206682580     
 H   3.1423942933116153        12.629860834310902        12.981939397675854     
 H   4.1981358937923599        13.453505994572977        14.141797756578336     
 H   1.2515915695879416        15.543671891341011        12.131468442554294     
 H   1.1826159249053829        13.784094490059658        12.385897322450544     
 H   1.9987055334478334        19.350653692364027        13.428451495770000     
 C  0.28976091344522814        18.698992018031344        14.600423627311358     
 C  0.37354670497680315        16.376913056792691        15.182509847796311     
 C   6.4137862583532081        14.376247731993010        14.597537866573170     
 C   5.2657115653738629        15.138873747263062        16.605429023609201     
 H   7.0700871459809314        14.115909619770092        10.598444606845254     
 H   5.5831538791095356        14.949897171645411        10.085348620325513     
 H   5.5253709765505867        12.618791914300434        12.251522798583562     
 H   4.4750961964974216        13.460927302925633        11.101260513018442     
 H   7.4393826041618425        15.516481992485279        13.121097024807570     
 H   7.4931628375485406        13.754620179241501        12.868996688642303     
 H   6.7320018081673840        19.330398781238337        11.802158034001197     
 C   8.4179138459708209        18.665168269256455        10.604922707553428     
 C   8.3097808673567162        16.342526548067845        10.028300672438212     
 C   1.7810576346297162        13.285688498164888        9.9444390875684547     
 C   2.9201337672314160        14.022152789849818        7.9499619922814642     
 H   4.0270420648875502        15.866804735381704        8.1168437815712480     
 H -0.17952814579719348        19.678272805917935        14.639461605813366     
 C -0.29299343126035038        17.601517045603011        15.229556771912144     
 H  -4.1821879105511967E-002   15.495757039506707        15.665588473663364     
 C   6.8554830897330383        13.251702623722910        15.302193885433315     
 C   5.7225181556303122        14.008468035759700        17.292943886185959     
 H   4.6647362910750756        15.882377331375711        17.126125684279888     
 H   8.8933127831160945        19.640889385663009        10.554619882923104     
 C   8.9816974356565513        17.562972424596794        9.9672647071537543     
 H   8.7092905416198274        15.458979063664811        9.5369811846932055     
 H   1.1405636833270409        12.568737837706985        10.460027283443825     
 C   2.0959127476268109        13.095440077272690        8.5953481903813387     
 H   3.1816941652638921        13.900632236270120        6.8976083862861870     
 H  -1.2498009095820029        17.697085991712584        15.740477361697469     
 H   7.4719284903187537        12.516760252781852        14.783682325754505     
 C   6.5237066330103115        13.062291368303276        16.647450647942176     
 H   5.4509221222645072        13.888145482403973        18.342951693616431     
 H   9.9283937084815861        17.653028766625152        9.4373489226793907     
 H   1.6899181475979577        12.235998058816499        8.0702662155641232     
 H   6.8991421159043282        12.187816949636778        17.169869810221055     
 Dy   6.5105782218854491E-002   8.5276654854785345        4.2415032209732866     
 Cl   3.3235635288654600E-002   5.8442606983498404        4.2531560473566179     
 O  0.87504961298411932        8.9896616294770801        2.2655332771984105     
 N   1.4764782692366274        10.653996424452123        4.6800893758295441     
 N   2.2824847459441187        8.0795419190710565        5.4696500485721078     
 O -0.74282235848979505        9.0183309261788889        6.2008937027367805     
 N  -1.3400263781714445        10.673389589864668        3.7742299607147411     
 N  -2.1515916277184060        8.0885507462172654        2.9989636749356223     
 C   1.3057447189433022        10.062866214728302        1.6003093657253797     
 C   2.1174008448429520        10.453902403502626        6.0038677870313819     
 C  0.64059826202461567        11.885089004255141        4.7394208193107294     
 C   2.5746218446537048        10.793829537813245        3.6645325113702225     
 C   2.9129013012136107        6.8883298360634040        5.5601967454314654     
 C   2.8510341170975528        9.1444438734404372        6.0877588035449719     
 C  -1.2031337773888751        10.080718706676091        6.8656726706501239     
 C  -1.9752921489367656        10.464186297102291        2.4509559455399317     
 C -0.49243552957495446        11.894616386650929        3.7147946223316941     
 C  -2.4396247263492414        10.826312644813568        4.7821520708344432     
 C  -2.7952675275142083        6.9035568055845529        2.9179882424653591     
 C  -2.7077999463087905        9.1527475439699639        2.3668937641671546     
 C   2.1327378510169366        11.023623139464819        2.2489989833373616     
 C  0.93766371355307176        10.298867820565533       0.25387976395911988     
 H   2.8101112192302367        11.279629027175936        6.2416522199781133     
 H   1.3207826111078058        10.453784383708703        6.7641615454218291     
 H   1.2716068663785809        12.778350279684526        4.5916981517921949     
 H  0.21638319824888991        11.946759686278504        5.7466121315502114     
 H   3.1560902464477052        9.8626271279513595        3.7143259367619854     
 H   3.2322424593454104        11.622625683322338        3.9729473290272201     
 H   2.4053430820623274        6.0599263828347718        5.0712367669957077     
 C   4.1185087350433811        6.7148464210483381        6.2363366614316416     
 C   4.0482737086296972        9.0442865436920759        6.7925902697636067     
 C  -2.0160372146558645        11.045340091567745        6.2056265300821609     
 C -0.89011778474166681        10.287991544297739        8.2287409252030788     
 H  -2.6716617049961200        11.285565960938522        2.2075824834236584     
 H  -1.1772575078487124        10.466558983341656        1.6924682495600958     
 H  -1.1102616029062837        12.795818500978804        3.8698973529939442     
 H  -7.1239980472125680E-002   11.958843875244058        2.7069075912438549     
 H  -3.0334784784455811        9.9028326159227298        4.7265558247861739     
 H  -3.0869719354833194        11.662953849108773        4.4712237418311203     
 H  -2.2999757383383184        6.0760888550069039        3.4206375829399054     
 C  -3.9988933559684345        6.7337765586522567        2.2376393030422501     
 C  -3.8988404051123746        9.0532307979034687        1.6493128931135697     
 C   2.5759156693171832        12.150304569932318        1.5488676470279288     
 C   1.3925372568455934        11.433807407967342      -0.42780001201227325     
 H  0.31604696622432621        9.5707076505182354      -0.26489044913098753     
 H   4.5818017540762384        5.7333095225865209        6.2895416884133830     
 C   4.7069634817938075        7.8166186854245367        6.8528544874575825     
 H   4.4666369730151718        9.9276867307217298        7.2685083315337797     
 C  -2.4993220290869944        12.150467064407485        6.9140100737695134     
 C  -1.3897341338129343        11.397476609165805        8.9201245026894558     
 H -0.28388092039264157        9.5505634653285014        8.7519624375523524     
 H  -4.4729023847104665        5.7567567384429061        2.1993223578171794     
 C  -4.5707191146836834        7.8316783283549007        1.5994272453310463     
 H  -4.3055094876574476        9.9344919459768537        1.1589965193700502     
 H   3.2125254347842938        12.870996909284623        2.0631581175141389     
 C   2.2192189400282620        12.361498593854536       0.21245742493535555     
 H   1.0999093262457027        11.571445585854507       -1.4705630906681126     
 H   5.6602653400058758        7.7208472425721819        7.3696447591451495     
 H  -3.1295995336040074        12.873073659713073        6.3944222320019177     
 C  -2.2018140486940441        12.330340497367713        8.2685137740854788     
 H  -1.1435632976513772        11.510683109290106        9.9772942884210192     
 H  -5.5248840453746668        7.7393519115172271        1.0829045590649262     
 H   2.5935162030666943        13.239069575188926      -0.30617355173823185     
 H  -2.6147213489965329        13.186108451465820        8.7936378124165504     
 Dy  -9.0984642215993047E-002   8.4084424037191496        12.597322217580825     
 Cl  -9.3672238376421274E-002   11.089350779795250        12.579557229392858     
 O -0.91476217991862729        7.9265905747670580        10.643726361618800     
 N  -1.4780021819942812        6.2722277454848951        13.074566874211142     
 N  -2.2992048321059380        8.8502322163229135        13.846133122954283     
 O  0.74477911293273602        7.9571285344535188        14.568334690223123     
 N   1.3290644454876672        6.2713234383756014        12.161130457129072     
 N   2.1298391477146859        8.8508724883134349        11.370035858929803     
 C  -1.3377755691901165        6.8423491517895796        9.9891025958870507     
 C  -2.1093162909273877        6.4815949757085569        14.400849282804918     
 C -0.63490162862419885        5.0472763686028692        13.140820652140283     
 C  -2.5824386375639294        6.1167668239146851        12.068376335319430     
 C  -2.9383731007607881        10.036803729742422        13.937848986786110     
 C  -2.8503622344194648        7.7866145496964254        14.482170340409960     
 C   1.2047758597395291        6.9021074396594422        15.243486833175119     
 C   1.9622991308616884        6.4754871818108324        10.834597350948972     
 C  0.49350839134152236        5.0411010199493216        12.111756883346350     
 C   2.4337340332635216        6.1339244356620330        13.166919325345805     
 C   2.7706374968676508        10.037440079531017        11.295269648875536     
 C   2.6961078253729784        7.7861566641398143        10.749097952499890     
 C  -2.1486459898598915        5.8787488905194945        10.651570443214572     
 C -0.97586346097584709        6.6033481240060619        8.6424085230463898     
 H  -2.7942638837750939        5.6535995177780762        14.653023108301209     
 H  -1.3059758589818722        6.4938351175901463        15.154027356728346     
 H  -1.2596526671926878        4.1480310931138691        13.003974598209567     
 H -0.20547352338655422        4.9970931001673318        14.146500623371031     
 H  -3.1687596704326348        7.0451681643929049        12.114284498476211     
 H  -3.2322802279850267        5.2864136968166973        12.387837006227329     
 H  -2.4455091634554011        10.865307047107125        13.434749242433524     
 C  -4.1337403932851897        10.207012993823037        14.632745123403515     
 C  -4.0362381359782100        7.8839130250950351        15.207232140474439     
 C   2.0162290795250328        5.9286197261789724        14.593517562382010     
 C  0.89536553529112295        6.7062565217544616        16.610133300926680     
 H   2.6581472779067226        5.6528148884051621        10.594768588109828     
 H   1.1629851614578448        6.4709070728079308        10.077217494363358     
 H   1.1211453860065932        4.1472670257409892        12.270686939448897     
 H   6.8844105438485945E-002   4.9670152425439884        11.105765168189647     
 H   3.0233097040690677        7.0593619352380044        13.100496009509527     
 H   3.0836829669124004        5.2974806515404005        12.860868899596312     
 H   2.2676586543569166        10.864787522332254        11.790714668166363     
 C   3.9829745669119592        10.208268555191498        10.630329642889881     
 C   3.8975888371255087        7.8852338453687709        10.049667701078748     
 C  -2.5837714934766702        4.7419060141395271        9.9620951928761254     
 C  -1.4210843698386080        5.4567074695656563        7.9719017904390785     
 H -0.36926186234713559        7.3393280145033568        8.1163854948952086     
 H  -4.6041085705951383        11.185077375694457        14.684816378009891     
 C  -4.7028203249272043        9.1070570619038396        15.269521379219078     
 H  -4.4392027630218118        7.0014861186960990        15.697537948325959     
 C   2.5042064222747231        4.8319850674793265        15.312511771940834     
 C   1.3999255630873981        5.6059359982293735        17.312665280372659     
 H  0.28643639353940825        7.4438512736314530        17.129171090416264     
 H   4.4552521963965521        11.186418090203649        10.595190599421381     
 C   4.5664317338128919        9.1090215302900486        10.004744919373946     
 H   4.3144639358479582        7.0030345333406974        9.5695956631338071     
 H  -3.2074900493443428        4.0173611128760749        10.485924311668056     
 C  -2.2323275816267145        4.5248395400362140        8.6250792886828087     
 H  -1.1336472961079425        5.3146144391133312        6.9281281328456155     
 H  -5.6475872492996517        9.2012528718478563        15.802046574035986     
 H   3.1365775711263351        4.1059829014631406        14.799713374997946     
 C   2.2125399154742595        4.6667540276598478        16.670410272437206     
 H   1.1570872400451278        5.5034433577697932        18.371803682805300     
 H   5.5277780768535498        9.2016706201079828        9.5013809378123923     
 H  -2.6007198472473054        3.6389365339789088        8.1155302772630531     
 H   2.6280688391670632        3.8178222972818885        17.205179880093446     
         256

 Dy   4.2817680309353454        5.8639812441851985E-002   4.2035261400196697     
 Cl   4.2625114021241677       -2.6217669721206627        4.2267971052577087     
 O   5.1080320222016731       0.52456241537356751        2.2377708034402084     
 N   5.6897462408839186        2.1945986592978293        4.6580427060102023     
 N   6.5020691512370998      -0.38580445533444202        5.4268392909041765     
 O   3.4631021180320336       0.52914660831037474        6.1665232051911438     
 N   2.8824103724874481        2.2016980911681046        3.7478812441736640     
 N   2.0626975668229401      -0.37348456196411273        2.9657039053548351     
 C   5.5472004411363312        1.5964642217109462        1.5744019800979070     
 C   6.3256900924616577        1.9838143156613068        5.9816271513846964     
 C   4.8533106963284771        3.4240410913275703        4.7197275907272092     
 C   6.7921872741582314        2.3393611002501844        3.6494023765180570     
 C   7.1404970939841350       -1.5734266732691589        5.5049951857266022     
 C   7.0628072224990541       0.67537857322330408        6.0583218834754735     
 C   3.0226786156401388        1.5986102361671917        6.8321087388535542     
 C   2.2467704934708892        1.9997281614823024        2.4223311046154601     
 C   3.7228870226726087        3.4285391537325216        3.6926538929742230     
 C   1.7798681789092627        2.3457848883529699        4.7565629878166602     
 C   1.4223419635357235       -1.5596339435615187        2.8766013662956662     
 C   1.5092057989276280       0.69188595568374034        2.3345047771538101     
 C   6.3627091670586022        2.5625223196777274        2.2293885611085167     
 C   5.2042761509809417        1.8201896745786932       0.22047831229960119     
 H   7.0169890805843549        2.8081903592769200        6.2283538143738379     
 H   5.5264695238020023        1.9774825432815608        6.7388838742235748     
 H   5.4810212476122846        4.3196095108368207        4.5724188265302885     
 H   4.4287227954019839        3.4852287101054942        5.7266116536686464     
 H   7.3788276435211415        1.4116220483017048        3.7037690208584833     
 H   7.4441920589506765        3.1717423406038616        3.9609028815471268     
 H   6.6395257586957808       -2.3992444341894528        5.0052770829353079     
 C   8.3459948316726731       -1.7473459884008324        6.1810763691404613     
 C   8.2580174120120713       0.57356800252751694        6.7672893821652043     
 C   2.2079466943261647        2.5654836981196283        6.1780477779012397     
 C   3.3630036804024068        1.8169921957813131        8.1874020379225811     
 H   1.5550927682637650        2.8256522414687044        2.1817278044259902     
 H   3.0455305097387897        2.0003068295944373        1.6641055529300164     
 H   3.0980057572351529        4.3254814053556352        3.8441656964723077     
 H   4.1485395905992251        3.4926996648877888        2.6863270799457113     
 H   1.1920529493995280        1.4189330218390994        4.6995166703885882     
 H   1.1291798089570479        3.1797500607201576        4.4469593820178899     
 H   1.9162048932959004       -2.3885954147259914        3.3781510463021807     
 C  0.22270300972740958       -1.7286644658970192        2.1889151107645572     
 C  0.31981912086831754       0.59526610942440827        1.6146167927683970     
 C   6.8235140147517281        3.6802630784035277        1.5262632304537085     
 C   5.6771730303496550        2.9452337427928312      -0.46477135355286348     
 H   4.5917713042183630        1.0871932769868431      -0.30165308401701740     
 H   8.8163960979138327       -2.7259421066871585        6.2202800544829540     
 C   8.9252248453547622      -0.65045401736299802        6.8141813320074993     
 H   8.6695057646658302        1.4536666152415405        7.2551206981684286     
 C   1.7459134835386854        3.6805240906851293        6.8841853695036672     
 C   2.8874183788377175        2.9389135776999824        8.8755254064102385     
 H   3.9744197053037289        1.0819809206478173        8.7080555292929702     
 H -0.24918656915590451       -2.7065171019684873        2.1411728133098737     
 C -0.34867002488929116      -0.62759192810105491        1.5557883226440001     
 H  -8.6483242266835597E-002   1.4782661659205987        1.1275118264677535     
 H   7.4563381974181357        4.4022607730777485        2.0435935583652420     
 C   6.4956811111232620        3.8764815395440575       0.18112667310557634     
 H   5.4053166033628495        3.0713998391519546       -1.5140569804496886     
 H   9.8799867422083256      -0.74617210294205005        7.3285571187115401     
 H   1.1153935449596000        4.4048743971506426        6.3677411843009022     
 C   2.0710419756373115        3.8721056039071744        8.2305505213317485     
 H   3.1554918489230910        3.0622934629160787        9.9260111972429765     
 H  -1.2988731845339168      -0.71963014460684671        1.0323622594443622     
 H   6.8876028640177305        4.7444213543068630      -0.34028189271835746     
 H   1.6786093013565837        4.7384051741751962        8.7535770964916448     
 Dy   4.3539679133877280        16.896073336108586        12.621276362520165     
 Cl   4.3704581149261799        19.572287419263393        12.657703963213686     
 O   3.5247024487991241        16.422658455684832        10.660093048735270     
 N   2.9398951200198122        14.754101269431068        13.078317469124825     
 N   2.1327982193238473        17.335465667260912        13.850320195659627     
 O   5.1791477362286260        16.426819991410657        14.581581682510388     
 N   5.7439787637692223        14.742289425108110        12.165855262332673     
 N   6.5738044621393366        17.316158420961646        11.388558615226655     
 C   3.0756022535902092        15.355548815466504        9.9955651046122327     
 C   2.3074262731180504        14.965081394133776        14.403550452612858     
 C   3.7718069381732358        13.521356703463564        13.134531922744332     
 C   1.8343157538855310        14.613169015441265        12.073252467156349     
 C   1.4935179780978818        18.522733100291642        13.927746786454872     
 C   1.5702337133186572        16.273786619459433        14.479745879959397     
 C   5.6080747762285110        15.353136878977418        15.249042482691305     
 C   6.3797647327242197        14.944718373034300        10.841137177061690     
 C   4.9006700500226374        13.517811545287271        12.106102943981581     
 C   6.8448536310087267        14.592790337887266        13.175460380312952     
 C   7.2170497479904983        18.500455106138556        11.298066255965747     
 C   7.1213757863901694        16.249625999960539        10.754261899556546     
 C   2.2569663426203421        14.392101192000307        10.650849000095523     
 C   3.4072985687913411        15.136420495462017        8.6382317086890890     
 H   1.6150914945925099        14.141638386100130        14.651073927429088     
 H   3.1077929422080302        14.969744692033334        15.159879724768535     
 H   3.1410345638953370        12.628583007563909        12.981615807700788     
 H   4.1967760630160242        13.453018081798131        14.140869940087695     
 H   1.2487700807657922        15.541454233360934        12.130928337250118     
 H   1.1807389980280458        13.781787050201224        12.385333395962041     
 H   1.9945246775672310        19.348910868359102        13.428573057218461     
 C  0.28669576445713368        18.696546895436626        14.601736070972022     
 C  0.37173787827858751        16.374461181624021        15.183656219865826     
 C   6.4121883100183457        14.376668008247393        14.596088925152156     
 C   5.2650145789220266        15.139415425742826        16.604425804285416     
 H   7.0672721016593218        14.116518490357008        10.596625567141771     
 H   5.5800344233934167        14.950447056857302        10.084126391954321     
 H   5.5238655687543874        12.618587433792710        12.250675525130980     
 H   4.4730378875283892        13.459911459054430        11.100256333070870     
 H   7.4369015035493931        15.516932270847949        13.119199227745449     
 H   7.4911113403601917        13.755113874853693        12.867223625992894     
 H   6.7271635619698928        19.330682061781541        11.801273564739565     
 C   8.4143859412730659        18.665988676467499        10.605614282341625     
 C   8.3074556983292762        16.343353935070319        10.028790720073733     
 C   1.7798842490889688        13.283343707398357        9.9440087067401119     
 C   2.9176291048828458        14.020963704653678        7.9491742682290436     
 H   4.0224529961423539        15.866975922836957        8.1157275134580740     
 H -0.18292785745125553        19.675631561393477        14.641306085535415     
 C -0.29512249852493877        17.598842021633548        15.231284534065056     
 H  -4.2821032535857201E-002   15.493198825944651        15.667196283596951     
 C   6.8554119430689582        13.252893000067301        15.300975439938444     
 C   5.7233185287433654        14.009787516847414        17.292172139640886     
 H   4.6637450137231466        15.882646783600656        17.125180834458359     
 H   8.8895283491763948        19.641856140642776        10.555848080275172     
 C   8.9791573456060476        17.563978208420117        9.9685332071419275     
 H   8.7077315832490712        15.459912174659825        9.5379004007475743     
 H   1.1406504002095763        12.565553934321832        10.459918348978915     
 C   2.0947517777478257        13.093339696067099        8.5948968719673910     
 H   3.1791019076743616        13.899607974326265        6.8967782880949420     
 H  -1.2514744079833873        17.694154016065461        15.743049923282278     
 H   7.4724217671711575        12.518352913398633        14.782535827073389     
 C   6.5249108652556718        13.063992939556870        16.646597649400469     
 H   5.4525392945903146        13.889799057734436        18.342423959876704     
 H   9.9264261412676174        17.654276069877064        9.4397066041963598     
 H   1.6897175483981146        12.233351865915230        8.0700621041207299     
 H   6.9016845543347642        12.190245395387795        17.169226205519436     
 Dy   6.1376527717404150E-002   8.5295883535417243        4.2389005341522648     
 Cl   3.0714410081835019E-002   5.8461952037306215        4.2508414456214929     
 O  0.87187282898534091        8.9919300913557674        2.2634623379062253     
 N   1.4720940588491946        10.656436121594266        4.6783369320811179     
 N   2.2791190444099558        8.0822866541963609        5.4668419980127148     
 O -0.74675269124442623        9.0194113985882058        6.1985936011031821     
 N  -1.3441852753736412        10.674788998613538        3.7721170221136071     
 N  -2.1546776618862209        8.0897384069313212        2.9959184124867284     
 C   1.3036439728322791        10.064624903879970        1.5980902334695812     
 C   2.1128488970550325        10.456274056848578        6.0021790553597372     
 C  0.63581475632272211        11.887252453081668        4.7376329767791345     
 C   2.5704502249880354        10.796945293319919        3.6632024884955903     
 C   2.9101696521279483        6.8913754762431418        5.5566265456059680     
 C   2.8468111700054335        9.1469747570142506        6.0860595384338199     
 C  -1.2065081825435771        10.082015869970238        6.8633185132924224     
 C  -1.9792334947647068        10.465535725863653        2.4487427829753217     
 C -0.49700905728457334        11.896290909416242        3.7127911378677179     
 C  -2.4438106735377612        10.827113108227909        4.7801588927548710     
 C  -2.7978198513131152        6.9044970658242022        2.9144054748526393     
 C  -2.7116107615158067        9.1540656301722745        2.3647295884466044     
 C   2.1295676402925570        11.025968287713679        2.2472468445960261     
 C  0.93832787533360473        10.298943204768186       0.25076186475457218     
 H   2.8054150963356030        11.282084976439327        6.2400752805028743     
 H   1.3161334431225900        10.456019082523419        6.7623535000201498     
 H   1.2665092264494593        12.780718454901100        4.5898707333389490     
 H  0.21152302463743686        11.948948675610929        5.7447748180309643     
 H   3.1526431283440353        9.8662194276551016        3.7134499539879866     
 H   3.2273634314265327        11.626258198297542        3.9717794283712804     
 H   2.4032878620806097        6.0631257632551740        5.0667396235268072     
 C   4.1156092554015826        6.7180068740061589        6.2330730289061300     
 C   4.0436189635197204        9.0468018165388404        6.7916936891587136     
 C  -2.0198288830054136        11.046435745054842        6.2034749205450712     
 C -0.89212915106923085        10.290064252228682        8.2259746145797656     
 H  -2.6755099297194951        11.286901408327866        2.2050909630295306     
 H  -1.1809980552911190        10.467682376376914        1.6904511983785500     
 H  -1.1152278063211851        12.797287310541973        3.8675611811251791     
 H  -7.5498392958885246E-002   11.960400014994516        2.7050056327020200     
 H  -3.0371513110420749        9.9033096178825204        4.7246738820564680     
 H  -3.0915901070153717        11.663435524808097        4.4693427307594957     
 H  -2.3019080748507554        6.0769123535448344        3.4162231699752974     
 C  -4.0016689833477859        6.7346383437328523        2.2344788503697695     
 C  -3.9030693691498843        9.0545733442878173        1.6479242664894489     
 C   2.5744312439312460        12.151670362583680        1.5466571433873189     
 C   1.3951079641036248        11.432728179800622      -0.43145563810363685     
 H  0.31770146659937804        9.5701023231168332      -0.26820390040552694     
 H   4.5795854050549885        5.7367677382183269        6.2853340166661997     
 C   4.7030271272558215        7.8194598708303422        6.8510821812916145     
 H   4.4612205350986205        9.9299582906815971        7.2687105452773348     
 C  -2.5020886007495333        12.152142374576140        6.9115857979180122     
 C  -1.3905774616273239        11.400279818991512        8.9170098205056529     
 H -0.28543810473936149        9.5528925693032321        8.7490776004637087     
 H  -4.4751510067635074        5.7574018708396055        2.1954266039697039     
 C  -4.5744011480618614        7.8327707777122155        1.5975437574825044     
 H  -4.3103329742453358        9.9359755506709426        1.1583988311415847     
 H   3.2104366839855021        12.872746519862728        2.0611752943207438     
 C   2.2207130528414725        12.361030870104187       0.20930640424802052     
 H   1.1047557244114179        11.568992167065700       -1.4749487804167194     
 H   5.6562698601208083        7.7237178272050908        7.3680047614262918     
 H  -3.1324785461190836        12.874698595488990        6.3920785370325390     
 C  -2.2030468137329637        12.332927779216350        8.2656017305173659     
 H  -1.1431144777551174        11.514247941375482        9.9737717631424783     
 H  -5.5286721028612309        7.7403556131928246        1.0812688862060857     
 H   2.5966946741154100        13.237580344089778      -0.30970010365836786     
 H  -2.6150145177660304        13.189286095299220        8.7904494551075860     
 Dy  -8.1499204114762816E-002   8.4066286702330615        12.598708729689992     
 Cl  -8.4361209893619643E-002   11.087601001695615        12.581560099201100     
 O -0.90506001360950206        7.9258621324542071        10.644481675640430     
 N  -1.4697588515408750        6.2704030289783645        13.074512167348745     
 N  -2.2906298576362505        8.8484844659980730        13.845967683865492     
 O  0.75337478396867941        7.9549312679186333        14.569520957575190     
 N   1.3372602791578467        6.2696562531928635        12.161493140080681     
 N   2.1394574524289411        8.8489631675124016        11.371940494296741     
 C  -1.3300787819370306        6.8430944468134580        9.9889192426803532     
 C  -2.1013306075791274        6.4797880252771298        14.400662533358386     
 C -0.62693635833772210        5.0452924204411103        13.140333714952568     
 C  -2.5740571615897814        6.1156092439135552        12.068211999487167     
 C  -2.9297337564176509        10.035124787177619        13.937005109902563     
 C  -2.8421476948948907        7.7850214363582388        14.481921423686115     
 C   1.2121891048441806        6.8990821186702540        15.244155195707803     
 C   1.9707324813877123        6.4740509123099992        10.835136322383667     
 C  0.50146573663832839        5.0396334268916814        12.111282379781246     
 C   2.4416802882355584        6.1317147720111080        13.167569409157666     
 C   2.7801737329239851        10.035546403428631        11.296699956454342     
 C   2.7049064531750568        7.7844654747136746        10.749955614799898     
 C  -2.1410227286783616        5.8791608168256877        10.650921301382681     
 C -0.97097150983924352        6.6063294014209797        8.6411972319658990     
 H  -2.7866852432385483        5.6520226773797626        14.652464061808809     
 H  -1.2982180763524975        6.4916037848524430        15.154077970241550     
 H  -1.2517333204855579        4.1461946523512641        13.002734448878060     
 H -0.19768281514912697        4.9943559462698444        14.146037653588644     
 H  -3.1606315495070478        7.0438056445857580        12.115013743154964     
 H  -3.2238522263477170        5.2849182888692594        12.387001268925227     
 H  -2.4365918289972934        10.863435015660423        13.433837798523253     
 C  -4.1254810724555595        10.205585389844341        14.631163870518629     
 C  -4.0283569308568099        7.8826090313031099        15.206422746614868     
 C   2.0234820790231072        5.9257108504113596        14.593869066583395     
 C  0.90132372689949813        6.7022487718579651        16.610281125740013     
 H   2.6661437770600518        5.6511437574201500        10.594912877924456     
 H   1.1714015412533954        6.4702662647688589        10.077778178996946     
 H   1.1290001990445477        4.1455750659224515        12.269202620152829     
 H   7.6595411173987021E-002   4.9666467139098351        11.105296903559674     
 H   3.0312506796714471        7.0571706600889268        13.101747766624179     
 H   3.0915867076499080        5.2953439123142161        12.861362843888903     
 H   2.2776920861063843        10.862803653545157        11.792773117915104     
 C   3.9916814830648852        10.206499516692153        10.630348569475276     
 C   3.9055542669158543        7.8836406322711730        10.049166108334228     
 C  -2.5790611683015419        4.7444654497364862        9.9599808064471915     
 C  -1.4193956899817921        5.4620750623067602        7.9691470491899183     
 H -0.36425759529735591        7.3424557416415608        8.1155617181340389     
 H  -4.5958641448955122        11.183687580317960        14.682529657862975     
 C  -4.6949382544635734        9.1058317412727749        15.267966202894533     
 H  -4.4316982833970577        7.0003522833040916        15.696760218893191     
 C   2.5098024843305136        4.8279551894655324        15.312124551368461     
 C   1.4041079042499061        5.6006370340732685        17.311992786159379     
 H  0.29259570443637684        7.4400053576905725        17.129412305876553     
 H   4.4639498245352787        11.184621671741830        10.594750531665889     
 C   4.5743394789349772        9.1073963481831210        10.003814473014412     
 H   4.3216757448519614        7.0015930894067981        9.5682289164388994     
 H  -3.2032741579024702        4.0199368452702231        10.483285624385898     
 C  -2.2307904899092748        4.5300101301718900        8.6218954983533624     
 H  -1.1342968034534855        5.3219355854815360        6.9245841492805678     
 H  -5.6401505153612170        9.2001654524518681        15.799678877763988     
 H   3.1417245294320018        4.1017980690044373        14.799052139182720     
 C   2.2165013723223934        4.6614887723783216        16.669458337480496     
 H   1.1600499280262717        5.4971848391951941        18.370725296904890     
 H   5.5348989449263533        9.2002552771765984        9.4990903834960552     
 H  -2.6018694551128974        3.6460879602036078        8.1111757684658947     
 H   2.6306865394003660        3.8115497612140512        17.203525106224721     
         256

 Dy   4.2821123687657332        6.1073334713364319E-002   4.2042501822096972     
 Cl   4.2644835100304874       -2.6193465753439407        4.2247199921862331     
 O   5.1076882741015339       0.52666428392577014        2.2382987767701912     
 N   5.6899623018602590        2.1971225356063435        4.6581998465676859     
 N   6.5023700339756747      -0.38310954921490520        5.4278769401038289     
 O   3.4633579466126978       0.53153650772617689        6.1673746359668815     
 N   2.8826492233384942        2.2036854109957624        3.7483263955341917     
 N   2.0625064159043620      -0.37167674279210333        2.9678742923335988     
 C   5.5474085956249697        1.5980535790767008        1.5745458682980813     
 C   6.3259412038315190        1.9867344042728647        5.9818355018359721     
 C   4.8534849168927705        3.4265317238919395        4.7195101952999421     
 C   6.7923491100367119        2.3415226194543357        3.6494847507832189     
 C   7.1406771309021240       -1.5707568477217291        5.5066651552577186     
 C   7.0630378284741324       0.67831178682969540        6.0590210369358504     
 C   3.0227152917201274        1.6010196230782592        6.8328107519824242     
 C   2.2468550652899819        2.0010645981504438        2.4229737243308382     
 C   3.7230791923415580        3.4305280812298111        3.6924340044513708     
 C   1.7802082592918240        2.3482029577152224        4.7570186576986053     
 C   1.4221114835244131       -1.5578347383397255        2.8795364871376936     
 C   1.5091458600336589       0.69327209133509526        2.3359037269493257     
 C   6.3630269332953855        2.5641603862712499        2.2293234919578069     
 C   5.2051187235575291        1.8210463384971356       0.22034586361630110     
 H   7.0172624208439922        2.8111620619455100        6.2282977522260179     
 H   5.5267416337185020        1.9806339360914307        6.7391290797382775     
 H   5.4811452474945943        4.3220915829837523        4.5719219979694312     
 H   4.4288318327934855        3.4879688121717032        5.7263601647629256     
 H   7.3789683672860464        1.4137894193682294        3.7041802858036097     
 H   7.4443871217131194        3.1739851104785397        3.9606772376765331     
 H   6.6397626196461328       -2.3967480515069983        5.0071740908240319     
 C   8.3460503193582838       -1.7444614511757632        6.1830146434870894     
 C   8.2581455543193982       0.57674080854189047        6.7681896388347713     
 C   2.2082409517906507        2.5679624229763260        6.1784914273928031     
 C   3.3624280151022061        1.8192565383662038        8.1882682854623656     
 H   1.5552758225917847        2.8269373126213124        2.1819536373404911     
 H   3.0455864633522238        2.0010392762199007        1.6647456354691819     
 H   3.0981757443155571        4.3275227206426656        3.8434942698079486     
 H   4.1487111337992895        3.4942115520471400        2.6860717799502352     
 H   1.1921741097995675        1.4214856655775077        4.7001332769395390     
 H   1.1296794655189606        3.1822545539434781        4.4472844279830657     
 H   1.9159732907129088       -2.3864838685904921        3.3815981798686656     
 C  0.22251424224179212       -1.7272343502889342        2.1918833598008440     
 C  0.31986896887095773       0.59624637342237430        1.6158831543043639     
 C   6.8244989107557501        3.6812896273949005        1.5257178252992327     
 C   5.6788158719788502        2.9454361072684283      -0.46538679340679151     
 H   4.5925175617251659        1.0879561198296059      -0.30155963691559928     
 H   8.8163714551960144       -2.7230859703548953        6.2227702516343744     
 C   8.9252606451251975      -0.64730290824108161        6.8156627630818738     
 H   8.6696099569686780        1.4569926186964122        7.2557677332127266     
 C   1.7458684692354614        3.6829293785780353        6.8845204813200285     
 C   2.8864566798345743        2.9410674799749836        8.8763072849093856     
 H   3.9735990743200849        1.0841240134271659        8.7090558759352223     
 H -0.24947497217624581       -2.7050483409711132        2.1448248397840510     
 C -0.34870392713185022      -0.62659726492596701        1.5578789355070000     
 H  -8.6262595102932632E-002   1.4789149558188821        1.1280517374371075     
 H   7.4573404042249578        4.4033922012962687        2.0428657177431382     
 C   6.4973600004463234        3.8767575471903859       0.18032750821344498     
 H   5.4075104865992785        3.0710767510892913       -1.5148697550122145     
 H   9.8799301162076318      -0.74286524521354591        7.3302198053355783     
 H   1.1154431307129666        4.4072735948714223        6.3679353785674939     
 C   2.0703292863592022        3.8743032614649100        8.2310565597457703     
 H   3.1540513735045002        3.0642613724314054        9.9269357724227287     
 H  -1.2988603703644237      -0.71896722750627617        1.0344310532989986     
 H   6.8899276734162536        4.7441732723312908      -0.34138811795016100     
 H   1.6774506667435352        4.7404412677689294        8.7539943882506748     
 Dy   4.3501160312887501        16.895234069257871        12.619978484218484     
 Cl   4.3651799487073308        19.571473663408110        12.653853947954211     
 O   3.5204819872241973        16.422002824719428        10.659096861423997     
 N   2.9375640486764945        14.752718021528480        13.077538838497755     
 N   2.1294644479551930        17.333679268839170        13.849955895387991     
 O   5.1762539782095738        16.426512569493102        14.580169304134522     
 N   5.7414028085551205        14.742167475815767        12.164535429171618     
 N   6.5698261612693925        17.316479438656511        11.387278892582767     
 C   3.0721309805993582        15.354543295402628        9.9946443342528788     
 C   2.3053099378082131        14.963330612722629        14.402921249145120     
 C   3.7700875338254662        13.520398266558267        13.133726007007303     
 C   1.8319100896950702        14.611220759871159        12.072627193176652     
 C   1.4899454066313917        18.520767051525670        13.928082192400298     
 C   1.5677658282087692        16.271760096546146        14.479725694662781     
 C   5.6062331319594678        15.353319030987633        15.247694840867029     
 C   6.3768318444555341        14.945108496364776        10.839712162281549     
 C   4.8987061157207510        13.517263801979999        12.105033912733116     
 C   6.8425918918079995        14.593108269088328        13.173817314245207     
 C   7.2128801925496235        18.500919342177010        11.297538225601933     
 C   7.1182819389076553        16.250157156230493        10.753409231010167     
 C   2.2545542401353136        14.390403497825282        10.650172096295895     
 C   3.4036870780920627        15.135839691823515        8.6372229164233314     
 H   1.6133669021431341        14.139605993333452        14.650539228484998     
 H   3.1058899866740277        14.968211927997222        15.159025242854490     
 H   3.1396748344790590        12.627305180816917        12.981292217725722     
 H   4.1954162322396895        13.452530169023287        14.139942123597054     
 H   1.2459485919436428        15.539236575380857        12.130388231945942     
 H   1.1788620711507087        13.779479610342788        12.384769469473538     
 H   1.9903438216866283        19.347168044354177        13.428694618666922     
 C  0.28363061546903923        18.694101772841908        14.603048514632686     
 C  0.36992905158037193        16.372009306455354        15.184802591935339     
 C   6.4105903616834841        14.377088284501777        14.594639983731144     
 C   5.2643175924701913        15.139957104222590        16.603422584961631     
 H   7.0644570573377115        14.117127360943924        10.594806527438291     
 H   5.5769149676772987        14.950996942069192        10.082904163583127     
 H   5.5223601609581889        12.618382953284984        12.249828251678398     
 H   4.4709795785593567        13.458895615183227        11.099252153123297     
 H   7.4344204029369436        15.517382549210620        13.117301430683328     
 H   7.4890598431718418        13.755607570465886        12.865450563343487     
 H   6.7223253157724017        19.330965342324745        11.800389095477936     
 C   8.4108580365753109        18.666809083678540        10.606305857129824     
 C   8.3051305293018363        16.344181322072792        10.029280767709256     
 C   1.7787108635482214        13.280998916631829        9.9435783259117692     
 C   2.9151244425342751        14.019774619457538        7.9483865441766230     
 H   4.0178639273971575        15.867147110292212        8.1146112453449017     
 H -0.18632756910531756        19.672990316869022        14.643150565257464     
 C -0.29725156578952722        17.596166997664085        15.233012296217968     
 H  -4.3820185966202435E-002   15.490640612382597        15.668804093530539     
 C   6.8553407964048780        13.254083376411694        15.299756994443573     
 C   5.7241189018564178        14.011106997935130        17.291400393095813     
 H   4.6627537363712177        15.882916235825602        17.124235984636829     
 H   8.8857439152366950        19.642822895622547        10.557076277627242     
 C   8.9766172555555439        17.564983992243441        9.9698017071300988     
 H   8.7061726248783149        15.460845285654841        9.5388196168019430     
 H   1.1407371170921115        12.562370030936680        10.459809414514005     
 C   2.0935908078688401        13.091239314861507        8.5944455535534416     
 H   3.1765096500848315        13.898583712382409        6.8959481899036970     
 H  -1.2531479063847717        17.691222040418339        15.745622484867088     
 H   7.4729150440235612        12.519945574015413        14.781389328392272     
 C   6.5261150975010329        13.065694510810465        16.645744650858763     
 H   5.4541564669161211        13.891452633064899        18.341896226136981     
 H   9.9244585740536504        17.655523373128975        9.4420642857133306     
 H   1.6895169491982718        12.230705673013961        8.0698579926773348     
 H   6.9042269927652011        12.192673841138811        17.168582600817818     
 Dy   5.7647273215953809E-002   8.5315112216049140        4.2362978473312420     
 Cl   2.8193184875015431E-002   5.8481297091114035        4.2485268438863688     
 O  0.86869604498656250        8.9941985532344528        2.2613913986140397     
 N   1.4677098484617617        10.658875818736410        4.6765844883326917     
 N   2.2757533428757930        8.0850313893216637        5.4640339474533226     
 O -0.75068302399905740        9.0204918709975228        6.1962934994695837     
 N  -1.3483441725758378        10.676188407362410        3.7700040835124731     
 N  -2.1577636960540358        8.0909260676453787        2.9928731500378341     
 C   1.3015432267212559        10.066383593031640        1.5958711012137827     
 C   2.1082969492671131        10.458645710194531        6.0004903236880924     
 C  0.63103125062082865        11.889415901908196        4.7358451342475405     
 C   2.5662786053223656        10.800061048826592        3.6618724656209576     
 C   2.9074380030422859        6.8944211164228806        5.5530563457804707     
 C   2.8425882229133141        9.1495056405880621        6.0843602733226687     
 C  -1.2098825876982791        10.083313033264385        6.8609643559347200     
 C  -1.9831748405926479        10.466885154625015        2.4465296204107116     
 C -0.50158258499419217        11.897965432181556        3.7107876534037412     
 C  -2.4479966207262809        10.827913571642249        4.7781657146752980     
 C  -2.8003721751120225        6.9054373260638524        2.9108227072399191     
 C  -2.7154215767228225        9.1553837163745850        2.3625654127260542     
 C   2.1263974295681769        11.028313435962540        2.2454947058546906     
 C  0.93899203711413759        10.299018588970837       0.24764396555002449     
 H   2.8007189734409694        11.284540925702716        6.2384983410276345     
 H   1.3114842751373741        10.458253781338133        6.7605454546184705     
 H   1.2614115865203377        12.783086630117676        4.5880433148857032     
 H  0.20666285102598378        11.951137664943351        5.7429375045117173     
 H   3.1491960102403658        9.8698117273588437        3.7125739712139878     
 H   3.2224844035076550        11.629890713272747        3.9706115277153402     
 H   2.4012326420988925        6.0663251436755763        5.0622424800579067     
 C   4.1127097757597841        6.7211673269639789        6.2298093963806194     
 C   4.0389642184097436        9.0493170893856032        6.7907971085538206     
 C  -2.0236205513549628        11.047531398541938        6.2013233110079824     
 C -0.89414051739679501        10.292136960159626        8.2232083039564507     
 H  -2.6793581544428706        11.288236855717210        2.2025994426354032     
 H  -1.1847386027335258        10.468805769412171        1.6884341471970041     
 H  -1.1201940097360863        12.798756120105141        3.8652250092564144     
 H  -7.9756805445644813E-002   11.961956154744973        2.7031036741601850     
 H  -3.0408241436385683        9.9037866198423092        4.7227919393267630     
 H  -3.0962082785474241        11.663917200507424        4.4674617196878712     
 H  -2.3038404113631925        6.0777358520827649        3.4118087570106890     
 C  -4.0044446107271368        6.7355001288134480        2.2313183976972888     
 C  -3.9072983331873941        9.0559158906721660        1.6465356398653281     
 C   2.5729468185453088        12.153036155235039        1.5444466397467089     
 C   1.3976786713616560        11.431648951633903      -0.43511126419500046     
 H  0.31935596697442986        9.5694969957154310      -0.27151735168006635     
 H   4.5773690560337394        5.7402259538501328        6.2811263449190164     
 C   4.6990907727178364        7.8223010562361468        6.8493098751256465     
 H   4.4558040971820692        9.9322298506414626        7.2689127590208900     
 C  -2.5048551724120722        12.153817684744794        6.9091615220665110     
 C  -1.3914207894417134        11.403083028817219        8.9138951383218483     
 H -0.28699528908608135        9.5552216732779627        8.7461927633750669     
 H  -4.4773996288165483        5.7580470032363058        2.1915308501222288     
 C  -4.5780831814400402        7.8338632270695312        1.5956602696339623     
 H  -4.3151564608332249        9.9374591553650298        1.1578011429131194     
 H   3.2083479331867100        12.874496130440836        2.0591924711273482     
 C   2.2222071656546833        12.360563146353838       0.20615538356068547     
 H   1.1096021225771331        11.566538748276892       -1.4793344701653262     
 H   5.6522743802357409        7.7265884118379997        7.3663647637074341     
 H  -3.1353575586341602        12.876323531264909        6.3897348420631612     
 C  -2.2042795787718834        12.335515061064987        8.2626896869492512     
 H  -1.1426656578588577        11.517812773460857        9.9702492378639391     
 H  -5.5324601603477950        7.7413593148684230        1.0796332133472453     
 H   2.5998731451641257        13.236091112990630      -0.31322665557850388     
 H  -2.6153076865355280        13.192463739132618        8.7872610977986199     
 Dy  -7.2013766013532585E-002   8.4048149367469733        12.600095241799158     
 Cl  -7.5050181410818012E-002   11.085851223595981        12.583562969009341     
 O -0.89535784730037693        7.9251336901413572        10.645236989662061     
 N  -1.4615155210874686        6.2685783124718339        13.074457460486350     
 N  -2.2820548831665630        8.8467367156732344        13.845802244776701     
 O  0.76197045500462279        7.9527340013837469        14.570707224927258     
 N   1.3454561128280262        6.2679890680101247        12.161855823032290     
 N   2.1490757571431960        8.8470538467113684        11.373845129663680     
 C  -1.3223819946839446        6.8438397418373365        9.9887358894736575     
 C  -2.0933449242308666        6.4779810748457018        14.400475783911855     
 C -0.61897108805124523        5.0433084722793504        13.139846777764854     
 C  -2.5656756856156329        6.1144516639124262        12.068047663654902     
 C  -2.9210944120745133        10.033445844612817        13.936161233019016     
 C  -2.8339331553703166        7.7834283230200523        14.481672506962273     
 C   1.2196023499488322        6.8960567976810667        15.244823558240485     
 C   1.9791658319137362        6.4726146428091660        10.835675293818360     
 C  0.50942308193513430        5.0381658338340412        12.110807876216143     
 C   2.4496265432075952        6.1295051083601821        13.168219492969527     
 C   2.7897099689803198        10.033652727326245        11.298130264033146     
 C   2.7137050809771353        7.7827742852875348        10.750813277099907     
 C  -2.1333994674968317        5.8795727431318801        10.650272159550791     
 C -0.96607955870263984        6.6093106788358984        8.6399859408854063     
 H  -2.7791066027020026        5.6504458369814490        14.651905015316409     
 H  -1.2904602937231227        6.4893724521147389        15.154128583754755     
 H  -1.2438139737784280        4.1443582115886581        13.001494299546556     
 H -0.18989210691169972        4.9916187923723578        14.145574683806256     
 H  -3.1525034285814604        7.0424431247786119        12.115742987833718     
 H  -3.2154242247104072        5.2834228809218207        12.386165531623126     
 H  -2.4276744945391857        10.861562984213721        13.432926354612983     
 C  -4.1172217516259293        10.204157785865647        14.629582617633742     
 C  -4.0204757257354089        7.8813050375111837        15.205613352755295     
 C   2.0307350785211815        5.9228019746437468        14.594220570784778     
 C  0.90728191850787332        6.6982410219614676        16.610428950553345     
 H   2.6741402762133806        5.6494726264351369        10.595057167739085     
 H   1.1798179210489459        6.4696254567297879        10.078338863630535     
 H   1.1368550120825021        4.1438831061039139        12.267718300856759     
 H   8.4346716909488098E-002   4.9662781852756828        11.104828638929700     
 H   3.0391916552738265        7.0549793849398501        13.102999523738831     
 H   3.0994904483874155        5.2932071730880317        12.861856788181493     
 H   2.2877255178558524        10.860819784758061        11.794831567663845     
 C   4.0003883992178118        10.204730478192806        10.630367496060670     
 C   3.9135196967061994        7.8820474191735759        10.048664515589710     
 C  -2.5743508431264130        4.7470248853334462        9.9578664200182594     
 C  -1.4177070101249760        5.4674426550478632        7.9663923079407581     
 H -0.35925332824757628        7.3455834687797639        8.1147379413728693     
 H  -4.5876197191958861        11.182297784941463        14.680242937716061     
 C  -4.6870561839999425        9.1046064206417103        15.266411026569989     
 H  -4.4241938037723028        6.9992184479120843        15.695982489460425     
 C   2.5153985463863040        4.8239253114517382        15.311737330796090     
 C   1.4082902454124138        5.5953380699171626        17.311320291946096     
 H  0.29875501533334542        7.4361594417496910        17.129653521336838     
 H   4.4726474526740052        11.182825253280011        10.594310463910398     
 C   4.5822472240570624        9.1057711660761953        10.002884026654877     
 H   4.3288875538559646        7.0001516454728980        9.5668621697439917     
 H  -3.1990582664605980        4.0225125776643713        10.480646937103739     
 C  -2.2292533981918354        4.5351807203075660        8.6187117080239162     
 H  -1.1349463107990283        5.3292567318497417        6.9210401657155209     
 H  -5.6327137814227823        9.1990780330558781        15.797311181491988     
 H   3.1468714877376684        4.0976132365457341        14.798390903367494     
 C   2.2204628291705273        4.6562235170967945        16.668506402523789     
 H   1.1630126160074159        5.4909263206205940        18.369646911004484     
 H   5.5420198129991576        9.1988399342452158        9.4967998291797162     
 H  -2.6030190629784893        3.6532393864283073        8.1068212596687363     
 H   2.6333042396336688        3.8052772251462135        17.201870332355991     
         256

 Dy   4.2824567065961210        6.3506856984876653E-002   4.2049742243997246     
 Cl   4.2664556179368072       -2.6169261785672187        4.2226428791147574     
 O   5.1073445260013948       0.52876615247797287        2.2388267501001735     
 N   5.6901783628365985        2.1996464119148578        4.6583569871251687     
 N   6.5026709167142496      -0.38041464309536838        5.4289145893034805     
 O   3.4636137751933616       0.53392640714197903        6.1682260667426192     
 N   2.8828880741895397        2.2056727308234203        3.7487715468947198     
 N   2.0623152649857834      -0.36986892362009394        2.9700446793123625     
 C   5.5476167501136091        1.5996429364424551        1.5746897564982558     
 C   6.3261923152013813        1.9896544928844226        5.9820438522872470     
 C   4.8536591374570639        3.4290223564563087        4.7192927998726741     
 C   6.7925109459151924        2.3436841386584870        3.6495671250483808     
 C   7.1408571678201129       -1.5680870221742991        5.5083351247888350     
 C   7.0632684344492116       0.68124500043608671        6.0597201903962281     
 C   3.0227519678001156        1.6034290099893265        6.8335127651112950     
 C   2.2469396371090742        2.0024010348185857        2.4236163440462168     
 C   3.7232713620105073        3.4325170087271011        3.6922141159285187     
 C   1.7805483396743855        2.3506210270774748        4.7574743275805504     
 C   1.4218810035131029       -1.5560355331179323        2.8824716079797215     
 C   1.5090859211396901       0.69465822698645030        2.3373026767448417     
 C   6.3633446995321687        2.5657984528647728        2.2292584228070971     
 C   5.2059612961341175        1.8219030024155778       0.22021341493300098     
 H   7.0175357611036286        2.8141337646141000        6.2282416900781978     
 H   5.5270137436350018        1.9837853289013008        6.7393742852529792     
 H   5.4812692473769040        4.3245736551306848        4.5714251694085739     
 H   4.4289408701849862        3.4907089142379117        5.7261086758572057     
 H   7.3791090910509514        1.4159567904347539        3.7045915507487361     
 H   7.4445821844755633        3.1762278803532182        3.9604515938059390     
 H   6.6399994805964839       -2.3942516688245439        5.0090710987127567     
 C   8.3461058070438945       -1.7415769139506938        6.1849529178337175     
 C   8.2582736966267252       0.57991361455626411        6.7690898955043375     
 C   2.2085352092551371        2.5704411478330238        6.1789350768843665     
 C   3.3618523498020059        1.8215208809510943        8.1891345330021501     
 H   1.5554588769198043        2.8282223837739200        2.1821794702549919     
 H   3.0456424169656584        2.0017717228453646        1.6653857180083471     
 H   3.0983457313959608        4.3295640359296961        3.8428228431435896     
 H   4.1488826769993539        3.4957234392064911        2.6858164799547595     
 H   1.1922952701996068        1.4240383093159161        4.7007498834904897     
 H   1.1301791220808735        3.1847590471667981        4.4476094739482415     
 H   1.9157416881299172       -2.3843723224549929        3.3850453134351506     
 C  0.22232547475617467       -1.7258042346808493        2.1948516088371313     
 C  0.31991881687359791       0.59722663742034021        1.6171495158403308     
 C   6.8254838067597730        3.6823161763862733        1.5251724201447572     
 C   5.6804587136080462        2.9456384717440258      -0.46600223326071954     
 H   4.5932638192319697        1.0887189626723690      -0.30146618981418116     
 H   8.8163468124781943       -2.7202298340226325        6.2252604487857957     
 C   8.9252964448956345      -0.64415179911916509        6.8171441941562492     
 H   8.6697141492715257        1.4603186221512838        7.2564147682570237     
 C   1.7458234549322376        3.6853346664709412        6.8848555931363897     
 C   2.8854949808314312        2.9432213822499849        8.8770891634085327     
 H   3.9727784433364404        1.0862671062065143        8.7100562225774745     
 H -0.24976337519658709       -2.7035795799737392        2.1484768662582279     
 C -0.34873782937440928      -0.62560260175087912        1.5599695483700000     
 H  -8.6041947939029653E-002   1.4795637457171655        1.1285916484064613     
 H   7.4583426110317799        4.4045236295147898        2.0421378771210348     
 C   6.4990388897693849        3.8770335548367143       0.17952834332131362     
 H   5.4097043698357083        3.0707536630266286       -1.5156825295747405     
 H   9.8798734902069381      -0.73955838748504177        7.3318824919596164     
 H   1.1154927164663333        4.4096727925922021        6.3681295728340848     
 C   2.0696165970810929        3.8765009190226456        8.2315625981597904     
 H   3.1526108980859093        3.0662292819467321        9.9278603476024809     
 H  -1.2988475561949306      -0.71830431040570564        1.0364998471536351     
 H   6.8922524828147758        4.7439251903557187      -0.34249434318196453     
 H   1.6762920321304864        4.7424773613626634        8.7544116800097047     
 Dy   4.3462641491897731        16.894394802407152        12.618680605916804     
 Cl   4.3599017824884827        19.570659907552827        12.650003932694737     
 O   3.5162615256492700        16.421347193754027        10.658100674112724     
 N   2.9352329773331767        14.751334773625890        13.076760207870686     
 N   2.1261306765865391        17.331892870417427        13.849591595116356     
 O   5.1733602201905216        16.426205147575548        14.578756925758656     
 N   5.7388268533410187        14.742045526523425        12.163215596010561     
 N   6.5658478603994475        17.316800456351373        11.385999169938879     
 C   3.0686597076085076        15.353537775338753        9.9937235638935267     
 C   2.3031936024983755        14.961579831311481        14.402292045677381     
 C   3.7683681294776967        13.519439829652969        13.132920091270275     
 C   1.8295044255046091        14.609272504301053        12.072001919196957     
 C   1.4863728351649017        18.518801002759702        13.928417598345726     
 C   1.5652979430988812        16.269733573632859        14.479705509366164     
 C   5.6043914876904255        15.353501182997848        15.246347199042754     
 C   6.3738989561868493        14.945498619695250        10.838287147501408     
 C   4.8967421814188645        13.516716058672726        12.103964881484650     
 C   6.8403301526072724        14.593426200289390        13.172174248177461     
 C   7.2087106371087488        18.501383578215464        11.297010195238121     
 C   7.1151880914251411        16.250688312500447        10.752556562463788     
 C   2.2521421376502850        14.388705803650256        10.649495192496270     
 C   3.4000755873927844        15.135258888185014        8.6362141241575738     
 H   1.6116423096937582        14.137573600566775        14.650004529540908     
 H   3.1039870311400248        14.966679163961112        15.158170760940445     
 H   3.1383151050627811        12.626027354069924        12.980968627750656     
 H   4.1940564014633539        13.452042256248443        14.139014307106413     
 H   1.2431271031214934        15.537018917400777        12.129848126641765     
 H   1.1769851442733716        13.777172170484354        12.384205542985034     
 H   1.9861629658060256        19.345425220349252        13.428816180115385     
 C  0.28056546648094471        18.691656650247189        14.604360958293352     
 C  0.36812022488215629        16.369557431286683        15.185948964004854     
 C   6.4089924133486216        14.377508560756160        14.593191042310130     
 C   5.2636206060183559        15.140498782702355        16.602419365637846     
 H   7.0616420130161011        14.117736231530841        10.592987487734810     
 H   5.5737955119611806        14.951546827281085        10.081681935211934     
 H   5.5208547531619896        12.618178472777258        12.248980978225816     
 H   4.4689212695903242        13.457879771312026        11.098247973175726     
 H   7.4319393023244942        15.517832827573292        13.115403633621208     
 H   7.4870083459834929        13.756101266078078        12.863677500694079     
 H   6.7174870695749105        19.331248622867953        11.799504626216304     
 C   8.4073301318775542        18.667629490889581        10.606997431918021     
 C   8.3028053602743963        16.345008709075266        10.029770815344778     
 C   1.7775374780074740        13.278654125865298        9.9431479450834264     
 C   2.9126197801857048        14.018585534261398        7.9475988201242034     
 H   4.0132748586519620        15.867318297747465        8.1134949772317295     
 H -0.18972728075937961        19.670349072344568        14.644995044979513     
 C -0.29938063305411566        17.593491973694622        15.234740058370878     
 H  -4.4819339396547669E-002   15.488082398820543        15.670411903464126     
 C   6.8552696497407988        13.255273752756086        15.298538548948704     
 C   5.7249192749694711        14.012426479022846        17.290628646550736     
 H   4.6617624590192888        15.883185688050547        17.123291134815297     
 H   8.8819594812969953        19.643789650602315        10.558304474979311     
 C   8.9740771655050384        17.565989776066765        9.9710702071182720     
 H   8.7046136665075586        15.461778396649855        9.5397388328563117     
 H   1.1408238339746468        12.559186127551527        10.459700480049097     
 C   2.0924298379898545        13.089138933655915        8.5939942351394922     
 H   3.1739173924953015        13.897559450438555        6.8951180917124519     
 H  -1.2548214047861561        17.688290064771216        15.748195046451899     
 H   7.4734083208759650        12.521538234632194        14.780242829711156     
 C   6.5273193297463932        13.067396082064059        16.644891652317057     
 H   5.4557736392419285        13.893106208395363        18.341368492397255     
 H   9.9224910068396817        17.656770676380887        9.4444219672302996     
 H   1.6893163499984289        12.228059480112693        8.0696538812339416     
 H   6.9067694311956371        12.195102286889830        17.167938996116199     
 Dy   5.3918018714503461E-002   8.5334340896681038        4.2336951605102202     
 Cl   2.5671959668195847E-002   5.8500642144921846        4.2462122421512447     
 O  0.86551926098778409        8.9964670151131401        2.2593204593218541     
 N   1.4633256380743289        10.661315515878556        4.6748320445842646     
 N   2.2723876413416297        8.0877761244469664        5.4612258968939296     
 O -0.75461335675368857        9.0215723434068398        6.1939933978359853     
 N  -1.3525030697780343        10.677587816111282        3.7678911449113395     
 N  -2.1608497302218508        8.0921137283594344        2.9898278875889401     
 C   1.2994424806102325        10.068142282183310        1.5936519689579844     
 C   2.1037450014791936        10.461017363540483        5.9988015920164477     
 C  0.62624774491893509        11.891579350734723        4.7340572917159456     
 C   2.5621069856566958        10.803176804333265        3.6605424427463249     
 C   2.9047063539566236        6.8974667566026184        5.5494861459549734     
 C   2.8383652758211948        9.1520365241618755        6.0826610082115167     
 C  -1.2132569928529811        10.084610196558533        6.8586101985770185     
 C  -1.9871161864205888        10.468234583386376        2.4443164578461016     
 C -0.50615611270381111        11.899639954946869        3.7087841689397649     
 C  -2.4521825679148010        10.828714035056590        4.7761725365957259     
 C  -2.8029244989109294        6.9063775863035026        2.9072399396271993     
 C  -2.7192323919298387        9.1567018025768956        2.3604012370055036     
 C   2.1232272188437973        11.030658584211400        2.2437425671133551     
 C  0.93965619889467056        10.299093973173488       0.24452606634547683     
 H   2.7960228505463358        11.286996874966105        6.2369214015523955     
 H   1.3068351071521582        10.460488480152849        6.7587374092167911     
 H   1.2563139465912161        12.785454805334250        4.5862158964324573     
 H  0.20180267741453073        11.953326654275774        5.7411001909924702     
 H   3.1457488921366958        9.8734040270625840        3.7116979884399890     
 H   3.2176053755887772        11.633523228247952        3.9694436270594000     
 H   2.3991774221171749        6.0695245240959785        5.0577453365890062     
 C   4.1098102961179857        6.7243277799217989        6.2265457638551087     
 C   4.0343094732997669        9.0518323622323660        6.7899005279489275     
 C  -2.0274122197045115        11.048627052029035        6.1991717014708927     
 C -0.89615188372435906        10.294209668090570        8.2204419933331376     
 H  -2.6832063791662462        11.289572303106556        2.2001079222412754     
 H  -1.1884791501759326        10.469929162447427        1.6864170960154583     
 H  -1.1251602131509875        12.800224929668310        3.8628888373876493     
 H  -8.4015217932404365E-002   11.963512294495430        2.7012017156183497     
 H  -3.0444969762350622        9.9042636218020998        4.7209099965970571     
 H  -3.1008264500794764        11.664398876206748        4.4655807086162458     
 H  -2.3057727478756296        6.0785593506206954        3.4073943440460810     
 C  -4.0072202381064876        6.7363619138940436        2.2281579450248077     
 C  -3.9115272972249038        9.0572584370565146        1.6451470132412074     
 C   2.5714623931593716        12.154401947886400        1.5422361361060990     
 C   1.4002493786196872        11.430569723467185      -0.43876689028636401     
 H  0.32101046734948169        9.5688916683140270      -0.27483080295460582     
 H   4.5751527070124904        5.7436841694819387        6.2769186731718332     
 C   4.6951544181798512        7.8251422416419514        6.8475375689596785     
 H   4.4503876592655169        9.9345014106013299        7.2691149727644460     
 C  -2.5076217440746111        12.155492994913450        6.9067372462150098     
 C  -1.3922641172561032        11.405886238642927        8.9107804561380437     
 H -0.28855247343280122        9.5575507772526933        8.7433079262864251     
 H  -4.4796482508695901        5.7586921356330052        2.1876350962747533     
 C  -4.5817652148182182        7.8349556764268469        1.5937767817854203     
 H  -4.3199799474211140        9.9389427600591187        1.1572034546846539     
 H   3.2062591823879183        12.876245741018941        2.0572096479339530     
 C   2.2237012784678938        12.360095422603489       0.20300436287335044     
 H   1.1144485207428483        11.564085329488083       -1.4837201599139329     
 H   5.6482789003506735        7.7294589964709095        7.3647247659885764     
 H  -3.1382365711492368        12.877948467040826        6.3873911470937825     
 C  -2.2055123438108031        12.338102342913626        8.2597776433811383     
 H  -1.1422168379625979        11.521377605546235        9.9667267125853982     
 H  -5.5362482178343591        7.7423630165440205        1.0779975404884048     
 H   2.6030516162128419        13.234601881891482      -0.31675320749863989     
 H  -2.6156008553050252        13.195641382966016        8.7840727404896537     
 Dy  -6.2528327912302339E-002   8.4030012032608852        12.601481753908326     
 Cl  -6.5739152928016381E-002   11.084101445496346        12.585565838817583     
 O -0.88565568099125169        7.9244052478285063        10.645992303683691     
 N  -1.4532721906340624        6.2667535959653042        13.074402753623954     
 N  -2.2734799086968756        8.8449889653483940        13.845636805687910     
 O  0.77056612604056618        7.9505367348488614        14.571893492279324     
 N   1.3536519464982055        6.2663218828273859        12.162218505983901     
 N   2.1586940618574508        8.8451445259103352        11.375749765030617     
 C  -1.3146852074308588        6.8445850368612149        9.9885525362669618     
 C  -2.0853592408826058        6.4761741244142748        14.400289034465322     
 C -0.61100581776476848        5.0413245241175915        13.139359840577139     
 C  -2.5572942096414844        6.1132940839112964        12.067883327822639     
 C  -2.9124550677313756        10.031766902048016        13.935317356135467     
 C  -2.8257186158457421        7.7818352096818657        14.481423590238430     
 C   1.2270155950534840        6.8930314766918785        15.245491920773169     
 C   1.9875991824397603        6.4711783733083328        10.836214265253055     
 C  0.51738042723194022        5.0366982407764009        12.110333372651038     
 C   2.4575727981796320        6.1272954447092562        13.168869576781388     
 C   2.7992462050366544        10.031759051223860        11.299560571611950     
 C   2.7225037087792137        7.7810830958613959        10.751670939399915     
 C  -2.1257762063153014        5.8799846694380733        10.649623017718902     
 C -0.96118760756603616        6.6122919562508162        8.6387746498049154     
 H  -2.7715279621654569        5.6488689965831353        14.651345968824007     
 H  -1.2827025110937478        6.4871411193770356        15.154179197267959     
 H  -1.2358946270712983        4.1425217708260531        13.000254150215049     
 H -0.18210139867427247        4.9888816384748704        14.145111714023869     
 H  -3.1443753076558734        7.0410806049714649        12.116472232512470     
 H  -3.2069962230730975        5.2819274729743828        12.385329794321024     
 H  -2.4187571600810780        10.859690952767020        13.432014910702710     
 C  -4.1089624307963000        10.202730181886951        14.628001364748856     
 C  -4.0125945206140079        7.8800010437192585        15.204803958895722     
 C   2.0379880780192559        5.9198930988761331        14.594572074986161     
 C  0.91324011011624839        6.6942332720649702        16.610576775366678     
 H   2.6821367753667098        5.6478014954501248        10.595201457553713     
 H   1.1882343008444962        6.4689846486907161        10.078899548264122     
 H   1.1447098251204564        4.1421911462853762        12.266233981560690     
 H   9.2098022644989175E-002   4.9659096566415295        11.104360374299727     
 H   3.0471326308762059        7.0527881097907725        13.104251280853482     
 H   3.1073941891249235        5.2910704338618473        12.862350732474084     
 H   2.2977589496053206        10.858835915970964        11.796890017412586     
 C   4.0090953153707378        10.202961439693460        10.630386422646062     
 C   3.9214851264965449        7.8804542060759779        10.048162922845190     
 C  -2.5696405179512847        4.7495843209304054        9.9557520335893273     
 C  -1.4160183302681599        5.4728102477889671        7.9636375666915979     
 H -0.35424906119779659        7.3487111959179670        8.1139141646116997     
 H  -4.5793752934962599        11.180907989564966        14.677956217569147     
 C  -4.6791741135363116        9.1033811000106457        15.264855850245445     
 H  -4.4166893241475478        6.9980846125200769        15.695204760027659     
 C   2.5209946084420944        4.8198954334379440        15.311350110223717     
 C   1.4124725865749215        5.5900391057610568        17.310647797732816     
 H  0.30491432623031400        7.4323135258088104        17.129894736797127     
 H   4.4813450808127318        11.181028834818193        10.593870396154909     
 C   4.5901549691791477        9.1041459839692678        10.001953580295343     
 H   4.3360993628599669        6.9987102015389979        9.5654954230490823     
 H  -3.1948423750187254        4.0250883100585195        10.478008249821581     
 C  -2.2277163064743957        4.5403513104432411        8.6155279176944681     
 H  -1.1355958181445711        5.3365778782179474        6.9174961821504732     
 H  -5.6252770474843476        9.1979906136598899        15.794943485219989     
 H   3.1520184460433347        4.0934284040870308        14.797729667552266     
 C   2.2244242860186612        4.6509582618152683        16.667554467567079     
 H   1.1659753039885599        5.4846678020459949        18.368568525104077     
 H   5.5491406810719610        9.1974245913138333        9.4945092748633790     
 H  -2.6041686708440812        3.6603908126530067        8.1024667508715797     
 H   2.6359219398669720        3.7990046890783757        17.200215558487265     
         256

 Dy   4.2828010444265088        6.5940379256388987E-002   4.2056982665897520     
 Cl   4.2684277258431260       -2.6145057817904966        4.2205657660432818     
 O   5.1070007779012547       0.53086802103017561        2.2393547234301563     
 N   5.6903944238129389        2.2021702882233720        4.6585141276826523     
 N   6.5029717994528244      -0.37771973697583150        5.4299522385031320     
 O   3.4638696037740253       0.53631630655778118        6.1690774975183578     
 N   2.8831269250405858        2.2076600506510786        3.7492166982552479     
 N   2.0621241140672053      -0.36806110444808454        2.9722150662911262     
 C   5.5478249046022485        1.6012322938082098        1.5748336446984301     
 C   6.3264434265712435        1.9925745814959803        5.9822522027385228     
 C   4.8538333580213582        3.4315129890206779        4.7190754044454071     
 C   6.7926727817936738        2.3458456578626383        3.6496494993135427     
 C   7.1410372047381019       -1.5654171966268693        5.5100050943199514     
 C   7.0634990404242899       0.68417821404247803        6.0604193438566050     
 C   3.0227886438801042        1.6058383969003938        6.8342147782401659     
 C   2.2470242089281669        2.0037374714867271        2.4242589637615950     
 C   3.7234635316794567        3.4345059362243910        3.6919942274056670     
 C   1.7808884200569468        2.3530390964397272        4.7579299974624956     
 C   1.4216505235017924       -1.5542363278961391        2.8854067288217493     
 C   1.5090259822457210       0.69604436263780523        2.3387016265403573     
 C   6.3636624657689520        2.5674365194582953        2.2291933536563873     
 C   5.2068038687107059        1.8227596663340200       0.22008096624970089     
 H   7.0178091013632660        2.8171054672826901        6.2281856279303787     
 H   5.5272858535515015        1.9869367217111709        6.7396194907676810     
 H   5.4813932472592137        4.3270557272776164        4.5709283408477166     
 H   4.4290499075764878        3.4934490163041207        5.7258571869514849     
 H   7.3792498148158563        1.4181241615012785        3.7050028156938626     
 H   7.4447772472380072        3.1784706502278963        3.9602259499353454     
 H   6.6402363415468360       -2.3917552861420894        5.0109681066014806     
 C   8.3461612947295052       -1.7386923767256244        6.1868911921803456     
 C   8.2584018389340539       0.58308642057063764        6.7699901521739037     
 C   2.2088294667196235        2.5729198726897211        6.1793787263759299     
 C   3.3612766845018052        1.8237852235359850        8.1900007805419346     
 H   1.5556419312478238        2.8295074549265280        2.1824053031694928     
 H   3.0456983705790925        2.0025041694708281        1.6660258005475124     
 H   3.0985157184763645        4.3316053512167265        3.8421514164792305     
 H   4.1490542201994192        3.4972353263658422        2.6855611799592833     
 H   1.1924164305996461        1.4265909530543246        4.7013664900414414     
 H   1.1306787786427861        3.1872635403901186        4.4479345199134173     
 H   1.9155100855469254       -2.3822607763194936        3.3884924470016355     
 C  0.22213670727055720       -1.7243741190727644        2.1978198578734180     
 C  0.31996866487623815       0.59820690141830624        1.6184158773762976     
 C   6.8264687027637958        3.6833427253776456        1.5246270149902814     
 C   5.6821015552372414        2.9458408362196233      -0.46661767311464758     
 H   4.5940100767387726        1.0894818055151321      -0.30137274271276304     
 H   8.8163221697603760       -2.7173736976903693        6.2277506459372161     
 C   8.9253322446660697      -0.64100068999724857        6.8186256252306245     
 H   8.6698183415743717        1.4636446256061555        7.2570618033013217     
 C   1.7457784406290138        3.6877399543638472        6.8851907049527501     
 C   2.8845332818282881        2.9453752845249865        8.8778710419076798     
 H   3.9719578123527963        1.0884101989858630        8.7110565692197266     
 H -0.25005177821692837       -2.7021108189763652        2.1521288927324052     
 C -0.34877173161696834      -0.62460793857579122        1.5620601612330001     
 H  -8.5821300775126688E-002   1.4802125356154490        1.1291315593758151     
 H   7.4593448178386019        4.4056550577333109        2.0414100364989314     
 C   6.5007177790924464        3.8773095624830431       0.17872917842918223     
 H   5.4118982530721373        3.0704305749639658       -1.5164953041372664     
 H   9.8798168642062443      -0.73625152975653751        7.3335451785836545     
 H   1.1155423022197000        4.4120719903129819        6.3683237671006765     
 C   2.0689039078029836        3.8786985765803812        8.2320686365738123     
 H   3.1511704226673181        3.0681971914620587        9.9287849227822313     
 H  -1.2988347420254378      -0.71764139330513499        1.0385686410082717     
 H   6.8945772922132980        4.7436771083801474      -0.34360056841376807     
 H   1.6751333975174378        4.7445134549563974        8.7548289717687329     
 Dy   4.3424122670907961        16.893555535556438        12.617382727615123     
 Cl   4.3546236162696346        19.569846151697543        12.646153917435264     
 O   3.5120410640743431        16.420691562788623        10.657104486801453     
 N   2.9329019059898593        14.749951525723302        13.075981577243617     
 N   2.1227969052178852        17.330106471995684        13.849227294844720     
 O   5.1704664621714693        16.425897725657993        14.577344547382790     
 N   5.7362508981269169        14.741923577231082        12.161895762849506     
 N   6.5618695595295025        17.317121474046235        11.384719447294991     
 C   3.0651884346176570        15.352532255274879        9.9928027935341728     
 C   2.3010772671885382        14.959829049900334        14.401662842209644     
 C   3.7666487251299272        13.518481392747672        13.132114175533248     
 C   1.8270987613141483        14.607324248730949        12.071376645217260     
 C   1.4828002636984114        18.516834953993730        13.928753004291153     
 C   1.5628300579889931        16.267707050719572        14.479685324069548     
 C   5.6025498434213832        15.353683335008064        15.244999557218478     
 C   6.3709660679181646        14.945888743025726        10.836862132721267     
 C   4.8947782471169781        13.516168315365453        12.102895850236186     
 C   6.8380684134065453        14.593744131490451        13.170531182109714     
 C   7.2045410816678732        18.501847814253917        11.296482164874309     
 C   7.1120942439426278        16.251219468770405        10.751703893917409     
 C   2.2497300351652565        14.387008109475230        10.648818288696642     
 C   3.3964640966935056        15.134678084546513        8.6352053318918163     
 H   1.6099177172443824        14.135541207800097        14.649469830596818     
 H   3.1020840756060224        14.965146399925001        15.157316279026400     
 H   3.1369553756465027        12.624749527322932        12.980645037775590     
 H   4.1926965706870183        13.451554343473600        14.138086490615771     
 H   1.2403056142993441        15.534801259420700        12.129308021337588     
 H   1.1751082173960345        13.774864730625918        12.383641616496529     
 H   1.9819821099254229        19.343682396344327        13.428937741563846     
 C  0.27750031749285026        18.689211527652471        14.605673401954016     
 C  0.36631139818394065        16.367105556118016        15.187095336074369     
 C   6.4073944650137600        14.377928837010543        14.591742100889116     
 C   5.2629236195665205        15.141040461182120        16.601416146314062     
 H   7.0588269686944907        14.118345102117758        10.591168448031329     
 H   5.5706760562450626        14.952096712492976        10.080459706840740     
 H   5.5193493453657911        12.617973992269532        12.248133704773235     
 H   4.4668629606212917        13.456863927440823        11.097243793228152     
 H   7.4294582017120456        15.518283105935962        13.113505836559087     
 H   7.4849568487951430        13.756594961690270        12.861904438044670     
 H   6.7126488233774202        19.331531903411157        11.798620156954675     
 C   8.4038022271797992        18.668449898100626        10.607689006706218     
 C   8.3004801912469564        16.345836096077740        10.030260862980301     
 C   1.7763640924667266        13.276309335098768        9.9427175642550836     
 C   2.9101151178371341        14.017396449065258        7.9468110960717828     
 H   4.0086857899067656        15.867489485202718        8.1123787091185555     
 H -0.19312699241344164        19.667707827820109        14.646839524701562     
 C -0.30150970031870411        17.590816949725159        15.236467820523790     
 H  -4.5818492826892904E-002   15.485524185258489        15.672019713397713     
 C   6.8551985030767186        13.256464129100477        15.297320103453833     
 C   5.7257196480825243        14.013745960110560        17.289856900005663     
 H   4.6607711816673598        15.883455140275492        17.122346284993768     
 H   8.8781750473572956        19.644756405582083        10.559532672331379     
 C   8.9715370754545347        17.566995559890088        9.9723387071064451     
 H   8.7030547081368024        15.462711507644871        9.5406580489106805     
 H   1.1409105508571822        12.556002224166374        10.459591545584187     
 C   2.0912688681108693        13.087038552450323        8.5935429167255428     
 H   3.1713251349057714        13.896535188494699        6.8942879935212069     
 H  -1.2564949031875405        17.685358089124094        15.750767608036709     
 H   7.4739015977283678        12.523130895248974        14.779096331030040     
 C   6.5285235619917543        13.069097653317653        16.644038653775350     
 H   5.4573908115677350        13.894759783725826        18.340840758657528     
 H   9.9205234396257129        17.658017979632799        9.4467796487472704     
 H   1.6891157507985861        12.225413287211424        8.0694497697905465     
 H   6.9093118696260731        12.197530732640846        17.167295391414576     
 Dy   5.0188764213053114E-002   8.5353569577312935        4.2310924736891984     
 Cl   2.3150734461376263E-002   5.8519987198729666        4.2438976404161197     
 O  0.86234247698900579        8.9987354769918255        2.2572495200296689     
 N   1.4589414276868959        10.663755213020700        4.6730796008358384     
 N   2.2690219398074669        8.0905208595722709        5.4584178463345365     
 O -0.75854368950831974        9.0226528158161550        6.1916932962023870     
 N  -1.3566619669802309        10.678987224860155        3.7657782063102054     
 N  -2.1639357643896657        8.0933013890734919        2.9867826251400462     
 C   1.2973417344992093        10.069900971334979        1.5914328367021859     
 C   2.0991930536912742        10.463389016886435        5.9971128603448030     
 C  0.62146423921704164        11.893742799561252        4.7322694491843507     
 C   2.5579353659910264        10.806292559839939        3.6592124198716927     
 C   2.9019747048709612        6.9005123967823563        5.5459159461294760     
 C   2.8341423287290750        9.1545674077356889        6.0809617431003646     
 C  -1.2166313980076828        10.085907359852680        6.8562560412193170     
 C  -1.9910575322485300        10.469584012147740        2.4421032952814912     
 C -0.51072964041342994        11.901314477712182        3.7067806844757882     
 C  -2.4563685151033208        10.829514498470932        4.7741793585161529     
 C  -2.8054768227098368        6.9073178465431520        2.9036571720144795     
 C  -2.7230432071368549        9.1580198887792061        2.3582370612849535     
 C   2.1200570081194177        11.033003732460260        2.2419904283720196     
 C  0.94032036067520353        10.299169357376138       0.24140816714092914     
 H   2.7913267276517026        11.289452824229494        6.2353444620771556     
 H   1.3021859391669424        10.462723178967563        6.7569293638151118     
 H   1.2512163066620945        12.787822980550827        4.5843884779792115     
 H  0.19694250380307765        11.955515643608198        5.7392628774732231     
 H   3.1423017740330264        9.8769963267663261        3.7108220056659902     
 H   3.2127263476698995        11.637155743223158        3.9682757264034603     
 H   2.3971222021354577        6.0727239045163808        5.0532481931201056     
 C   4.1069108164761872        6.7274882328796197        6.2232821313295981     
 C   4.0296547281897901        9.0543476350791288        6.7890039473440345     
 C  -2.0312038880540606        11.049722705516132        6.1970200919338030     
 C -0.89816325005192310        10.296282376021512        8.2176756827098245     
 H  -2.6870546038896217        11.290907750495901        2.1976164018471476     
 H  -1.1922196976183392        10.471052555482684        1.6844000448339125     
 H  -1.1301264165658889        12.801693739231480        3.8605526655188842     
 H  -8.8273630419163931E-002   11.965068434245886        2.6992997570765147     
 H  -3.0481698088315561        9.9047406237618905        4.7190280538673512     
 H  -3.1054446216115288        11.664880551906073        4.4636996975446213     
 H  -2.3077050843880667        6.0793828491586259        3.4029799310814726     
 C  -4.0099958654858394        6.7372236989746392        2.2249974923523270     
 C  -3.9157562612624131        9.0586009834408632        1.6437583866170866     
 C   2.5699779677734345        12.155767740537760        1.5400256324654891     
 C   1.4028200858777187        11.429490495300467      -0.44242251637772761     
 H  0.32266496772453351        9.5682863409126249      -0.27814425422914524     
 H   4.5729363579912414        5.7471423851137455        6.2727110014246499     
 C   4.6912180636418661        7.8279834270477560        6.8457652627937113     
 H   4.4449712213489656        9.9367729705611971        7.2693171865080011     
 C  -2.5103883157371500        12.157168305082104        6.9043129703635087     
 C  -1.3931074450704928        11.408689448468635        8.9076657739542391     
 H -0.29010965777952114        9.5598798812274239        8.7404230891977814     
 H  -4.4818968729226309        5.7593372680297046        2.1837393424272782     
 C  -4.5854472481963962        7.8360481257841617        1.5918932939368782     
 H  -4.3248034340090022        9.9404263647532076        1.1566057664561886     
 H   3.2041704315891266        12.877995351597047        2.0552268247405578     
 C   2.2251953912811042        12.359627698853140       0.19985334218601539     
 H   1.1192949189085635        11.561631910699276       -1.4881058496625394     
 H   5.6442834204656060        7.7323295811038184        7.3630847682697187     
 H  -3.1411155836643130        12.879573402816744        6.3850474521244047     
 C  -2.2067451088497227        12.340689624762263        8.2568655998130236     
 H  -1.1417680180663381        11.524942437631610        9.9632041873068591     
 H  -5.5400362753209231        7.7433667182196189        1.0763618676295643     
 H   2.6062300872615576        13.233112650792334      -0.32027975941877584     
 H  -2.6158940240745228        13.198819026799415        8.7808843831806893     
 Dy  -5.3042889811072108E-002   8.4011874697747970        12.602868266017493     
 Cl  -5.6428124445214729E-002   11.082351667396711        12.587568708625826     
 O -0.87595351468212646        7.9236768055156555        10.646747617705323     
 N  -1.4450288601806562        6.2649288794587736        13.074348046761559     
 N  -2.2649049342271881        8.8432412150235553        13.845471366599117     
 O  0.77916179707650957        7.9483394683139750        14.573079759631392     
 N   1.3618477801683850        6.2646546976446480        12.162581188935510     
 N   2.1683123665717061        8.8432352051093019        11.377654400397557     
 C  -1.3069884201777728        6.8453303318850942        9.9883691830602643     
 C  -2.0773735575343455        6.4743671739828477        14.400102285018789     
 C -0.60304054747829161        5.0393405759558325        13.138872903389425     
 C  -2.5489127336673358        6.1121365039101674        12.067718991990374     
 C  -2.9038157233882380        10.030087959483215        13.934473479251920     
 C  -2.8175040763211681        7.7802420963436791        14.481174673514586     
 C   1.2344288401581356        6.8900061557026904        15.246160283305851     
 C   1.9960325329657842        6.4697421038074996        10.836753236687748     
 C  0.52533777252874625        5.0352306477187616        12.109858869085935     
 C   2.4655190531516689        6.1250857810583312        13.169519660593251     
 C   2.8087824410929891        10.029865375121474        11.300990879190756     
 C   2.7313023365812925        7.7793919064352561        10.752528601699924     
 C  -2.1181529451337715        5.8803965957442657        10.648973875887011     
 C -0.95629565642943259        6.6152732336657349        8.6375633587244245     
 H  -2.7639493216289113        5.6472921561848217        14.650786922331607     
 H  -1.2749447284643731        6.4849097866393315        15.154229810781162     
 H  -1.2279752803641684        4.1406853300634481        12.999014000883545     
 H -0.17431069043684522        4.9861444845773839        14.144648744241483     
 H  -3.1362471867302859        7.0397180851643189        12.117201477191223     
 H  -3.1985682214357878        5.2804320650269441        12.384494057018921     
 H  -2.4098398256229698        10.857818921320318        13.431103466792440     
 C  -4.1007031099666698        10.201302577908256        14.626420111863972     
 C  -4.0047133154926069        7.8786970499273323        15.203994565036149     
 C   2.0452410775173302        5.9169842231085203        14.594923579187546     
 C  0.91919830172462358        6.6902255221684737        16.610724600180010     
 H   2.6901332745200386        5.6461303644651117        10.595345747368341     
 H   1.1966506806400465        6.4683438406516442        10.079460232897709     
 H   1.1525646381584107        4.1404991864668386        12.264749662264620     
 H   9.9849328380490251E-002   4.9655411280073771        11.103892109669754     
 H   3.0550736064785853        7.0505968346416950        13.105503037968134     
 H   3.1152979298624310        5.2889336946356629        12.862844676766676     
 H   2.3077923813547883        10.856852047183869        11.798948467161328     
 C   4.0178022315236639        10.201192401194115        10.630405349231456     
 C   3.9294505562868904        7.8788609929783808        10.047661330100672     
 C  -2.5649301927761563        4.7521437565273654        9.9536376471603951     
 C  -1.4143296504113441        5.4781778405300701        7.9608828254424386     
 H -0.34924479414801696        7.3518389230561700        8.1130903878505283     
 H  -4.5711308677966347        11.179518194188470        14.675669497422232     
 C  -4.6712920430726799        9.1021557793795811        15.263300673920899     
 H  -4.4091848445227928        6.9969507771280686        15.694427030594893     
 C   2.5265906704978849        4.8158655554241498        15.310962889651345     
 C   1.4166549277374292        5.5847401416049509        17.309975303519533     
 H  0.31107363712728264        7.4284676098679290        17.130135952257415     
 H   4.4900427089514592        11.179232416356374        10.593430328399418     
 C   4.5980627143012329        9.1025208018623402        10.001023133935808     
 H   4.3433111718639701        6.9972687576050987        9.5641286763541746     
 H  -3.1906264835768527        4.0276640424526668        10.475369562539422     
 C  -2.2261792147569563        4.5455219005789171        8.6123441273650219     
 H  -1.1362453254901139        5.3438990245861522        6.9139521985854264     
 H  -5.6178403135459130        9.1969031942638999        15.792575788947989     
 H   3.1571654043490014        4.0892435716283284        14.797068431737040     
 C   2.2283857428667950        4.6456930065337412        16.666602532610373     
 H   1.1689379919697040        5.4784092834713958        18.367490139203667     
 H   5.5562615491447653        9.1960092483824489        9.4922187205470401     
 H  -2.6053182787096731        3.6675422388777057        8.0981122420744214     
 H   2.6385396401002748        3.7927321530105385        17.198560784618540     
         256

 Dy   4.2831453822568966        6.8373901527901321E-002   4.2064223087797794     
 Cl   4.2703998337494458       -2.6120853850137746        4.2184886529718062     
 O   5.1066570298011156       0.53296988958237834        2.2398826967601391     
 N   5.6906104847892793        2.2046941645318863        4.6586712682401350     
 N   6.5032726821913993      -0.37502483085629468        5.4309898877027845     
 O   3.4641254323546891       0.53870620597358321        6.1699289282940954     
 N   2.8833657758916318        2.2096473704787365        3.7496618496157761     
 N   2.0619329631486272      -0.36625328527607515        2.9743854532698899     
 C   5.5480330590908871        1.6028216511739641        1.5749775328986046     
 C   6.3266945379411048        1.9954946701075382        5.9824605531897976     
 C   4.8540075785856516        3.4340036215850471        4.7188580090181391     
 C   6.7928346176721544        2.3480071770667896        3.6497318735787045     
 C   7.1412172416560908       -1.5627473710794393        5.5116750638510679     
 C   7.0637296463993691       0.68711142764886934        6.0611184973169818     
 C   3.0228253199600923        1.6082477838114613        6.8349167913690358     
 C   2.2471087807472596        2.0050739081548685        2.4249015834769736     
 C   3.7236557013484060        3.4364948637216810        3.6917743388828148     
 C   1.7812285004395083        2.3554571658019796        4.7583856673444398     
 C   1.4214200434904820       -1.5524371226743459        2.8883418496637772     
 C   1.5089660433517520       0.69743049828916026        2.3401005763358733     
 C   6.3639802320057353        2.5690745860518183        2.2291282845056775     
 C   5.2076464412872943        1.8236163302524622       0.21994851756640080     
 H   7.0180824416229033        2.8200771699512801        6.2281295657825586     
 H   5.5275579634680012        1.9900881145210407        6.7398646962823836     
 H   5.4815172471415234        4.3295377994245481        4.5704315122868593     
 H   4.4291589449679893        3.4961891183703293        5.7256056980457641     
 H   7.3793905385807612        1.4202915325678032        3.7054140806389890     
 H   7.4449723100004501        3.1807134201025744        3.9600003060647513     
 H   6.6404732024971871       -2.3892589034596350        5.0128651144902054     
 C   8.3462167824151141       -1.7358078395005549        6.1888294665269736     
 C   8.2585299812413808       0.58625922658501128        6.7708904088434698     
 C   2.2091237241841095        2.5753985975464189        6.1798223758674933     
 C   3.3607010192016045        1.8260495661208755        8.1908670280817208     
 H   1.5558249855758435        2.8307925260791360        2.1826311360839936     
 H   3.0457543241925267        2.0032366160962916        1.6666658830866776     
 H   3.0986857055567687        4.3336466665037570        3.8414799898148715     
 H   4.1492257633994836        3.4987472135251929        2.6853058799638072     
 H   1.1925375909996856        1.4291435967927328        4.7019830965923921     
 H   1.1311784352046987        3.1897680336134386        4.4482595658785931     
 H   1.9152784829639338       -2.3801492301839939        3.3919395805681205     
 C  0.22194793978493974       -1.7229440034646795        2.2007881069097048     
 C  0.32001851287887834       0.59918716541627215        1.6196822389122645     
 C   6.8274535987678187        3.6843692743690184        1.5240816098358057     
 C   5.6837443968664374        2.9460432006952209      -0.46723311296857561     
 H   4.5947563342455755        1.0902446483578951      -0.30127929561134492     
 H   8.8162975270425559       -2.7145175613581061        6.2302408430886365     
 C   8.9253680444365067      -0.63784958087533217        6.8201070563049999     
 H   8.6699225338772195        1.4669706290610272        7.2577088383456188     
 C   1.7457334263257900        3.6901452422567531        6.8855258167691114     
 C   2.8835715828251449        2.9475291867999878        8.8786529204068252     
 H   3.9711371813691523        1.0905532917652117        8.7120569158619787     
 H -0.25034018123726970       -2.7006420579789912        2.1557809192065824     
 C -0.34880563385952740      -0.62361327540070344        1.5641507740959999     
 H  -8.5600653611223723E-002   1.4808613255137324        1.1296714703451689     
 H   7.4603470246454240        4.4067864859518320        2.0406821958768280     
 C   6.5023966684155079        3.8775855701293716       0.17793001353705087     
 H   5.4140921363085663        3.0701074869013030       -1.5173080786997923     
 H   9.8797602382055523      -0.73294467202803337        7.3352078652076926     
 H   1.1155918879730669        4.4144711880337608        6.3685179613672673     
 C   2.0681912185248743        3.8808962341381164        8.2325746749878324     
 H   3.1497299472487272        3.0701651009773858        9.9297094979619835     
 H  -1.2988219278559447      -0.71697847620456445        1.0406374348629082     
 H   6.8969021016118202        4.7434290264045753      -0.34470679364557161     
 H   1.6739747629043891        4.7465495485501314        8.7552462635277628     
 Dy   4.3385603849918182        16.892716268705723        12.616084849313442     
 Cl   4.3493454500507864        19.569032395842260        12.642303902175790     
 O   3.5078206024994159        16.420035931823222        10.656108299490180     
 N   2.9305708346465416        14.748568277820713        13.075202946616548     
 N   2.1194631338492314        17.328320073573941        13.848862994573084     
 O   5.1675727041524171        16.425590303740439        14.575932169006924     
 N   5.7336749429128151        14.741801627938740        12.160575929688449     
 N   6.5578912586595584        17.317442491741097        11.383439724651103     
 C   3.0617171616268060        15.351526735211003        9.9918820231748207     
 C   2.2989609318787005        14.958078268489185        14.401033638741906     
 C   3.7649293207821573        13.517522955842376        13.131308259796219     
 C   1.8246930971236874        14.605375993160843        12.070751371237565     
 C   1.4792276922319214        18.514868905227761        13.929088410236581     
 C   1.5603621728791051        16.265680527806289        14.479665138772932     
 C   5.6007081991523400        15.353865487018279        15.243651915394203     
 C   6.3680331796494798        14.946278866356201        10.835437117941126     
 C   4.8928143128150916        13.515620572058181        12.101826818987721     
 C   6.8358066742058181        14.594062062691512        13.168888116041968     
 C   7.2003715262269985        18.502312050292371        11.295954134510497     
 C   7.1090003964601136        16.251750625040358        10.750851225371031     
 C   2.2473179326802279        14.385310415300205        10.648141384897015     
 C   3.3928526059942272        15.134097280908010        8.6341965396260587     
 H   1.6081931247950065        14.133508815033419        14.648935131652726     
 H   3.1001811200720200        14.963613635888889        15.156461797112357     
 H   3.1355956462302248        12.623471700575939        12.980321447800524     
 H   4.1913367399106836        13.451066430698756        14.137158674125130     
 H   1.2374841254771949        15.532583601440622        12.128767916033413     
 H   1.1732312905186975        13.772557290767484        12.383077690008026     
 H   1.9778012540448204        19.341939572339403        13.429059303012307     
 C  0.27443516850475580        18.686766405057753        14.606985845614680     
 C  0.36450257148572507        16.364653680949345        15.188241708143883     
 C   6.4057965166788984        14.378349113264928        14.590293159468104     
 C   5.2622266331146843        15.141582139661885        16.600412926990277     
 H   7.0560119243728812        14.118953972704674        10.589349408327847     
 H   5.5675566005289445        14.952646597704868        10.079237478469548     
 H   5.5178439375695918        12.617769511761805        12.247286431320653     
 H   4.4648046516522593        13.455848083569622        11.096239613280579     
 H   7.4269771010995962        15.518733384298633        13.111608039496966     
 H   7.4829053516067940        13.757088657302463        12.860131375395262     
 H   6.7078105771799290        19.331815183954362        11.797735687693043     
 C   8.4002743224820442        18.669270305311667        10.608380581494417     
 C   8.2981550222195164        16.346663483080214        10.030750910615822     
 C   1.7751907069259794        13.273964544332237        9.9422871834267408     
 C   2.9076104554885638        14.016207363869119        7.9460233720193623     
 H   4.0040967211615692        15.867660672657973        8.1112624410053833     
 H -0.19652670406750369        19.665066583295655        14.648684004423611     
 C -0.30363876758329256        17.588141925755696        15.238195582676703     
 H  -4.6817646257238138E-002   15.482965971696435        15.673627523331300     
 C   6.8551273564126385        13.257654505444869        15.296101657958962     
 C   5.7265200211955776        14.015065441198276        17.289085153460590     
 H   4.6597799043154309        15.883724592500437        17.121401435172238     
 H   8.8743906134175941        19.645723160561850        10.560760869683447     
 C   8.9689969854040310        17.568001343713412        9.9736072070946165     
 H   8.7014957497660461        15.463644618639885        9.5415772649650492     
 H   1.1409972677397173        12.552818320781222        10.459482611119277     
 C   2.0901078982318837        13.084938171244733        8.5930915983115934     
 H   3.1687328773162413        13.895510926550845        6.8934578953299610     
 H  -1.2581684015889250        17.682426113476971        15.753340169621518     
 H   7.4743948745807716        12.524723555865755        14.777949832348925     
 C   6.5297277942371146        13.070799224571246        16.643185655233644     
 H   5.4590079838935424        13.896413359056291        18.340313024917805     
 H   9.9185558724117442        17.659265282884711        9.4491373302642394     
 H   1.6889151515987433        12.222767094310155        8.0692456583471532     
 H   6.9118543080565091        12.199959178391865        17.166651786712958     
 Dy   4.6459509711602773E-002   8.5372798257944833        4.2284897868681766     
 Cl   2.0629509254556679E-002   5.8539332252537477        4.2415830386809956     
 O  0.85916569299022738        9.0010039388705128        2.2551785807374833     
 N   1.4545572172994632        10.666194910162844        4.6713271570874122     
 N   2.2656562382733041        8.0932655946975736        5.4556097957751435     
 O -0.76247402226295080        9.0237332882254719        6.1893931945687877     
 N  -1.3608208641824275        10.680386633609027        3.7636652677090714     
 N  -2.1670217985574807        8.0944890497875477        2.9837373626911523     
 C   1.2952409883881861        10.071659660486647        1.5892137044463874     
 C   2.0946411059033552        10.465760670232386        5.9954241286731582     
 C  0.61668073351514807        11.895906248387780        4.7304816066527566     
 C   2.5537637463253566        10.809408315346612        3.6578823969970600     
 C   2.8992430557852988        6.9035580369620950        5.5423457463039787     
 C   2.8299193816369557        9.1570982913095005        6.0792624779892126     
 C  -1.2200058031623848        10.087204523146827        6.8539018838616146     
 C  -1.9949988780764711        10.470933440909102        2.4398901327168812     
 C -0.51530316812304888        11.902989000477495        3.7047772000118115     
 C  -2.4605544622918409        10.830314961885271        4.7721861804365808     
 C  -2.8080291465087437        6.9082581067828022        2.9000744044017592     
 C  -2.7268540223438706        9.1593379749815149        2.3560728855644029     
 C   2.1168867973950380        11.035348880709121        2.2402382896306841     
 C  0.94098452245573649        10.299244741578789       0.23829026793638144     
 H   2.7866306047570690        11.291908773492883        6.2337675226019158     
 H   1.2975367711817265        10.464957877782279        6.7551213184134324     
 H   1.2461186667329729        12.790191155767401        4.5825610595259656     
 H  0.19208233019162457        11.957704632940620        5.7374255639539760     
 H   3.1388546559293564        9.8805886264700682        3.7099460228919909     
 H   3.2078473197510218        11.640788258198361        3.9671078257475201     
 H   2.3950669821537400        6.0759232849367830        5.0487510496512051     
 C   4.1040113368343887        6.7306486858374397        6.2200184988040874     
 C   4.0249999830798133        9.0568629079258933        6.7881073667391423     
 C  -2.0349955564036093        11.050818359003227        6.1948684823967133     
 C -0.90017461637948715        10.298355083952456        8.2149093720865096     
 H  -2.6909028286129968        11.292243197885245        2.1951248814530202     
 H  -1.1959602450607461        10.472175948517942        1.6823829936523667     
 H  -1.1350926199807900        12.803162548794649        3.8582164936501195     
 H  -9.2532042905923484E-002   11.966624573996343        2.6973977985346798     
 H  -3.0518426414280500        9.9052176257216793        4.7171461111376454     
 H  -3.1100627931435811        11.665362227605399        4.4618186864729967     
 H  -2.3096374209005037        6.0802063476965564        3.3985655181168646     
 C  -4.0127714928651903        6.7380854840552349        2.2218370396798459     
 C  -3.9199852252999228        9.0599435298252118        1.6423697599929659     
 C   2.5684935423874973        12.157133533189121        1.5378151288248791     
 C   1.4053907931357499        11.428411267133749      -0.44607814246909117     
 H  0.32431946809958534        9.5676810135112227      -0.28145770550368465     
 H   4.5707200089699924        5.7506006007455515        6.2685033296774666     
 C   4.6872817091038810        7.8308246124535614        6.8439929566277433     
 H   4.4395547834324143        9.9390445305210644        7.2695194002515562     
 C  -2.5131548873996894        12.158843615250760        6.9018886945120075     
 C  -1.3939507728848823        11.411492658294343        8.9045510917704345     
 H -0.29166684212624100        9.5622089852021546        8.7375382521091396     
 H  -4.4841454949756718        5.7599824004264049        2.1798435885798026     
 C  -4.5891292815745741        7.8371405751414773        1.5900098060883363     
 H  -4.3296269205968914        9.9419099694472948        1.1560080782277231     
 H   3.2020816807903349        12.879744962175154        2.0532440015471622     
 C   2.2266895040943151        12.359159975102791       0.19670232149868033     
 H   1.1241413170742787        11.559178491910467       -1.4924915394111462     
 H   5.6402879405805386        7.7352001657367273        7.3614447705508610     
 H  -3.1439945961793896        12.881198338592663        6.3827037571550260     
 C  -2.2079778738886424        12.343276906610900        8.2539535562449107     
 H  -1.1413191981700783        11.528507269716986        9.9596816620283182     
 H  -5.5438243328074872        7.7443704198952164        1.0747261947707238     
 H   2.6094085583102733        13.231623419693186      -0.32380631133891186     
 H  -2.6161871928440203        13.201996670632813        8.7776960258717232     
 Dy  -4.3557451709841877E-002   8.3993737362887071        12.604254778126661     
 Cl  -4.7117095962413098E-002   11.080601889297078        12.589571578434066     
 O -0.86625134837300133        7.9229483632028055        10.647502931726955     
 N  -1.4367855297272498        6.2631041629522439        13.074293339899162     
 N  -2.2563299597575002        8.8414934646987149        13.845305927510326     
 O  0.78775746811245295        7.9461422017790895        14.574266026983461     
 N   1.3700436138385645        6.2629875124619092        12.162943871887119     
 N   2.1779306712859610        8.8413258843082669        11.379559035764494     
 C  -1.2992916329246871        6.8460756269089726        9.9881858298535686     
 C  -2.0693878741860847        6.4725602235514197        14.399915535572257     
 C -0.59507527719181486        5.0373566277940727        13.138385966201710     
 C  -2.5405312576931873        6.1109789239090375        12.067554656158109     
 C  -2.8951763790451008        10.028409016918413        13.933629602368374     
 C  -2.8092895367965940        7.7786489830054926        14.480925756790743     
 C   1.2418420852627872        6.8869808347135031        15.246828645838535     
 C   2.0044658834918083        6.4683058343066664        10.837292208122443     
 C  0.53329511782555217        5.0337630546611214        12.109384365520832     
 C   2.4734653081237057        6.1228761174074053        13.170169744405111     
 C   2.8183186771493234        10.027971699019087        11.302421186769561     
 C   2.7401009643833709        7.7777007170091164        10.753386263999932     
 C  -2.1105296839522412        5.8808085220504580        10.648324734055121     
 C -0.95140370529282892        6.6182545110806537        8.6363520676439318     
 H  -2.7563706810923656        5.6457153157865081        14.650227875839207     
 H  -1.2671869458349982        6.4826784539016282        15.154280424294367     
 H  -1.2200559336570385        4.1388488893008422        12.997773851552038     
 H -0.16651998219941799        4.9834073306798965        14.144185774459096     
 H  -3.1281190658046985        7.0383555653571719        12.117930721869977     
 H  -3.1901402197984781        5.2789366570795062        12.383658319716819     
 H  -2.4009224911648621        10.855946889873616        13.430192022882169     
 C  -4.0924437891370395        10.199874973929560        14.624838858979086     
 C  -3.9968321103712063        7.8773930561354071        15.203185171176578     
 C   2.0524940770154050        5.9140753473409067        14.595275083388929     
 C  0.92515649333299865        6.6862177722719762        16.610872424993342     
 H   2.6981297736733678        5.6444592334800987        10.595490037182971     
 H   1.2050670604355971        6.4677030326125733        10.080020917531296     
 H   1.1604194511963650        4.1388072266483009        12.263265342968552     
 H  0.10760063411599133        4.9651725993732239        11.103423845039782     
 H   3.0630145820809647        7.0484055594926183        13.106754795082786     
 H   3.1232016705999390        5.2867969554094776        12.863338621059267     
 H   2.3178258131042564        10.854868178396773        11.801006916910069     
 C   4.0265091476765900        10.199423362694768        10.630424275816850     
 C   3.9374159860772360        7.8772677798807829        10.047159737356152     
 C  -2.5602198676010279        4.7547031921243255        9.9515232607314612     
 C  -1.4126409705545280        5.4835454332711739        7.9581280841932784     
 H -0.34424052709823727        7.3549666501943731        8.1122666110893586     
 H  -4.5628864420970086        11.178128398811973        14.673382777275318     
 C  -4.6634099726090490        9.1009304587485165        15.261745497596355     
 H  -4.4016803648980387        6.9958169417360612        15.693649301162127     
 C   2.5321867325536753        4.8118356774103557        15.310575669078974     
 C   1.4208372688999371        5.5794411774488450        17.309302809306253     
 H  0.31723294802425123        7.4246216939270484        17.130377167717700     
 H   4.4987403370901857        11.177435997894554        10.592990260643926     
 C   4.6059704594233173        9.1008956197554145        10.000092687576274     
 H   4.3505229808679733        6.9958273136711986        9.5627619296592670     
 H  -3.1864105921349801        4.0302397748468151        10.472730875257264     
 C  -2.2246421230395166        4.5506924907145931        8.6091603370355756     
 H  -1.1368948328356567        5.3512201709543579        6.9104082150203787     
 H  -5.6104035796074783        9.1958157748679117        15.790208092675989     
 H   3.1623123626546681        4.0850587391696251        14.796407195921814     
 C   2.2323471997149289        4.6404277512522150        16.665650597653663     
 H   1.1719006799508480        5.4721507648967966        18.366411753303261     
 H   5.5633824172175688        9.1945939054510664        9.4899281662307029     
 H  -2.6064678865752651        3.6746936651024051        8.0937577332772630     
 H   2.6411573403335775        3.7864596169427007        17.196906010749814     
         256

 Dy   4.2834897200872843        7.0807423799413668E-002   4.2071463509698068     
 Cl   4.2723719416557646       -2.6096649882370526        4.2164115399003306     
 O   5.1063132817009755       0.53507175813458097        2.2404106700901214     
 N   5.6908265457656189        2.2072180408404005        4.6588284087976186     
 N   6.5035735649299742      -0.37232992473675786        5.4320275369024360     
 O   3.4643812609353528       0.54109610538938535        6.1707803590698340     
 N   2.8836046267426778        2.2116346903063944        3.7501070009763038     
 N   2.0617418122300486      -0.36444546610406575        2.9765558402486541     
 C   5.5482412135795265        1.6044110085397187        1.5751214210987790     
 C   6.3269456493109670        1.9984147587190961        5.9826689036410734     
 C   4.8541817991499450        3.4364942541494159        4.7186406135908721     
 C   6.7929964535506349        2.3501686962709414        3.6498142478438669     
 C   7.1413972785740798       -1.5600775455320093        5.5133450333821843     
 C   7.0639602523744482       0.69004464125526066        6.0618176507773587     
 C   3.0228619960400809        1.6106571707225286        6.8356188044979067     
 C   2.2471933525663519        2.0064103448230100        2.4255442031923518     
 C   3.7238478710173553        3.4384837912189705        3.6915544503599631     
 C   1.7815685808220696        2.3578752351642320        4.7588413372263849     
 C   1.4211895634791718       -1.5506379174525526        2.8912769705058050     
 C   1.5089061044577832       0.69881663394051530        2.3414995261313893     
 C   6.3642979982425185        2.5707126526453408        2.2290632153549677     
 C   5.2084890138638817        1.8244729941709044       0.21981606888310068     
 H   7.0183557818825397        2.8230488726198701        6.2280735036347386     
 H   5.5278300733845018        1.9932395073309108        6.7401099017970854     
 H   5.4816412470238332        4.3320198715714797        4.5699346837260020     
 H   4.4292679823594909        3.4989292204365383        5.7253542091400442     
 H   7.3795312623456661        1.4224589036343278        3.7058253455841155     
 H   7.4451673727628940        3.1829561899772525        3.9597746621941572     
 H   6.6407100634475391       -2.3867625207771805        5.0147621223789294     
 C   8.3462722701007248       -1.7329233022754857        6.1907677408736017     
 C   8.2586581235487078       0.58943203259938481        6.7717906655130360     
 C   2.2094179816485959        2.5778773224031166        6.1802660253590567     
 C   3.3601253539014042        1.8283139087057663        8.1917332756215053     
 H   1.5560080399038629        2.8320775972317440        2.1828569689984945     
 H   3.0458102778059608        2.0039690627217550        1.6673059656258429     
 H   3.0988556926371724        4.3356879817907874        3.8408085631505129     
 H   4.1493973065995480        3.5002591006845440        2.6850505799683311     
 H   1.1926587513997249        1.4316962405311413        4.7025997031433429     
 H   1.1316780917666116        3.1922725268367591        4.4485846118437689     
 H   1.9150468803809420       -2.3780376840484947        3.3953867141346055     
 C  0.22175917229932227       -1.7215138878565948        2.2037563559459916     
 C  0.32006836088151858       0.60016742941423817        1.6209486004482314     
 C   6.8284384947718415        3.6853958233603912        1.5235362046813299     
 C   5.6853872384956325        2.9462455651708184      -0.46784855282250365     
 H   4.5955025917523784        1.0910074912006582      -0.30118584850992680     
 H   8.8162728843247358       -2.7116614250258428        6.2327310402400569     
 C   8.9254038442069437      -0.63469847175341565        6.8215884873793744     
 H   8.6700267261800672        1.4702966325158988        7.2583558733899158     
 C   1.7456884120225662        3.6925505301496591        6.8858609285854726     
 C   2.8826098838220018        2.9496830890749890        8.8794347989059723     
 H   3.9703165503855082        1.0926963845445601        8.7130572625042326     
 H -0.25062858425761098       -2.6991732969816171        2.1594329456807597     
 C -0.34883953610208646      -0.62261861222561554        1.5662413869589999     
 H  -8.5380006447320758E-002   1.4815101154120158        1.1302113813145229     
 H   7.4613492314522460        4.4079179141703531        2.0399543552547241     
 C   6.5040755577385694        3.8778615777757000       0.17713084864491951     
 H   5.4162860195449962        3.0697843988386402       -1.5181208532623183     
 H   9.8797036122048585      -0.72963781429952923        7.3368705518317308     
 H   1.1156414737264335        4.4168703857545406        6.3687121556338591     
 C   2.0674785292467655        3.8830938916958520        8.2330807134018542     
 H   3.1482894718301364        3.0721330104927125        9.9306340731417357     
 H  -1.2988091136864517      -0.71631555910399392        1.0427062287175446     
 H   6.8992269110103432        4.7431809444290032      -0.34581301887737520     
 H   1.6728161282913405        4.7485856421438655        8.7556635552867927     
 Dy   4.3347085028928412        16.891877001855008        12.614786971011762     
 Cl   4.3440672838319383        19.568218639986981        12.638453886916317     
 O   3.5036001409244890        16.419380300857817        10.655112112178907     
 N   2.9282397633032238        14.747185029918125        13.074424315989479     
 N   2.1161293624805770        17.326533675152199        13.848498694301449     
 O   5.1646789461333649        16.425282881822884        14.574519790631058     
 N   5.7310989876987133        14.741679678646397        12.159256096527393     
 N   6.5539129577896134        17.317763509435963        11.382160002007215     
 C   3.0582458886359554        15.350521215147127        9.9909612528154668     
 C   2.2968445965688633        14.956327487078038        14.400404435274167     
 C   3.7632099164343877        13.516564518937079        13.130502344059192     
 C   1.8222874329332264        14.603427737590739        12.070126097257868     
 C   1.4756551207654311        18.512902856461789        13.929423816182009     
 C   1.5578942877692170        16.263654004893002        14.479644953476315     
 C   5.5988665548832977        15.354047639028494        15.242304273569927     
 C   6.3651002913807950        14.946668989686676        10.834012103160985     
 C   4.8908503785132051        13.515072828750908        12.100757787739255     
 C   6.8335449350050910        14.594379993892574        13.167245049974223     
 C   7.1962019707861238        18.502776286330825        11.295426104146685     
 C   7.1059065489775994        16.252281781310312        10.749998556824652     
 C   2.2449058301951994        14.383612721125179        10.647464481097389     
 C   3.3892411152949489        15.133516477269509        8.6331877473603011     
 H   1.6064685323456307        14.131476422266742        14.648400432708636     
 H   3.0982781645380175        14.962080871852779        15.155607315198312     
 H   3.1342359168139464        12.622193873828946        12.979997857825458     
 H   4.1899769091343479        13.450578517923912        14.136230857634489     
 H   1.2346626366550455        15.530365943460545        12.128227810729236     
 H   1.1713543636413601        13.770249850909048        12.382513763519523     
 H   1.9736203981642177        19.340196748334478        13.429180864460768     
 C  0.27137001951666134        18.684321282463035        14.608298289275346     
 C  0.36269374478750943        16.362201805780678        15.189388080213398     
 C   6.4041985683440359        14.378769389519311        14.588844218047090     
 C   5.2615296466628489        15.142123818141648        16.599409707666492     
 H   7.0531968800512708        14.119562843291590        10.587530368624366     
 H   5.5644371448128265        14.953196482916759        10.078015250098353     
 H   5.5163385297733925        12.617565031254081        12.246439157868071     
 H   4.4627463426832268        13.454832239698419        11.095235433333007     
 H   7.4244960004871468        15.519183662661304        13.109710242434845     
 H   7.4808538544184451        13.757582352914655        12.858358312745853     
 H   6.7029723309824378        19.332098464497566        11.796851218431414     
 C   8.3967464177842892        18.670090712522711        10.609072156282615     
 C   8.2958298531920764        16.347490870082687        10.031240958251345     
 C   1.7740173213852319        13.271619753565709        9.9418568025983980     
 C   2.9051057931399931        14.015018278672979        7.9452356479669417     
 H   3.9995076524163728        15.867831860113226        8.1101461728922111     
 H -0.19992641572156572        19.662425338771200        14.650528484145660     
 C -0.30576783484788095        17.585466901786234        15.239923344829615     
 H  -4.7816799687583372E-002   15.480407758134382        15.675235333264887     
 C   6.8550562097485583        13.258844881789260        15.294883212464093     
 C   5.7273203943086308        14.016384922285992        17.288313406915517     
 H   4.6587886269635019        15.883994044725382        17.120456585350709     
 H   8.8706061794778943        19.646689915541621        10.561989067035517     
 C   8.9664568953535273        17.569007127536736        9.9748757070827896     
 H   8.6999367913952916        15.464577729634900        9.5424964810194179     
 H   1.1410839846222527        12.549634417396069        10.459373676654367     
 C   2.0889469283528981        13.082837790039141        8.5926402798976440     
 H   3.1661406197267108        13.894486664606989        6.8926277971387160     
 H  -1.2598418999903094        17.679494137829849        15.755912731206330     
 H   7.4748881514331753        12.526316216482536        14.776803333667809     
 C   6.5309320264824757        13.072500795824840        16.642332656691941     
 H   5.4606251562193497        13.898066934386755        18.339785291178078     
 H   9.9165883051977772        17.660512586136623        9.4514950117812084     
 H   1.6887145523989004        12.220120901408887        8.0690415469037582     
 H   6.9143967464869451        12.202387624142881        17.166008182011339     
 Dy   4.2730255210152425E-002   8.5392026938576731        4.2258871000471547     
 Cl   1.8108284047737094E-002   5.8558677306345297        4.2392684369458706     
 O  0.85598890899144897        9.0032724007491982        2.2531076414452982     
 N   1.4501730069120302        10.668634607304989        4.6695747133389851     
 N   2.2622905367391408        8.0960103298228763        5.4528017452157505     
 O -0.76640435501758197        9.0248137606347889        6.1870930929351893     
 N  -1.3649797613846240        10.681786042357899        3.7615523291079374     
 N  -2.1701078327252956        8.0956767105016052        2.9806921002422584     
 C   1.2931402422771627        10.073418349638317        1.5869945721905891     
 C   2.0900891581154357        10.468132323578338        5.9937353970015135     
 C  0.61189722781325462        11.898069697214307        4.7286937641211617     
 C   2.5495921266596873        10.812524070853286        3.6565523741224277     
 C   2.8965114066996365        6.9066036771418329        5.5387755464784814     
 C   2.8256964345448363        9.1596291748833139        6.0775632128780606     
 C  -1.2233802083170868        10.088501686440974        6.8515477265039131     
 C  -1.9989402239044123        10.472282869670464        2.4376769701522711     
 C -0.51987669583266771        11.904663523242808        3.7027737155478353     
 C  -2.4647404094803607        10.831115425299613        4.7701930023570078     
 C  -2.8105814703076510        6.9091983670224515        2.8964916367890394     
 C  -2.7306648375508868        9.1606560611838255        2.3539087098438527     
 C   2.1137165866706580        11.037694028957981        2.2384861508893485     
 C  0.94164868423626946        10.299320125781442       0.23517236873183378     
 H   2.7819344818624354        11.294364722756274        6.2321905831266768     
 H   1.2928876031965109        10.467192576596993        6.7533132730117540     
 H   1.2410210268038513        12.792559330983975        4.5807336410727197     
 H  0.18722215658017149        11.959893622273043        5.7355882504347289     
 H   3.1354075378256869        9.8841809261738085        3.7090700401179921     
 H   3.2029682918321440        11.644420773173566        3.9659399250915803     
 H   2.3930117621720228        6.0791226653571853        5.0442539061823046     
 C   4.1011118571925902        6.7338091387952597        6.2167548662785759     
 C   4.0203452379698366        9.0593781807726561        6.7872107861342492     
 C  -2.0387872247531584        11.051914012490323        6.1927168728596245     
 C -0.90218598270705119        10.300427791883401        8.2121430614631965     
 H  -2.6947510533363723        11.293578645274589        2.1926333610588924     
 H  -1.1997007925031529        10.473299341553199        1.6803659424708208     
 H  -1.1400588233956912        12.804631358357817        3.8558803217813544     
 H  -9.6790455392683050E-002   11.968180713746801        2.6954958399928448     
 H  -3.0555154740245434        9.9056946276814699        4.7152641684079395     
 H  -3.1146809646756335        11.665843903304724        4.4599376754013722     
 H  -2.3115697574129408        6.0810298462344878        3.3941511051522562     
 C  -4.0155471202445412        6.7389472691358305        2.2186765870073653     
 C  -3.9242141893374325        9.0612860762095604        1.6409811333688449     
 C   2.5670091170015601        12.158499325840481        1.5356046251842692     
 C   1.4079615003937813        11.427332038967030      -0.44973376856045477     
 H  0.32597396847463717        9.5670756861098187      -0.28477115677822407     
 H   4.5685036599487425        5.7540588163773574        6.2642956579302833     
 C   4.6833453545658958        7.8336657978593660        6.8422206504617753     
 H   4.4341383455158629        9.9413160904809317        7.2697216139951122     
 C  -2.5159214590622283        12.160518925419415        6.8994644186605063     
 C  -1.3947941006992721        11.414295868120050        8.9014364095866298     
 H -0.29322402647296092        9.5645380891768852        8.7346534150204977     
 H  -4.4863941170287136        5.7606275328231042        2.1759478347323276     
 C  -4.5928113149527530        7.8382330244987930        1.5881263182397942     
 H  -4.3344504071847805        9.9433935741413837        1.1554103899992578     
 H   3.1999929299915428        12.881494572753260        2.0512611783537671     
 C   2.2281836169075255        12.358692251352442       0.19355130081134531     
 H   1.1289877152399939        11.556725073121660       -1.4968772291597530     
 H   5.6362924606954712        7.7380707503696362        7.3598047728320033     
 H  -3.1468736086944658        12.882823274368580        6.3803600621856482     
 C  -2.2092106389275625        12.345864188459538        8.2510415126767960     
 H  -1.1408703782738185        11.532072101802363        9.9561591367497790     
 H  -5.5476123902940513        7.7453741215708147        1.0730905219118834     
 H   2.6125870293589895        13.230134188594038      -0.32733286325904787     
 H  -2.6164803616135179        13.205174314466211        8.7745076685627588     
 Dy  -3.4072013608611645E-002   8.3975600028026189        12.605641290235829     
 Cl  -3.7806067479611467E-002   11.078852111197444        12.591574448242309     
 O -0.85654918206387609        7.9222199208899546        10.648258245748584     
 N  -1.4285421992738436        6.2612794464457133        13.074238633036767     
 N  -2.2477549852878127        8.8397457143738762        13.845140488421535     
 O  0.79635313914839634        7.9439449352442031        14.575452294335527     
 N   1.3782394475087438        6.2613203272791704        12.163306554838730     
 N   2.1875489760002158        8.8394165635072337        11.381463671131433     
 C  -1.2915948456716011        6.8468209219328511        9.9880024766468729     
 C  -2.0614021908378239        6.4707532731199926        14.399728786125726     
 C -0.58711000690533799        5.0353726796323137        13.137899029013996     
 C  -2.5321497817190393        6.1098213439079085        12.067390320325845     
 C  -2.8865370347019632        10.026730074353612        13.932785725484827     
 C  -2.8010749972720195        7.7770558696673060        14.480676840066900     
 C   1.2492553303674387        6.8839555137243149        15.247497008371218     
 C   2.0128992340178322        6.4668695648058332        10.837831179557137     
 C  0.54125246312235809        5.0322954616034812        12.108909861955727     
 C   2.4814115630957425        6.1206664537564803        13.170819828216972     
 C   2.8278549132056581        10.026078022916701        11.303851494348365     
 C   2.7488995921854493        7.7760095275829766        10.754243926299941     
 C  -2.1029064227707113        5.8812204483566513        10.647675592223232     
 C -0.94651175415622524        6.6212357884955715        8.6351407765634409     
 H  -2.7487920405558199        5.6441384753881945        14.649668829346805     
 H  -1.2594291632056234        6.4804471211639241        15.154331037807571     
 H  -1.2121365869499088        4.1370124485382371        12.996533702220534     
 H -0.15872927396199074        4.9806701767824100        14.143722804676708     
 H  -3.1199909448791114        7.0369930455500258        12.118659966548730     
 H  -3.1817122181611683        5.2774412491320675        12.382822582414716     
 H  -2.3920051567067544        10.854074858426912        13.429280578971898     
 C  -4.0841844683074093        10.198447369950866        14.623257606094199     
 C  -3.9889509052498058        7.8760890623434809        15.202375777317005     
 C   2.0597470765134793        5.9111664715732939        14.595626587590312     
 C  0.93111468494137384        6.6822100223754788        16.611020249806675     
 H   2.7061262728266966        5.6427881024950866        10.595634326997599     
 H   1.2134834402311476        6.4670622245735014        10.080581602164886     
 H   1.1682742642343196        4.1371152668297633        12.261781023672482     
 H  0.11535193985149242        4.9648040707390715        11.102955580409809     
 H   3.0709555576833441        7.0462142843435407        13.108006552197438     
 H   3.1311054113374466        5.2846602161832932        12.863832565351858     
 H   2.3278592448537245        10.852884309609676        11.803065366658810     
 C   4.0352160638295169        10.197654324195423        10.630443202402244     
 C   3.9453814158675815        7.8756745667831849        10.046658144611634     
 C  -2.5555095424258996        4.7572626277212846        9.9494088743025291     
 C  -1.4109522906977121        5.4889130260122769        7.9553733429441182     
 H -0.33923626004845758        7.3580943773325771        8.1114428343281890     
 H  -4.5546420163973824        11.176738603435476        14.671096057128402     
 C  -4.6555279021454181        9.0997051381174519        15.260190321271811     
 H  -4.3941758852732837        6.9946831063440538        15.692871571729361     
 C   2.5377827946094662        4.8078057993965615        15.310188448506601     
 C   1.4250196100624448        5.5741422132927401        17.308630315092969     
 H  0.32339225892121981        7.4207757779861669        17.130618383177989     
 H   4.5074379652289123        11.175639579432735        10.592550192888435     
 C   4.6138782045454025        9.0992704376484870        9.9991622412167409     
 H   4.3577347898719765        6.9943858697372994        9.5613951829643575     
 H  -3.1821947006931079        4.0328155072409633        10.470092187975105     
 C  -2.2231050313220768        4.5558630808502683        8.6059765467061276     
 H  -1.1375443401811998        5.3585413173225627        6.9068642314553310     
 H  -5.6029668456690436        9.1947283554719235        15.787840396403992     
 H   3.1674593209603348        4.0808739067109219        14.795745960106586     
 C   2.2363086565630628        4.6351624959706879        16.664698662696956     
 H   1.1748633679319920        5.4658922463221966        18.365333367402851     
 H   5.5705032852903731        9.1931785625196838        9.4876376119143657     
 H  -2.6076174944408566        3.6818450913271046        8.0894032244801046     
 H   2.6437750405668807        3.7801870808748630        17.195251236881088     
         256

 Dy   4.2838340579176721        7.3240946070926002E-002   4.2078703931598342     
 Cl   4.2743440495620844       -2.6072445914603306        4.2143344268288541     
 O   5.1059695336008364       0.53717362668678370        2.2409386434201042     
 N   5.6910426067419593        2.2097419171489148        4.6589855493551013     
 N   6.5038744476685491      -0.36963501861722103        5.4330651861020876     
 O   3.4646370895160166       0.54348600480518749        6.1716317898455717     
 N   2.8838434775937238        2.2136220101340522        3.7505521523368319     
 N   2.0615506613114705      -0.36263764693205636        2.9787262272274178     
 C   5.5484493680681650        1.6060003659054731        1.5752653092989535     
 C   6.3271967606808284        2.0013348473306540        5.9828772540923483     
 C   4.8543560197142384        3.4389848867137851        4.7184232181636041     
 C   6.7931582894291154        2.3523302154750927        3.6498966221090288     
 C   7.1415773154920679       -1.5574077199845795        5.5150150029133007     
 C   7.0641908583495265       0.69297785486165198        6.0625168042377364     
 C   3.0228986721200690        1.6130665576335959        6.8363208176267767     
 C   2.2472779243854446        2.0077467814911518        2.4261868229077299     
 C   3.7240400406863046        3.4404727187162605        3.6913345618371110     
 C   1.7819086612046311        2.3602933045264844        4.7592970071083300     
 C   1.4209590834678614       -1.5488387122307594        2.8942120913478329     
 C   1.5088461655638141       0.70020276959187022        2.3428984759269049     
 C   6.3646157644793018        2.5723507192388637        2.2289981462042578     
 C   5.2093315864404701        1.8253296580893466       0.21968362019980059     
 H   7.0186291221421770        2.8260205752884602        6.2280174414869185     
 H   5.5281021833010016        1.9963909001407809        6.7403551073117880     
 H   5.4817652469061429        4.3345019437184114        4.5694378551651447     
 H   4.4293770197509916        3.5016693225027473        5.7251027202343234     
 H   7.3796719861105702        1.4246262747008522        3.7062366105292419     
 H   7.4453624355253369        3.1851989598519310        3.9595490183235635     
 H   6.6409469243978902       -2.3842661380947257        5.0166591302676533     
 C   8.3463277577863355       -1.7300387650504163        6.1927060152202298     
 C   8.2587862658560347       0.59260483861375846        6.7726909221826022     
 C   2.2097122391130823        2.5803560472598144        6.1807096748506201     
 C   3.3595496886012035        1.8305782512906568        8.1925995231612898     
 H   1.5561910942318826        2.8333626683843520        2.1830828019129953     
 H   3.0458662314193949        2.0047015093472189        1.6679460481650084     
 H   3.0990256797175766        4.3377292970778178        3.8401371364861538     
 H   4.1495688497996133        3.5017709878438952        2.6847952799728554     
 H   1.1927799117997642        1.4342488842695498        4.7032163096942936     
 H   1.1321777483285242        3.1947770200600796        4.4489096578089447     
 H   1.9148152777979504       -2.3759261379129955        3.3988338477010904     
 C  0.22157040481370480       -1.7200837722485098        2.2067246049822788     
 C  0.32011820888415876       0.60114769341220420        1.6222149619841983     
 C   6.8294233907758635        3.6864223723517640        1.5229907995268543     
 C   5.6870300801248286        2.9464479296464154      -0.46846399267643168     
 H   4.5962488492591813        1.0917703340434213      -0.30109240140850868     
 H   8.8162482416069174       -2.7088052886935796        6.2352212373914773     
 C   8.9254396439773789      -0.63154736263149913        6.8230699184537498     
 H   8.6701309184829150        1.4736226359707705        7.2590029084342138     
 C   1.7456433977193424        3.6949558180425650        6.8861960404018339     
 C   2.8816481848188586        2.9518369913499907        8.8802166774051194     
 H   3.9694959194018642        1.0948394773239087        8.7140576091464848     
 H -0.25091698727795225       -2.6977045359842431        2.1630849721549366     
 C -0.34887343834464551      -0.62162394905052765        1.5683319998219998     
 H  -8.5159359283417779E-002   1.4821589053102993        1.1307512922838767     
 H   7.4623514382590681        4.4090493423888741        2.0392265146326207     
 C   6.5057544470616309        3.8781375854220288       0.17633168375278815     
 H   5.4184799027814252        3.0694613107759774       -1.5189336278248442     
 H   9.8796469862041647      -0.72633095657102509        7.3385332384557689     
 H   1.1156910594798002        4.4192695834753204        6.3689063499004508     
 C   2.0667658399686561        3.8852915492535876        8.2335867518158743     
 H   3.1468489964115451        3.0741009200080391        9.9315586483214879     
 H  -1.2987962995169586      -0.71565264200342338        1.0447750225721810     
 H   6.9015517204088654        4.7429328624534310      -0.34691924410917874     
 H   1.6716574936782920        4.7506217357375986        8.7560808470458227     
 Dy   4.3308566207938641        16.891037735004293        12.613489092710081     
 Cl   4.3387891176130893        19.567404884131697        12.634603871656843     
 O   3.4993796793495622        16.418724669892416        10.654115924867634     
 N   2.9259086919599060        14.745801782015537        13.073645685362409     
 N   2.1127955911119232        17.324747276730456        13.848134394029813     
 O   5.1617851881143126        16.424975459905330        14.573107412255192     
 N   5.7285230324846124        14.741557729354055        12.157936263366336     
 N   6.5499346569196684        17.318084527130825        11.380880279363327     
 C   3.0547746156451043        15.349515695083253        9.9900404824561146     
 C   2.2947282612590256        14.954576705666890        14.399775231806428     
 C   3.7614905120866182        13.515606082031782        13.129696428322164     
 C   1.8198817687427655        14.601479482020633        12.069500823278172     
 C   1.4720825492989411        18.510936807695821        13.929759222127435     
 C   1.5554264026593287        16.261627481979716        14.479624768179699     
 C   5.5970249106142553        15.354229791038708        15.240956631745650     
 C   6.3621674031121094        14.947059113017151        10.832587088380842     
 C   4.8888864442113187        13.514525085443635        12.099688756490790     
 C   6.8312831958043638        14.594697925093636        13.165601983906477     
 C   7.1920324153452482        18.503240522369278        11.294898073782873     
 C   7.1028127014950853        16.252812937580270        10.749145888278273     
 C   2.2424937277101709        14.381915026950153        10.646787577297761     
 C   3.3856296245956705        15.132935673631009        8.6321789550945436     
 H   1.6047439398962549        14.129444029500064        14.647865733764545     
 H   3.0963752090040151        14.960548107816667        15.154752833284267     
 H   3.1328761873976685        12.620916047081954        12.979674267850392     
 H   4.1886170783580123        13.450090605149068        14.135303041143848     
 H   1.2318411478328961        15.528148285480466        12.127687705425059     
 H   1.1694774367640230        13.767942411050614        12.381949837031019     
 H   1.9694395422836151        19.338453924329553        13.429302425909231     
 C  0.26830487052856683        18.681876159868317        14.609610732936011     
 C  0.36088491808929385        16.359749930612011        15.190534452282913     
 C   6.4026006200091743        14.379189665773694        14.587395276626076     
 C   5.2608326602110136        15.142665496621413        16.598406488342707     
 H   7.0503818357296604        14.120171713878506        10.585711328920885     
 H   5.5613176890967084        14.953746368128650        10.076793021727161     
 H   5.5148331219771940        12.617360550746355        12.245591884415489     
 H   4.4606880337141943        13.453816395827216        11.094231253385434     
 H   7.4220148998746973        15.519633941023976        13.107812445372724     
 H   7.4788023572300952        13.758076048526847        12.856585250096446     
 H   6.6981340847849467        19.332381745040770        11.795966749169784     
 C   8.3932185130865324        18.670911119733752        10.609763731070814     
 C   8.2935046841646365        16.348318257085161        10.031731005886867     
 C   1.7728439358444845        13.269274962799178        9.9414264217700534     
 C   2.9026011307914228        14.013829193476839        7.9444479239145220     
 H   3.9949185836711769        15.868003047568479        8.1090299047790371     
 H -0.20332612737562777        19.659784094246742        14.652372963867709     
 C -0.30789690211246939        17.582791877816771        15.241651106982527     
 H  -4.8815953117928607E-002   15.477849544572328        15.676843143198473     
 C   6.8549850630844791        13.260035258133653        15.293664766969222     
 C   5.7281207674216832        14.017704403373708        17.287541660370444     
 H   4.6577973496115730        15.884263496950329        17.119511735529176     
 H   8.8668217455381946        19.647656670521389        10.563217264387585     
 C   8.9639168053030218        17.570012911360060        9.9761442070709609     
 H   8.6983778330245354        15.465510840629914        9.5434156970737867     
 H   1.1411707015047878        12.546450514010916        10.459264742189458     
 C   2.0877859584739129        13.080737408833549        8.5921889614836946     
 H   3.1635483621371807        13.893462402663134        6.8917976989474710     
 H  -1.2615153983916940        17.676562162182726        15.758485292791139     
 H   7.4753814282855791        12.527908877099316        14.775656834986693     
 C   6.5321362587278360        13.074202367078435        16.641479658150235     
 H   5.4622423285451562        13.899720509717218        18.339257557438351     
 H   9.9146207379838085        17.661759889388534        9.4538526932981792     
 H   1.6885139531990576        12.217474708507618        8.0688374354603649     
 H   6.9169391849173811        12.204816069893898        17.165364577309720     
 Dy   3.9001000708702077E-002   8.5411255619208628        4.2232844132261320     
 Cl   1.5587058840917510E-002   5.8578022360153108        4.2369538352107465     
 O  0.85281212499267056        9.0055408626278854        2.2510367021531126     
 N   1.4457887965245972        10.671074304447133        4.6678222695905589     
 N   2.2589248352049780        8.0987550649481808        5.4499936946563574     
 O -0.77033468777221314        9.0258942330441059        6.1847929913015909     
 N  -1.3691386585868206        10.683185451106771        3.7594393905068033     
 N  -2.1731938668931106        8.0968643712156609        2.9776468377933640     
 C   1.2910394961661396        10.075177038789986        1.5847754399347906     
 C   2.0855372103275163        10.470503976924292        5.9920466653298687     
 C  0.60711372211136105        11.900233146040835        4.7269059215895677     
 C   2.5454205069940175        10.815639826359959        3.6552223512477950     
 C   2.8937797576139741        6.9096493173215707        5.5352053466529840     
 C   2.8214734874527170        9.1621600584571254        6.0758639477669094     
 C  -1.2267546134717888        10.089798849735120        6.8491935691462107     
 C  -2.0028815697323532        10.473632298431825        2.4354638075876611     
 C -0.52445022354228665        11.906338046008122        3.7007702310838586     
 C  -2.4689263566688808        10.831915888713953        4.7681998242774357     
 C  -2.8131337941065579        6.9101386272621017        2.8929088691763196     
 C  -2.7344756527579026        9.1619741473861360        2.3517445341233021     
 C   2.1105463759462784        11.040039177206841        2.2367340121480130     
 C  0.94231284601680243        10.299395509984093       0.23205446952728609     
 H   2.7772383589678018        11.296820672019663        6.2306136436514370     
 H   1.2882384352112950        10.469427275411709        6.7515052276100747     
 H   1.2359233868747297        12.794927506200551        4.5789062226194739     
 H  0.18236198296871844        11.962082611605465        5.7337509369154809     
 H   3.1319604197220174        9.8877732258775506        3.7081940573439933     
 H   3.1980892639132663        11.648053288148772        3.9647720244356401     
 H   2.3909565421903052        6.0823220457775875        5.0397567627134041     
 C   4.0982123775507917        6.7369695917530805        6.2134912337530652     
 C   4.0156904928598607        9.0618934536194189        6.7863142055293562     
 C  -2.0425788931027071        11.053009665977420        6.1905652633225348     
 C -0.90419734903461535        10.302500499814343        8.2093767508398816     
 H  -2.6985992780597479        11.294914092663936        2.1901418406647650     
 H  -1.2034413399455597        10.474422734588456        1.6783488912892750     
 H  -1.1450250268105926        12.806100167920986        3.8535441499125898     
 H -0.10104886787944262        11.969736853497258        2.6935938814510094     
 H  -3.0591883066210372        9.9061716296412605        4.7133822256782345     
 H  -3.1192991362076858        11.666325579004049        4.4580566643297477     
 H  -2.3135020939253779        6.0818533447724183        3.3897366921876482     
 C  -4.0183227476238930        6.7398090542164262        2.2155161343348846     
 C  -3.9284431533749422        9.0626286225939090        1.6395925067447241     
 C   2.5655246916156229        12.159865118491842        1.5333941215436593     
 C   1.4105322076518125        11.426252810800312      -0.45338939465181838     
 H  0.32762846884968905        9.5664703587084166      -0.28808460805276348     
 H   4.5662873109274935        5.7575170320091633        6.2600879861831000     
 C   4.6794090000279107        7.8365069832651706        6.8404483442958073     
 H   4.4287219075993107        9.9435876504407990        7.2699238277386673     
 C  -2.5186880307247672        12.162194235588069        6.8970401428090051     
 C  -1.3956374285136617        11.417099077945757        8.8983217274028252     
 H -0.29478121081968078        9.5668671931516158        8.7317685779318541     
 H  -4.4886427390817545        5.7612726652198036        2.1720520808848520     
 C  -4.5964933483309309        7.8393254738561078        1.5862428303912521     
 H  -4.3392738937726687        9.9448771788354708        1.1548127017707923     
 H   3.1979041791927512        12.883244183331366        2.0492783551603719     
 C   2.2296777297207364        12.358224527602093       0.19040028012401025     
 H   1.1338341134057091        11.554271654332851       -1.5012629189083597     
 H   5.6322969808104046        7.7409413350025460        7.3581647751131456     
 H  -3.1497526212095424        12.884448210144498        6.3780163672162695     
 C  -2.2104434039664822        12.348451470308175        8.2481294691086831     
 H  -1.1404215583775588        11.535636933887739        9.9526366114712399     
 H  -5.5514004477806154        7.7463778232464122        1.0714548490530429     
 H   2.6157655004077052        13.228644957494890      -0.33085941517918388     
 H  -2.6167735303830151        13.208351958299609        8.7713193112537926     
 Dy  -2.4586575507381407E-002   8.3957462693165308        12.607027802344996     
 Cl  -2.8495038996809822E-002   11.077102333097809        12.593577318050549     
 O -0.84684701575475096        7.9214914785771047        10.649013559770216     
 N  -1.4202988688204372        6.2594547299391827        13.074183926174371     
 N  -2.2391800108181252        8.8379979640490376        13.844975049332744     
 O  0.80494881018433972        7.9417476687093176        14.576638561687595     
 N   1.3864352811789233        6.2596531420964325        12.163669237790339     
 N   2.1971672807144711        8.8375072427062005        11.383368306498371     
 C  -1.2838980584185151        6.8475662169567295        9.9878191234401772     
 C  -2.0534165074895636        6.4689463226885646        14.399542036679193     
 C -0.57914473661886112        5.0333887314705548        13.137412091826281     
 C  -2.5237683057448907        6.1086637639067787        12.067225984493581     
 C  -2.8778976903588256        10.025051131788810        13.931941848601280     
 C  -2.7928604577474454        7.7754627563291194        14.480427923343056     
 C   1.2566685754720905        6.8809301927351276        15.248165370903902     
 C   2.0213325845438561        6.4654332953050000        10.838370150991832     
 C  0.54920980841916411        5.0308278685458410        12.108435358390624     
 C   2.4893578180677793        6.1184567901055544        13.171469912028833     
 C   2.8373911492619928        10.024184346814316        11.305281801927171     
 C   2.7576982199875282        7.7743183381568377        10.755101588599949     
 C  -2.0952831615891814        5.8816323746628436        10.647026450391341     
 C -0.94161980301962167        6.6242170659104902        8.6339294854829483     
 H  -2.7412134000192743        5.6425616349898808        14.649109782854405     
 H  -1.2516713805762487        6.4782157884262208        15.154381651320776     
 H  -1.2042172402427789        4.1351760077756321        12.995293552889029     
 H -0.15093856572456349        4.9779330228849235        14.143259834894321     
 H  -3.1118628239535240        7.0356305257428788        12.119389211227482     
 H  -3.1732842165238582        5.2759458411846296        12.381986845112614     
 H  -2.3830878222486467        10.852202826980211        13.428369135061626     
 C  -4.0759251474777800        10.197019765972170        14.621676353209313     
 C  -3.9810697001284048        7.8747850685515557        15.201566383457433     
 C   2.0670000760115537        5.9082575958056802        14.595978091791695     
 C  0.93707287654974891        6.6782022724789813        16.611168074620007     
 H   2.7141227719800258        5.6411169715100735        10.595778616812229     
 H   1.2218998200266979        6.4664214165344296        10.081142286798473     
 H   1.1761290772722739        4.1354233070112256        12.260296704376414     
 H  0.12310324558699350        4.9644355421049182        11.102487315779836     
 H   3.0788965332857234        7.0440230091944640        13.109258309312089     
 H   3.1390091520749541        5.2825234769571088        12.864326509644449     
 H   2.3378926766031922        10.850900440822580        11.805123816407551     
 C   4.0439229799824430        10.195885285696075        10.630462128987638     
 C   3.9533468456579270        7.8740813536855878        10.046156551867114     
 C  -2.5507992172507707        4.7598220633182446        9.9472944878735969     
 C  -1.4092636108408960        5.4942806187533808        7.9526186016949580     
 H -0.33423199299867795        7.3612221044707802        8.1106190575670194     
 H  -4.5463975906977563        11.175348808058981        14.668809336981488     
 C  -4.6476458316817872        9.0984798174863872        15.258635144947265     
 H  -4.3866714056485288        6.9935492709520464        15.692093842296595     
 C   2.5433788566652566        4.8037759213827673        15.309801227934230     
 C   1.4292019512249525        5.5688432491366342        17.307957820879690     
 H  0.32955156981818845        7.4169298620452864        17.130859598638274     
 H   4.5161355933676388        11.173843160970916        10.592110125132946     
 C   4.6217859496674878        9.0976452555415612        9.9982317948572064     
 H   4.3649465988759788        6.9929444258033993        9.5600284362694499     
 H  -3.1779788092512353        4.0353912396351115        10.467453500692947     
 C  -2.2215679396046375        4.5610336709859443        8.6027927563766813     
 H  -1.1381938475267426        5.3658624636907684        6.9033202478902842     
 H  -5.5955301117306089        9.1936409360759335        15.785472700131992     
 H   3.1726062792660010        4.0766890742522186        14.795084724291360     
 C   2.2402701134111966        4.6298972406891616        16.663746727740250     
 H   1.1778260559131362        5.4596337277475975        18.364254981502445     
 H   5.5776241533631765        9.1917632195882994        9.4853470575980268     
 H  -2.6087671023064485        3.6889965175518040        8.0850487156829480     
 H   2.6463927408001835        3.7739145448070257        17.193596463012359     
         256

 Dy   4.2841783957480599        7.5674468342438336E-002   4.2085944353498626     
 Cl   4.2763161574684032       -2.6048241946836090        4.2122573137573784     
 O   5.1056257855006972       0.53927549523898644        2.2414666167500870     
 N   5.6912586677182997        2.2122657934574290        4.6591426899125850     
 N   6.5041753304071239      -0.36694011249768416        5.4341028353017400     
 O   3.4648929180966803       0.54587590422098964        6.1724832206213094     
 N   2.8840823284447699        2.2156093299617101        3.7509973036973601     
 N   2.0613595103928923      -0.36082982776004696        2.9808966142061815     
 C   5.5486575225568044        1.6075897232712277        1.5754091974991278     
 C   6.3274478720506906        2.0042549359422117        5.9830856045436240     
 C   4.8545302402785317        3.4414755192781543        4.7182058227363370     
 C   6.7933201253075968        2.3544917346792440        3.6499789963741907     
 C   7.1417573524100568       -1.5547378944371495        5.5166849724444171     
 C   7.0644214643246057       0.69591106846804329        6.0632159576981133     
 C   3.0229353482000576        1.6154759445446634        6.8370228307556475     
 C   2.2473624962045373        2.0090832181592932        2.4268294426231085     
 C   3.7242322103552534        3.4424616462135504        3.6911146733142588     
 C   1.7822487415871924        2.3627113738887369        4.7597526769902752     
 C   1.4207286034565512       -1.5470395070089662        2.8971472121898607     
 C   1.5087862266698453       0.70158890524322526        2.3442974257224209     
 C   6.3649335307160841        2.5739887858323862        2.2289330770535480     
 C   5.2101741590170585        1.8261863220077887       0.21955117151650050     
 H   7.0189024624018144        2.8289922779570502        6.2279613793390993     
 H   5.5283742932175013        1.9995422929506508        6.7406003128264897     
 H   5.4818892467884526        4.3369840158653430        4.5689410266042874     
 H   4.4294860571424932        3.5044094245689559        5.7248512313286026     
 H   7.3798127098754751        1.4267936457673769        3.7066478754743684     
 H   7.4455574982877808        3.1874417297266091        3.9593233744529694     
 H   6.6411837853482423       -2.3817697554122712        5.0185561381563781     
 C   8.3463832454719462       -1.7271542278253469        6.1946442895668579     
 C   8.2589144081633634       0.59577764462813199        6.7735911788521683     
 C   2.2100064965775683        2.5828347721165117        6.1811533243421835     
 C   3.3589740233010028        1.8328425938755475        8.1934657707010761     
 H   1.5563741485599021        2.8346477395369600        2.1833086348274957     
 H   3.0459221850328291        2.0054339559726824        1.6685861307041736     
 H   3.0991956667979803        4.3397706123648483        3.8394657098217948     
 H   4.1497403929996777        3.5032828750032459        2.6845399799773793     
 H   1.1929010721998035        1.4368015280079580        4.7038329162452452     
 H   1.1326774048904369        3.1972815132833996        4.4492347037741213     
 H   1.9145836752149585       -2.3738145917774958        3.4022809812675754     
 C  0.22138163732808733       -1.7186536566404249        2.2096928540185656     
 C  0.32016805688679895       0.60212795741017011        1.6234813235201651     
 C   6.8304082867798863        3.6874489213431367        1.5224453943723786     
 C   5.6886729217540237        2.9466502941220130      -0.46907943253035972     
 H   4.5969951067659842        1.0925331768861843      -0.30099895430709050     
 H   8.8162235988890973       -2.7059491523613164        6.2377114345428977     
 C   8.9254754437478159      -0.62839625350958261        6.8245513495281251     
 H   8.6702351107857627        1.4769486394256421        7.2596499434785109     
 C   1.7455983834161186        3.6973611059354710        6.8865311522181942     
 C   2.8806864858157155        2.9539908936249919        8.8809985559042648     
 H   3.9686752884182201        1.0969825701032574        8.7150579557887369     
 H -0.25120539029829358       -2.6962357749868691        2.1667369986291138     
 C -0.34890734058720457      -0.62062928587543975        1.5704226126849998     
 H  -8.4938712119514814E-002   1.4828076952085829        1.1312912032532305     
 H   7.4633536450658893        4.4101807706073952        2.0384986740105173     
 C   6.5074333363846923        3.8784135930683572       0.17553251886065679     
 H   5.4206737860178551        3.0691382227133146       -1.5197464023873704     
 H   9.8795903602034709      -0.72302409884252083        7.3401959250798079     
 H   1.1157406452331669        4.4216687811961002        6.3691005441670416     
 C   2.0660531506905468        3.8874892068113232        8.2340927902298962     
 H   3.1454085209929543        3.0760688295233662        9.9324832235012401     
 H  -1.2987834853474656      -0.71498972490285284        1.0468438164268177     
 H   6.9038765298073876        4.7426847804778598      -0.34802546934098227     
 H   1.6704988590652432        4.7526578293313326        8.7564981388048526     
 Dy   4.3270047386948871        16.890198468153578        12.612191214408401     
 Cl   4.3335109513942411        19.566591128276414        12.630753856397369     
 O   3.4951592177746349        16.418069038927012        10.653119737556363     
 N   2.9235776206165887        14.744418534112947        13.072867054735342     
 N   2.1094618197432693        17.322960878308713        13.847770093758177     
 O   5.1588914300952604        16.424668037987772        14.571695033879326     
 N   5.7259470772705106        14.741435780061712        12.156616430205281     
 N   6.5459563560497234        17.318405544825687        11.379600556719438     
 C   3.0513033426542537        15.348510175019378        9.9891197120967608     
 C   2.2926119259491884        14.952825924255743        14.399146028338691     
 C   3.7597711077388487        13.514647645126486        13.128890512585137     
 C   1.8174761045523047        14.599531226450527        12.068875549298475     
 C   1.4685099778324511        18.508970758929848        13.930094628072863     
 C   1.5529585175494407        16.259600959066429        14.479604582883082     
 C   5.5951832663452121        15.354411943048925        15.239608989921376     
 C   6.3592345148434246        14.947449236347627        10.831162073600701     
 C   4.8869225099094322        13.513977342136362        12.098619725242326     
 C   6.8290214566036376        14.595015856294696        13.163958917838730     
 C   7.1878628599043735        18.503704758407732        11.294370043419061     
 C   7.0997188540125711        16.253344093850224        10.748293219731893     
 C   2.2400816252251428        14.380217332775128        10.646110673498134     
 C   3.3820181338963922        15.132354869992508        8.6311701628287860     
 H   1.6030193474468790        14.127411636733386        14.647331034820454     
 H   3.0944722534700126        14.959015343780555        15.153898351370222     
 H   3.1315164579813906        12.619638220334961        12.979350677875326     
 H   4.1872572475816776        13.449602692374224        14.134375224653207     
 H   1.2290196590107467        15.525930627500388        12.127147600120884     
 H   1.1676005098866860        13.765634971192178        12.381385910542516     
 H   1.9652586864030126        19.336711100324624        13.429423987357692     
 C  0.26523972154047237        18.679431037273599        14.610923176596675     
 C  0.35907609139107821        16.357298055443341        15.191680824352428     
 C   6.4010026716743118        14.379609942028079        14.585946335205062     
 C   5.2601356737591773        15.143207175101178        16.597403269018923     
 H   7.0475667914080509        14.120780584465422        10.583892289217403     
 H   5.5581982333805904        14.954296253340543        10.075570793355967     
 H   5.5133277141809947        12.617156070238629        12.244744610962908     
 H   4.4586297247451609        13.452800551956015        11.093227073437863     
 H   7.4195337992622479        15.520084219386646        13.105914648310604     
 H   7.4767508600417463        13.758569744139038        12.854812187447038     
 H   6.6932958385874555        19.332665025583974        11.795082279908153     
 C   8.3896906083887774        18.671731526944793        10.610455305859011     
 C   8.2911795151371965        16.349145644087635        10.032221053522390     
 C   1.7716705503037371        13.266930172032648        9.9409960409417106     
 C   2.9000964684428521        14.012640108280699        7.9436601998621015     
 H   3.9903295149259805        15.868174235023734        8.1079136366658648     
 H -0.20672583902968980        19.657142849722288        14.654217443589756     
 C -0.31002596937705784        17.580116853847308        15.243378869135439     
 H  -4.9815106548273841E-002   15.475291331010274        15.678450953132060     
 C   6.8549139164203989        13.261225634478045        15.292446321474351     
 C   5.7289211405347364        14.019023884461422        17.286769913825371     
 H   4.6568060722596449        15.884532949175274        17.118566885707647     
 H   8.8630373115984948        19.648623425501157        10.564445461739654     
 C   8.9613767152525181        17.571018695183380        9.9774127070591341     
 H   8.6968188746537791        15.466443951624930        9.5443349131281536     
 H   1.1412574183873232        12.543266610625764        10.459155807724548     
 C   2.0866249885949273        13.078637027627959        8.5917376430697452     
 H   3.1609561045476506        13.892438140719278        6.8909676007562259     
 H  -1.2631888967930784        17.673630186535604        15.761057854375949     
 H   7.4758747051379819        12.529501537716097        14.774510336305577     
 C   6.5333404909731971        13.075903938332029        16.640626659608529     
 H   5.4638595008709636        13.901374085047681        18.338729823698625     
 H   9.9126531707698398        17.663007192640450        9.4562103748151483     
 H   1.6883133539992148        12.214828515606349        8.0686333240169699     
 H   6.9194816233478171        12.207244515644916        17.164720972608098     
 Dy   3.5271746207251736E-002   8.5430484299840508        4.2206817264051102     
 Cl   1.3065833634097924E-002   5.8597367413960928        4.2346392334756224     
 O  0.84963534099389215        9.0078093245065709        2.2489657628609270     
 N   1.4414045861371645        10.673514001589277        4.6660698258421327     
 N   2.2555591336708152        8.1014998000734835        5.4471856440969644     
 O -0.77426502052684432        9.0269747054534211        6.1824928896679925     
 N  -1.3732975557890172        10.684584859855644        3.7573264519056693     
 N  -2.1762799010609255        8.0980520319297185        2.9746015753444701     
 C   1.2889387500551164        10.076935727941654        1.5825563076789921     
 C   2.0809852625395968        10.472875630270243        5.9903579336582240     
 C  0.60233021640946760        11.902396594867362        4.7251180790579728     
 C   2.5412488873283481        10.818755581866633        3.6538923283731624     
 C   2.8910481085283117        6.9126949575013086        5.5316351468274867     
 C   2.8172505403605972        9.1646909420309388        6.0741646826557574     
 C  -1.2301290186264906        10.091096013029267        6.8468394117885092     
 C  -2.0068229155602944        10.474981727193189        2.4332506450230507     
 C -0.52902375125190548        11.908012568773433        3.6987667466198824     
 C  -2.4731123038574006        10.832716352128294        4.7662066461978627     
 C  -2.8156861179054653        6.9110788875017510        2.8893261015635998     
 C  -2.7382864679649188        9.1632922335884466        2.3495803584027519     
 C   2.1073761652218987        11.042384325455702        2.2349818734066775     
 C  0.94297700779733540        10.299470894186744       0.22893657032273840     
 H   2.7725422360731686        11.299276621283052        6.2290367041761971     
 H   1.2835892672260791        10.471661974226423        6.7496971822083953     
 H   1.2308257469456081        12.797295681417125        4.5770788041662280     
 H  0.17750180935726537        11.964271600937890        5.7319136233962338     
 H   3.1285133016183475        9.8913655255812927        3.7073180745699945     
 H   3.1932102359943886        11.651685803123975        3.9636041237797000     
 H   2.3889013222085880        6.0855214261979897        5.0352596192445036     
 C   4.0953128979089923        6.7401300447109005        6.2102276012275546     
 C   4.0110357477498839        9.0644087264661835        6.7854176249244631     
 C  -2.0463705614522563        11.054105319464517        6.1884136537854451     
 C -0.90620871536217940        10.304573207745287        8.2066104402165685     
 H  -2.7024475027831230        11.296249540053280        2.1876503202706372     
 H  -1.2071818873879663        10.475546127623714        1.6763318401077292     
 H  -1.1499912302254938        12.807568977484156        3.8512079780438246     
 H -0.10530728036620218        11.971292993247715        2.6916919229091745     
 H  -3.0628611392175311        9.9066486316010494        4.7115002829485286     
 H  -3.1239173077397382        11.666807254703375        4.4561756532581231     
 H  -2.3154344304378154        6.0826768433103489        3.3853222792230397     
 C  -4.0210983750032439        6.7406708392970218        2.2123556816624035     
 C  -3.9326721174124519        9.0639711689782576        1.6382038801206034     
 C   2.5640402662296857        12.161230911143202        1.5311836179030491     
 C   1.4131029149098440        11.425173582633594      -0.45704502074318198     
 H  0.32928296922474087        9.5658650313070144      -0.29139805932730289     
 H   4.5640709619062445        5.7609752476409692        6.2558803144359167     
 C   4.6754726454899256        7.8393481686709761        6.8386760381298393     
 H   4.4233054696827594        9.9458592104006662        7.2701260414822224     
 C  -2.5214546023873061        12.163869545756725        6.8946158669575039     
 C  -1.3964807563280512        11.419902287771466        8.8952070452190206     
 H -0.29633839516640070        9.5691962971263465        8.7288837408432123     
 H  -4.4908913611347954        5.7619177976165039        2.1681563270373769     
 C  -4.6001753817091089        7.8404179232134235        1.5843593425427103     
 H  -4.3440973803605578        9.9463607835295598        1.1542150135423270     
 H   3.1958154283939595        12.884993793909471        2.0472955319669768     
 C   2.2311718425339468        12.357756803851744       0.18724925943667522     
 H   1.1386805115714240        11.551818235544044       -1.5056486086569665     
 H   5.6283015009253372        7.7438119196354549        7.3565247773942888     
 H  -3.1526316337246190        12.886073145920415        6.3756726722468917     
 C  -2.2116761690054019        12.351038752156812        8.2452174255405684     
 H  -1.1399727384812990        11.539201765973115        9.9491140861926990     
 H  -5.5551885052671794        7.7473815249220106        1.0698191761942024     
 H   2.6189439714564209        13.227155726395742      -0.33438596709931989     
 H  -2.6170666991525127        13.211529602133007        8.7681309539448264     
 Dy  -1.5101137406151169E-002   8.3939325358304426        12.608414314454164     
 Cl  -1.9184010514008185E-002   11.075352554998174        12.595580187858792     
 O -0.83714484944562573        7.9207630362642538        10.649768873791846     
 N  -1.4120555383670310        6.2576300134326530        13.074129219311976     
 N  -2.2306050363484378        8.8362502137241972        13.844809610243953     
 O  0.81354448122028311        7.9395504021744312        14.577824829039663     
 N   1.3946311148491028        6.2579859569136937        12.164031920741948     
 N   2.2067855854287259        8.8355979219051672        11.385272941865310     
 C  -1.2762012711654294        6.8483115119806088        9.9876357702334797     
 C  -2.0454308241413028        6.4671393722571375        14.399355287232661     
 C -0.57117946633238437        5.0314047833087958        13.136925154638568     
 C  -2.5153868297707422        6.1075061839056497        12.067061648661317     
 C  -2.8692583460156884        10.023372189224009        13.931097971717733     
 C  -2.7846459182228713        7.7738696429909329        14.480179006619213     
 C   1.2640818205767421        6.8779048717459395        15.248833733436584     
 C   2.0297659350698800        6.4639970258041659        10.838909122426525     
 C  0.55716715371597003        5.0293602754882007        12.107960854825519     
 C   2.4973040730398162        6.1162471264546294        13.172119995840694     
 C   2.8469273853183270        10.022290670711930        11.306712109505975     
 C   2.7664968477896066        7.7726271487306979        10.755959250899958     
 C  -2.0876599004076510        5.8820443009690369        10.646377308559451     
 C -0.93672785188301799        6.6271983433254080        8.6327181944024574     
 H  -2.7336347594827286        5.6409847945915681        14.648550736362004     
 H  -1.2439135979468738        6.4759844556885167        15.154432264833979     
 H  -1.1962978935356490        4.1333395670130271        12.994053403557523     
 H -0.14314785748713624        4.9751958689874360        14.142796865111935     
 H  -3.1037347030279365        7.0342680059357328        12.120118455906235     
 H  -3.1648562148865484        5.2744504332371909        12.381151107810512     
 H  -2.3741704877905390        10.850330795533509        13.427457691151355     
 C  -4.0676658266481498        10.195592161993476        14.620095100324429     
 C  -3.9731884950070042        7.8734810747596295        15.200756989597862     
 C   2.0742530755096280        5.9053487200380674        14.596329595993080     
 C  0.94303106815812410        6.6741945225824848        16.611315899433340     
 H   2.7221192711333546        5.6394458405250614        10.595922906626857     
 H   1.2303161998222483        6.4657806084953577        10.081702971432060     
 H   1.1839838903102282        4.1337313471926880        12.258812385080343     
 H  0.13085455132249457        4.9640670134707658        11.102019051149863     
 H   3.0868375088881033        7.0418317340453864        13.110510066426741     
 H   3.1469128928124621        5.2803867377309244        12.864820453937041     
 H   2.3479261083526604        10.848916572035485        11.807182266156291     
 C   4.0526298961353691        10.194116247196730        10.630481055573032     
 C   3.9613122754482726        7.8724881405879898        10.045654959122595     
 C  -2.5460888920756424        4.7623814989152038        9.9451801014446630     
 C  -1.4075749309840799        5.4996482114944838        7.9498638604457987     
 H -0.32922772594889826        7.3643498316089833        8.1097952808058498     
 H  -4.5381531649981302        11.173959012682484        14.666522616834573     
 C  -4.6397637612181555        9.0972544968553226        15.257079968622721     
 H  -4.3791669260237747        6.9924154355600381        15.691316112863829     
 C   2.5489749187210471        4.7997460433689731        15.309414007361857     
 C   1.4333842923874605        5.5635442849805283        17.307285326666406     
 H  0.33571088071515703        7.4130839461044049        17.131100814098563     
 H   4.5248332215063662        11.172046742509098        10.591670057377454     
 C   4.6296936947895730        9.0960200734346337        9.9973013484976718     
 H   4.3721584078799820        6.9915029818694991        9.5586616895745422     
 H  -3.1737629178093627        4.0379669720292597        10.464814813410788     
 C  -2.2200308478871977        4.5662042611216203        8.5996089660472350     
 H  -1.1388433548722854        5.3731836100589732        6.8997762643252365     
 H  -5.5880933777921742        9.1925535166799452        15.783105003859992     
 H   3.1777532375716677        4.0725042417935153        14.794423488476134     
 C   2.2442315702593305        4.6246319854076345        16.662794792783540     
 H   1.1807887438942801        5.4533752091729983        18.363176595602038     
 H   5.5847450214359808        9.1903478766569169        9.4830565032816896     
 H  -2.6099167101720404        3.6961479437765030        8.0806942068857897     
 H   2.6490104410334863        3.7676420087391880        17.191941689143633     
         256

 Dy   4.2845227335784468        7.8107990613950670E-002   4.2093184775398900     
 Cl   4.2782882653747230       -2.6024037979068870        4.2101802006859028     
 O   5.1052820374005572       0.54137736379118917        2.2419945900800693     
 N   5.6914747286946392        2.2147896697659428        4.6592998304700677     
 N   6.5044762131456988      -0.36424520637814733        5.4351404845013915     
 O   3.4651487466773441       0.54826580363679178        6.1733346513970480     
 N   2.8843211792958159        2.2175966497893680        3.7514424550578878     
 N   2.0611683594743138      -0.35902200858803757        2.9830670011849452     
 C   5.5488656770454439        1.6091790806369821        1.5755530856993023     
 C   6.3276989834205528        2.0071750245537698        5.9832939549948989     
 C   4.8547044608428251        3.4439661518425235        4.7179884273090700     
 C   6.7934819611860773        2.3566532538833953        3.6500613706393525     
 C   7.1419373893280458       -1.5520680688897195        5.5183549419755344     
 C   7.0646520702996849       0.69884428207443472        6.0639151111584901     
 C   3.0229720242800457        1.6178853314557307        6.8377248438845184     
 C   2.2474470680236296        2.0104196548274347        2.4274720623384867     
 C   3.7244243800242027        3.4444505737108404        3.6908947847914071     
 C   1.7825888219697539        2.3651294432509893        4.7602083468722203     
 C   1.4204981234452407       -1.5452403017871730        2.9000823330318886     
 C   1.5087262877758763       0.70297504089458029        2.3456963755179370     
 C   6.3652512969528674        2.5756268524259092        2.2288680079028382     
 C   5.2110167315936460        1.8270429859262309       0.21941872283320038     
 H   7.0191758026614508        2.8319639806256398        6.2279053171912793     
 H   5.5286464031340010        2.0026936857605211        6.7408455183411915     
 H   5.4820132466707632        4.3394660880122746        4.5684441980434292     
 H   4.4295950945339948        3.5071495266351649        5.7245997424228827     
 H   7.3799534336403800        1.4289610168339015        3.7070591404194944     
 H   7.4457525610502246        3.1896844996012872        3.9590977305823754     
 H   6.6414206462985934       -2.3792733727298168        5.0204531460451021     
 C   8.3464387331575569       -1.7242696906002775        6.1965825639134859     
 C   8.2590425504706904       0.59895045064250563        6.7744914355217345     
 C   2.2103007540420547        2.5853134969732094        6.1815969738337468     
 C   3.3583983580008026        1.8351069364604380        8.1943320182408605     
 H   1.5565572028879218        2.8359328106895680        2.1835344677419966     
 H   3.0459781386462632        2.0061664025981458        1.6692262132433389     
 H   3.0993656538783840        4.3418119276518778        3.8387942831574358     
 H   4.1499119361997430        3.5047947621625970        2.6842846799819031     
 H   1.1930222325998430        1.4393541717463665        4.7044495227961960     
 H   1.1331770614523498        3.1997860065067201        4.4495597497392971     
 H   1.9143520726319669       -2.3717030456419965        3.4057281148340603     
 C  0.22119286984246986       -1.7172235410323400        2.2126611030548524     
 C  0.32021790488943919       0.60310822140813614        1.6247476850561320     
 C   6.8313931827839092        3.6884754703345095        1.5218999892179028     
 C   5.6903157633832198        2.9468526585976105      -0.46969487238428775     
 H   4.5977413642727871        1.0932960197289474      -0.30090550720567238     
 H   8.8161989561712772       -2.7030930160290532        6.2402016316943181     
 C   8.9255112435182529      -0.62524514438766621        6.8260327806024996     
 H   8.6703393030886104        1.4802746428805138        7.2602969785228080     
 C   1.7455533691128948        3.6997663938283769        6.8868662640345555     
 C   2.8797247868125724        2.9561447958999936        8.8817804344034119     
 H   3.9678546574345761        1.0991256628826058        8.7160583024309890     
 H -0.25149379331863486       -2.6947670139894950        2.1703890251032911     
 C -0.34894124282976363      -0.61963462270035186        1.5725132255479999     
 H  -8.4718064955611849E-002   1.4834564851068663        1.1318311142225845     
 H   7.4643558518727113        4.4113121988259163        2.0377708333884139     
 C   6.5091122257077538        3.8786896007146860       0.17473335396852543     
 H   5.4228676692542841        3.0688151346506518       -1.5205591769498963     
 H   9.8795337342027771      -0.71971724111401669        7.3418586117038460     
 H   1.1157902309865335        4.4240679789168800        6.3692947384336334     
 C   2.0653404614124375        3.8896868643690587        8.2345988286439162     
 H   3.1439680455743630        3.0780367390386929        9.9334077986809923     
 H  -1.2987706711779725      -0.71432680780228230        1.0489126102814541     
 H   6.9062013392059107        4.7424366985022877      -0.34913169457278581     
 H   1.6693402244521947        4.7546939229250667        8.7569154305638826     
 Dy   4.3231528565959092        16.889359201302863        12.610893336106720     
 Cl   4.3282327851753930        19.565777372421131        12.626903841137896     
 O   3.4909387561997081        16.417413407961611        10.652123550245090     
 N   2.9212465492732709        14.743035286210359        13.072088424108273     
 N   2.1061280483746150        17.321174479886970        13.847405793486542     
 O   5.1559976720762082        16.424360616070217        14.570282655503460     
 N   5.7233711220564087        14.741313830769370        12.155296597044225     
 N   6.5419780551797793        17.318726562520549        11.378320834075552     
 C   3.0478320696634031        15.347504654955504        9.9881989417374086     
 C   2.2904955906393507        14.951075142844594        14.398516824870953     
 C   3.7580517033910792        13.513689208221189        13.128084596848108     
 C   1.8150704403618436        14.597582970880422        12.068250275318780     
 C   1.4649374063659608        18.507004710163880        13.930430034018292     
 C   1.5504906324395527        16.257574436153142        14.479584397586466     
 C   5.5933416220761698        15.354594095059140        15.238261348097099     
 C   6.3563016265747398        14.947839359678103        10.829737058820561     
 C   4.8849585756075458        13.513429598829092        12.097550693993860     
 C   6.8267597174029104        14.595333787495758        13.162315851770984     
 C   7.1836933044634979        18.504168994446186        11.293842013055249     
 C   7.0966250065300569        16.253875250120181        10.747440551185514     
 C   2.2376695227401142        14.378519638600102        10.645433769698508     
 C   3.3784066431971138        15.131774066354005        8.6301613705630302     
 H   1.6012947549975034        14.125379243966711        14.646796335876363     
 H   3.0925692979360102        14.957482579744445        15.153043869456177     
 H   3.1301567285651122        12.618360393587970        12.979027087900260     
 H   4.1858974168053420        13.449114779599379        14.133447408162565     
 H   1.2261981701885973        15.523712969520311        12.126607494816707     
 H   1.1657235830093489        13.763327531333744        12.380821984054013     
 H   1.9610778305224099        19.334968276319699        13.429545548806153     
 C  0.26217457255237792        18.676985914678880        14.612235620257341     
 C  0.35726726469286257        16.354846180274674        15.192827196421941     
 C   6.3994047233394502        14.380030218282462        14.584497393784050     
 C   5.2594386873073420        15.143748853580943        16.596400049695138     
 H   7.0447517470864405        14.121389455052338        10.582073249513922     
 H   5.5550787776644723        14.954846138552433        10.074348564984774     
 H   5.5118223063847953        12.616951589730903        12.243897337510326     
 H   4.4565714157761285        13.451784708084812        11.092222893490289     
 H   7.4170526986497984        15.520534497749317        13.104016851248483     
 H   7.4746993628533973        13.759063439751230        12.853039124797629     
 H   6.6884575923899643        19.332948306127179        11.794197810646523     
 C   8.3861627036910225        18.672551934155837        10.611146880647208     
 C   8.2888543461097566        16.349973031090112        10.032711101157911     
 C   1.7704971647629897        13.264585381266119        9.9405656601133678     
 C   2.8975918060942818        14.011451023084559        7.9428724758096809     
 H   3.9857404461807842        15.868345422478987        8.1067973685526908     
 H -0.21012555068375185        19.654501605197829        14.656061923311805     
 C -0.31215503664164629        17.577441829877845        15.245106631288351     
 H  -5.0814259978619075E-002   15.472733117448220        15.680058763065647     
 C   6.8548427697563188        13.262416010822436        15.291227875979482     
 C   5.7297215136477897        14.020343365549138        17.285998167280297     
 H   4.6558147949077160        15.884802401400218        17.117622035886118     
 H   8.8592528776587951        19.649590180480924        10.565673659091722     
 C   8.9588366252020144        17.572024479006704        9.9786812070473072     
 H   8.6952599162830229        15.467377062619944        9.5452541291825224     
 H   1.1413441352698586        12.540082707240611        10.459046873259638     
 C   2.0854640187159421        13.076536646422367        8.5912863246557976     
 H   3.1583638469581206        13.891413878775424        6.8901375025649809     
 H  -1.2648623951944629        17.670698210888482        15.763630415960760     
 H   7.4763679819903857        12.531094198332879        14.773363837624460     
 C   6.5345447232185574        13.077605509585624        16.639773661066823     
 H   5.4654766731967710        13.903027660378145        18.338202089958902     
 H   9.9106856035558728        17.664254495892362        9.4585680563321173     
 H   1.6881127547993717        12.212182322705079        8.0684292125735766     
 H   6.9220240617782531        12.209672961395933        17.164077367906479     
 Dy   3.1542491705801388E-002   8.5449712980472405        4.2180790395840884     
 Cl   1.0544608427278340E-002   5.8616712467768739        4.2323246317404974     
 O  0.84645855699511374        9.0100777863852581        2.2468948235687418     
 N   1.4370203757497315        10.675953698731423        4.6643173820937056     
 N   2.2521934321366519        8.1042445351987880        5.4443775935375722     
 O -0.77819535328147549        9.0280551778627380        6.1801927880343941     
 N  -1.3774564529912137        10.685984268604514        3.7552135133045352     
 N  -2.1793659352287404        8.0992396926437742        2.9715563128955762     
 C   1.2868380039440930        10.078694417093324        1.5803371754231939     
 C   2.0764333147516774        10.475247283616195        5.9886692019865793     
 C  0.59754671070757404        11.904560043693889        4.7233302365263778     
 C   2.5370772676626783        10.821871337373306        3.6525623054985301     
 C   2.8883164594426494        6.9157405976810473        5.5280649470019894     
 C   2.8130275932684778        9.1672218256047522        6.0724654175446053     
 C  -1.2335034237811926        10.092393176323414        6.8444852544308077     
 C  -2.0107642613882355        10.476331155954551        2.4310374824584406     
 C -0.53359727896152442        11.909687091538746        3.6967632621559057     
 C  -2.4772982510459203        10.833516815542636        4.7642134681182906     
 C  -2.8182384417043722        6.9120191477414012        2.8857433339508796     
 C  -2.7420972831719350        9.1646103197907571        2.3474161826822018     
 C   2.1042059544975191        11.044729473704562        2.2332297346653420     
 C  0.94364116957786837        10.299546278389395       0.22581867111819073     
 H   2.7678461131785350        11.301732570546442        6.2274597647009582     
 H   1.2789400992408633        10.473896673041139        6.7478891368067160     
 H   1.2257281070164865        12.799663856633700        4.5752513857129831     
 H  0.17264163574581232        11.966460590270312        5.7300763098769867     
 H   3.1250661835146780        9.8949578252850330        3.7064420917959957     
 H   3.1883312080755108        11.655318318099180        3.9624362231237602     
 H   2.3868461022268703        6.0887208066183911        5.0307624757756022     
 C   4.0924134182671938        6.7432904976687214        6.2069639687020439     
 C   4.0063810026399072        9.0669239993129462        6.7845210443195700     
 C  -2.0501622298018054        11.055200972951614        6.1862620442483562     
 C -0.90822008168974344        10.306645915676231        8.2038441295932554     
 H  -2.7062957275064985        11.297584987442624        2.1851587998765094     
 H  -1.2109224348303731        10.476669520658971        1.6743147889261834     
 H  -1.1549574336403952        12.809037787047323        3.8488718061750595     
 H -0.10956569285296174        11.972849132998173        2.6897899643673395     
 H  -3.0665339718140250        9.9071256335608400        4.7096183402188228     
 H  -3.1285354792717905        11.667288930402700        4.4542946421864986     
 H  -2.3173667669502525        6.0835003418482794        3.3809078662584318     
 C  -4.0238740023825956        6.7415326243776175        2.2091952289899228     
 C  -3.9369010814499616        9.0653137153626062        1.6368152534964826     
 C   2.5625558408437485        12.162596703794563        1.5289731142624392     
 C   1.4156736221678752        11.424094354466874      -0.46070064683454554     
 H  0.33093746959979270        9.5652597039056104      -0.29471151060184231     
 H   4.5618546128849955        5.7644334632727752        6.2516726426887335     
 C   4.6715362909519396        7.8421893540767806        6.8369037319638712     
 H   4.4178890317662081        9.9481307703605335        7.2703282552257784     
 C  -2.5242211740498450        12.165544855925381        6.8921915911060028     
 C  -1.3973240841424410        11.422705497597173        8.8920923630352178     
 H -0.29789557951312057        9.5715254011010771        8.7259989037545687     
 H  -4.4931399831878371        5.7625629300132033        2.1642605731899014     
 C  -4.6038574150872869        7.8415103725707382        1.5824758546941682     
 H  -4.3489208669484460        9.9478443882236487        1.1536173253138615     
 H   3.1937266775951678        12.886743404487579        2.0453127087735812     
 C   2.2326659553471573        12.357289080101395       0.18409823874934017     
 H   1.1435269097371392        11.549364816755237       -1.5100342984055732     
 H   5.6243060210402698        7.7466825042683638        7.3548847796754311     
 H  -3.1555106462396951        12.887698081696334        6.3733289772775130     
 C  -2.2129089340443215        12.353626034005451        8.2423053819724554     
 H  -1.1395239185850392        11.542766598058492        9.9455915609141599     
 H  -5.5589765627537435        7.7483852265976081        1.0681835033353619     
 H   2.6221224425051370        13.225666495296592      -0.33791251901945590     
 H  -2.6173598679220103        13.214707245966407        8.7649425966358621     
 Dy  -5.6156993049209375E-003   8.3921188023443545        12.609800826563331     
 Cl  -9.8729820312065467E-003   11.073602776898539        12.597583057667034     
 O -0.82744268313650049        7.9200345939514030        10.650524187813478     
 N  -1.4038122079136248        6.2558052969261224        13.074074512449579     
 N  -2.2220300618787503        8.8345024633993585        13.844644171155162     
 O  0.82214015225622650        7.9373531356395457        14.579011096391730     
 N   1.4028269485192821        6.2563187717309559        12.164394603693559     
 N   2.2164038901429812        8.8336886011041340        11.387177577232247     
 C  -1.2685044839123434        6.8490568070044873        9.9874524170267840     
 C  -2.0374451407930425        6.4653324218257104        14.399168537786128     
 C -0.56321419604590750        5.0294208351470360        13.136438217450854     
 C  -2.5070053537965937        6.1063486039045198        12.066897312829052     
 C  -2.8606190016725508        10.021693246659206        13.930254094834186     
 C  -2.7764313786982968        7.7722765296527463        14.479930089895369     
 C   1.2714950656813937        6.8748795507567513        15.249502095969268     
 C   2.0381992855959039        6.4625607563033327        10.839448093861220     
 C  0.56512449901277595        5.0278926824305605        12.107486351260416     
 C   2.5052503280118530        6.1140374628037035        13.172770079652555     
 C   2.8564636213746617        10.020396994609545        11.308142417084781     
 C   2.7752954755916850        7.7709359593045582        10.756816913199966     
 C  -2.0800366392261211        5.8824562272752292        10.645728166727560     
 C -0.93183590074641443        6.6301796207403267        8.6315069033219665     
 H  -2.7260561189461825        5.6394079541932545        14.647991689869603     
 H  -1.2361558153174990        6.4737531229508134        15.154482878347183     
 H  -1.1883785468285193        4.1315031262504212        12.992813254226018     
 H -0.13535714924970899        4.9724587150899495        14.142333895329548     
 H  -3.0956065821023495        7.0329054861285858        12.120847700584989     
 H  -3.1564282132492387        5.2729550252897530        12.380315370508409     
 H  -2.3652531533324312        10.848458764086807        13.426546247241085     
 C  -4.0594065058185196        10.194164558014780        14.618513847439543     
 C  -3.9653072898856032        7.8721770809677043        15.199947595738289     
 C   2.0815060750077023        5.9024398442704546        14.596681100194463     
 C  0.94898925976649928        6.6701867726859874        16.611463724246672     
 H   2.7301157702866838        5.6377747095400483        10.596067196441485     
 H   1.2387325796177988        6.4651398004562868        10.082263656065649     
 H   1.1918387033481825        4.1320393873741503        12.257328065784275     
 H  0.13860585705799566        4.9636984848366126        11.101550786519891     
 H   3.0947784844904827        7.0396404588963089        13.111761823541393     
 H   3.1548166335499697        5.2782499985047400        12.865314398229632     
 H   2.3579595401021285        10.846932703248388        11.809240715905032     
 C   4.0613368122882951        10.192347208697385        10.630499982158426     
 C   3.9692777052386177        7.8708949274903919        10.045153366378075     
 C  -2.5413785669005140        4.7649409345121638        9.9430657150157309     
 C  -1.4058862511272641        5.5050158042355877        7.9471091191966385     
 H -0.32422345889911863        7.3674775587471864        8.1089715040446801     
 H  -4.5299087392985040        11.172569217305988        14.664235896687659     
 C  -4.6318816907545246        9.0960291762242580        15.255524792298175     
 H  -4.3716624463990197        6.9912816001680307        15.690538383431061     
 C   2.5545709807768375        4.7957161653551781        15.309026786789484     
 C   1.4375666335499682        5.5582453208244225        17.306612832453126     
 H  0.34187019161212562        7.4092380301635243        17.131342029558851     
 H   4.5335308496450928        11.170250324047279        10.591229989621963     
 C   4.6376014399116583        9.0943948913277062        9.9963709021381373     
 H   4.3793702168839852        6.9900615379355999        9.5572949428796328     
 H  -3.1695470263674901        4.0405427044234079        10.462176126128631     
 C  -2.2184937561697580        4.5713748512572954        8.5964251757177870     
 H  -1.1394928622178282        5.3805047564271788        6.8962322807601888     
 H  -5.5806566438537386        9.1914660972839570        15.780737307587993     
 H   3.1829001958773344        4.0683194093348121        14.793762252660906     
 C   2.2481930271074644        4.6193667301261083        16.661842857826834     
 H   1.1837514318754241        5.4471166905983992        18.362098209701628     
 H   5.5918658895087843        9.1889325337255325        9.4807659489653524     
 H  -2.6110663180376323        3.7032993700012025        8.0763396980886313     
 H   2.6516281412667895        3.7613694726713502        17.190286915274907     
         256

 Dy   4.2848670714088346        8.0541512885463004E-002   4.2100425197299174     
 Cl   4.2802603732810418       -2.5999834011301650        4.2081030876144272     
 O   5.1049382893004180       0.54347923234339190        2.2425225634100521     
 N   5.6916907896709796        2.2173135460744571        4.6594569710275513     
 N   6.5047770958842737      -0.36155030025861051        5.4361781337010431     
 O   3.4654045752580083       0.55065570305259393        6.1741860821727856     
 N   2.8845600301468619        2.2195839696170263        3.7518876064184159     
 N   2.0609772085557356      -0.35721418941602817        2.9852373881637089     
 C   5.5490738315340824        1.6107684380027367        1.5756969738994766     
 C   6.3279500947904141        2.0100951131653275        5.9835023054461747     
 C   4.8548786814071194        3.4464567844068927        4.7177710318818020     
 C   6.7936437970645578        2.3588147730875466        3.6501437449045144     
 C   7.1421174262460347       -1.5493982433422897        5.5200249115066509     
 C   7.0648826762747632       0.70177749568082604        6.0646142646188670     
 C   3.0230087003600343        1.6202947183667979        6.8384268570133884     
 C   2.2475316398427223        2.0117560914955761        2.4281146820538653     
 C   3.7246165496931520        3.4464395012081304        3.6906748962685549     
 C   1.7829289023523152        2.3675475126132417        4.7606640167541654     
 C   1.4202676434339305       -1.5434410965653798        2.9030174538739164     
 C   1.5086663488819074       0.70436117654593522        2.3470953253134526     
 C   6.3655690631896507        2.5772649190194317        2.2288029387521284     
 C   5.2118593041702344        1.8278996498446733       0.21928627414990029     
 H   7.0194491429210881        2.8349356832942298        6.2278492550434592     
 H   5.5289185130505007        2.0058450785703910        6.7410907238558941     
 H   5.4821372465530729        4.3419481601592071        4.5679473694825719     
 H   4.4297041319254964        3.5098896287013734        5.7243482535171619     
 H   7.3800941574052850        1.4311283879004262        3.7074704053646208     
 H   7.4459476238126676        3.1919272694759653        3.9588720867117817     
 H   6.6416575072489454       -2.3767769900473623        5.0223501539338269     
 C   8.3464942208431676       -1.7213851533752080        6.1985208382601140     
 C   8.2591706927780173       0.60212325665687916        6.7753916921913016     
 C   2.2105950115065411        2.5877922218299072        6.1820406233253102     
 C   3.3578226927006019        1.8373712790453287        8.1951982657806450     
 H   1.5567402572159412        2.8372178818421760        2.1837603006564974     
 H   3.0460340922596978        2.0068988492236093        1.6698662957825041     
 H   3.0995356409587882        4.3438532429389083        3.8381228564930767     
 H   4.1500834793998074        3.5063066493219481        2.6840293799864270     
 H   1.1931433929998823        1.4419068154847750        4.7050661293471467     
 H   1.1336767180142624        3.2022904997300401        4.4498847957044729     
 H   1.9141204700489751       -2.3695914995064973        3.4091752484005453     
 C  0.22100410235685242       -1.7157934254242551        2.2156293520911392     
 C  0.32026775289207937       0.60408848540610205        1.6260140465920989     
 C   6.8323780787879320        3.6895020193258818        1.5213545840634271     
 C   5.6919586050124149        2.9470550230732080      -0.47031031223821579     
 H   4.5984876217795909        1.0940588625717103      -0.30081206010425426     
 H   8.8161743134534589       -2.7002368796967904        6.2426918288457385     
 C   8.9255470432886881      -0.62209403526574969        6.8275142116768750     
 H   8.6704434953914564        1.4836006463353855        7.2609440135671059     
 C   1.7455083548096708        3.7021716817212829        6.8872013758509167     
 C   2.8787630878094292        2.9582986981749948        8.8825623129025590     
 H   3.9670340264509321        1.1012687556619545        8.7170586490732411     
 H -0.25178219633897614       -2.6932982529921210        2.1740410515774684     
 C -0.34897514507232269      -0.61863995952526396        1.5746038384109997     
 H  -8.4497417791708884E-002   1.4841052750051498        1.1323710251919383     
 H   7.4653580586795334        4.4124436270444365        2.0370429927663105     
 C   6.5107911150308153        3.8789656083610144       0.17393418907639407     
 H   5.4250615524907140        3.0684920465879886       -1.5213719515124222     
 H   9.8794771082020834      -0.71641038338551255        7.3435212983278841     
 H   1.1158398167399002        4.4264671766376598        6.3694889327002242     
 C   2.0646277721343282        3.8918845219267943        8.2351048670579381     
 H   3.1425275701557722        3.0800046485540196        9.9343323738607427     
 H  -1.2987578570084797      -0.71366389070171166        1.0509814041360905     
 H   6.9085261486044329        4.7421886165267155      -0.35023791980458935     
 H   1.6681815898391459        4.7567300165188007        8.7573327223229107     
 Dy   4.3193009744969322        16.888519934452145        12.609595457805041     
 Cl   4.3229546189565449        19.564963616565848        12.623053825878420     
 O   3.4867182946247808        16.416757776996207        10.651127362933817     
 N   2.9189154779299531        14.741652038307770        13.071309793481204     
 N   2.1027942770059611        17.319388081465227        13.847041493214906     
 O   5.1531039140571560        16.424053194152663        14.568870277127594     
 N   5.7207951668423069        14.741191881477027        12.153976763883168     
 N   6.5379997543098343        17.319047580215411        11.377041111431664     
 C   3.0443607966725521        15.346499134891628        9.9872781713780547     
 C   2.2883792553295135        14.949324361433447        14.397887621403214     
 C   3.7563322990433097        13.512730771315891        13.127278681111081     
 C   1.8126647761713828        14.595634715310316        12.067625001339083     
 C   1.4613648348994708        18.505038661397908        13.930765439963718     
 C   1.5480227473296646        16.255547913239855        14.479564212289850     
 C   5.5914999778071275        15.354776247069355        15.236913706272825     
 C   6.3533687383060551        14.948229483008577        10.828312044040420     
 C   4.8829946413056593        13.512881855521819        12.096481662745395     
 C   6.8244979782021833        14.595651718696820        13.160672785703238     
 C   7.1795237490226231        18.504633230484639        11.293313982691435     
 C   7.0935311590475427        16.254406406390135        10.746587882639135     
 C   2.2352574202550857        14.376821944425076        10.644756865898881     
 C   3.3747951524978350        15.131193262715504        8.6291525782972727     
 H   1.5995701625481276        14.123346851200033        14.646261636932273     
 H   3.0906663424020073        14.955949815708333        15.152189387542132     
 H   3.1287969991488342        12.617082566840978        12.978703497925194     
 H   4.1845375860290064        13.448626866824535        14.132519591671924     
 H   1.2233766813664479        15.521495311540233        12.126067389512530     
 H   1.1638466561320118        13.761020091475308        12.380258057565509     
 H   1.9568969746418072        19.333225452314775        13.429667110254615     
 C  0.25910942356428340        18.674540792084162        14.613548063918005     
 C  0.35545843799464699        16.352394305106003        15.193973568491456     
 C   6.3978067750045877        14.380450494536845        14.583048452363036     
 C   5.2587417008555066        15.144290532060708        16.595396830371353     
 H   7.0419367027648301        14.121998325639256        10.580254209810441     
 H   5.5519593219483543        14.955396023764326        10.073126336613580     
 H   5.5103168985885969        12.616747109223176        12.243050064057744     
 H   4.4545131068070960        13.450768864213611        11.091218713542718     
 H   7.4145715980373499        15.520984776111987        13.102119054186362     
 H   7.4726478656650475        13.759557135363423        12.851266062148222     
 H   6.6836193461924731        19.333231586670387        11.793313341384891     
 C   8.3826347989932675        18.673372341366878        10.611838455435407     
 C   8.2865291770823166        16.350800418092586        10.033201148793434     
 C   1.7693237792222423        13.262240590499589        9.9401352792850250     
 C   2.8950871437457111        14.010261937888419        7.9420847517572604     
 H   3.9811513774355882        15.868516609934240        8.1056811004395186     
 H -0.21352526233781388        19.651860360673375        14.657906403033854     
 C -0.31428410390623474        17.574766805908382        15.246834393441263     
 H  -5.1813413408964309E-002   15.470174903886166        15.681666572999235     
 C   6.8547716230922386        13.263606387166828        15.290009430484611     
 C   5.7305218867608430        14.021662846636854        17.285226420735221     
 H   4.6548235175557870        15.885071853625163        17.116677186064589     
 H   8.8554684437190954        19.650556935460692        10.566901856443790     
 C   8.9562965351515107        17.573030262830027        9.9799497070354786     
 H   8.6937009579122666        15.468310173614960        9.5461733452368911     
 H   1.1414308521523937        12.536898803855458        10.458937938794730     
 C   2.0843030488369565        13.074436265216775        8.5908350062418481     
 H   3.1557715893685905        13.890389616831568        6.8893074043737359     
 H  -1.2665358935958473        17.667766235241359        15.766202977545570     
 H   7.4768612588427894        12.532686858949658        14.772217338943344     
 C   6.5357489554639185        13.079307080839218        16.638920662525116     
 H   5.4670938455225775        13.904681235708608        18.337674356219175     
 H   9.9087180363419041        17.665501799144273        9.4609257378490881     
 H   1.6879121555995289        12.209536129803810        8.0682251011301815     
 H   6.9245665002086900        12.212101407146951        17.163433763204861     
 Dy   2.7813237204351041E-002   8.5468941661104303        4.2154763527630665     
 Cl   8.0233832204587557E-003   5.8636057521576559        4.2300100300053733     
 O  0.84328177299633533        9.0123462482639436        2.2448238842765562     
 N   1.4326361653622988        10.678393395873567        4.6625649383452794     
 N   2.2488277306024891        8.1069892703240907        5.4415695429781792     
 O -0.78212568603610666        9.0291356502720550        6.1778926864007957     
 N  -1.3816153501934103        10.687383677353386        3.7531005747034012     
 N  -2.1824519693965554        8.1004273533578317        2.9685110504466823     
 C   1.2847372578330698        10.080453106244994        1.5781180431673953     
 C   2.0718813669637579        10.477618936962147        5.9869804703149345     
 C  0.59276320500568058        11.906723492520419        4.7215423939947838     
 C   2.5329056479970089        10.824987092879979        3.6512322826238974     
 C   2.8855848103569870        6.9187862378607852        5.5244947471764920     
 C   2.8088046461763585        9.1697527091785638        6.0707661524334533     
 C  -1.2368778289358946        10.093690339617561        6.8421310970731053     
 C  -2.0147056072161766        10.477680584715912        2.4288243198938306     
 C -0.53817080667114325        11.911361614304059        3.6947597776919294     
 C  -2.4814841982344404        10.834317278956975        4.7622202900387176     
 C  -2.8207907655032796        6.9129594079810506        2.8821605663381598     
 C  -2.7459080983789508        9.1659284059930677        2.3452520069616511     
 C   2.1010357437731395        11.047074621953422        2.2314775959240065     
 C  0.94430533135840133        10.299621662592045       0.22270077191364304     
 H   2.7631499902839014        11.304188519809831        6.2258828252257183     
 H   1.2742909312556474        10.476131371855853        6.7460810914050366     
 H   1.2206304670873649        12.802032031850276        4.5734239672597372     
 H  0.16778146213435924        11.968649579602735        5.7282389963577396     
 H   3.1216190654110081        9.8985501249887751        3.7055661090219969     
 H   3.1834521801566331        11.658950833074385        3.9612683224678200     
 H   2.3847908822451531        6.0919201870387933        5.0262653323067017     
 C   4.0895139386253954        6.7464509506265413        6.2037003361765333     
 C   4.0017262575299304        9.0694392721597090        6.7836244637146770     
 C  -2.0539538981513541        11.056296626438710        6.1841104347112665     
 C -0.91023144801730749        10.308718623607174        8.2010778189699405     
 H  -2.7101439522298740        11.298920434831969        2.1826672794823820     
 H  -1.2146629822727799        10.477792913694227        1.6722977377446375     
 H  -1.1599236370552963        12.810506596610493        3.8465356343062949     
 H -0.11382410533972130        11.974405272748628        2.6878880058255046     
 H  -3.0702068044105189        9.9076026355206306        4.7077363974891169     
 H  -3.1331536508038429        11.667770606102025        4.4524136311148732     
 H  -2.3192991034626895        6.0843238403862099        3.3764934532938233     
 C  -4.0266496297619465        6.7423944094582131        2.2060347763174417     
 C  -3.9411300454874709        9.0666562617469548        1.6354266268723618     
 C   2.5610714154578114        12.163962496445922        1.5267626106218293     
 C   1.4182443294259066        11.423015126300156      -0.46435627292590914     
 H  0.33259196997484453        9.5646543765042082      -0.29802496187638178     
 H   4.5596382638637465        5.7678916789045820        6.2474649709415502     
 C   4.6675999364139544        7.8450305394825852        6.8351314257979041     
 H   4.4124725938496567        9.9504023303203990        7.2705304689693335     
 C  -2.5269877457123839        12.167220166094035        6.8897673152545016     
 C  -1.3981674119568306        11.425508707422880        8.8889776808514132     
 H -0.29945276385984049        9.5738545050758077        8.7231140666659268     
 H  -4.4953886052408780        5.7632080624099027        2.1603648193424263     
 C  -4.6075394484654648        7.8426028219280539        1.5805923668456261     
 H  -4.3537443535363352        9.9493279929177358        1.1530196370853962     
 H   3.1916379267963761        12.888493015065684        2.0433298855801860     
 C   2.2341600681603682        12.356821356351047       0.18094721806200514     
 H   1.1483733079028544        11.546911397966428       -1.5144199881541798     
 H   5.6203105411552023        7.7495530889012727        7.3532447819565734     
 H  -3.1583896587547717        12.889323017472250        6.3709852823081352     
 C  -2.2141416990832412        12.356213315854088        8.2393933384043407     
 H  -1.1390750986887794        11.546331430143868        9.9420690356356189     
 H  -5.5627646202403076        7.7493889282732065        1.0665478304765215     
 H   2.6253009135538528        13.224177264197444      -0.34143907093959186     
 H  -2.6176530366915078        13.217884889799805        8.7617542393268959     
 Dy   3.8697387963092973E-003   8.3903050688582663        12.611187338672497     
 Cl  -5.6195354840490874E-004   11.071852998798905        12.599585927475275     
 O -0.81774051682737536        7.9193061516385530        10.651279501835107     
 N  -1.3955688774602184        6.2539805804195927        13.074019805587184     
 N  -2.2134550874090628        8.8327547130745181        13.844478732066369     
 O  0.83073582329216988        7.9351558691046593        14.580197363743798     
 N   1.4110227821894616        6.2546515865482171        12.164757286645168     
 N   2.2260221948572361        8.8317792803031008        11.389082212599186     
 C  -1.2608076966592576        6.8498021020283657        9.9872690638200883     
 C  -2.0294594574447817        6.4635254713942825        14.398981788339595     
 C -0.55524892575943074        5.0274368869852770        13.135951280263139     
 C  -2.4986238778224452        6.1051910239033909        12.066732976996789     
 C  -2.8519796573294132        10.020014304094405        13.929410217950640     
 C  -2.7682168391737227        7.7706834163145597        14.479681173171526     
 C   1.2789083107860453        6.8718542297675640        15.250170458501950     
 C   2.0466326361219283        6.4611244868024995        10.839987065295913     
 C  0.57308184430958198        5.0264250893729212        12.107011847695311     
 C   2.5131965829838898        6.1118277991527785        13.173420163464417     
 C   2.8659998574309964        10.018503318507159        11.309572724663585     
 C   2.7840941033937634        7.7692447698784184        10.757674575499975     
 C  -2.0724133780445908        5.8828681535814225        10.645079024895670     
 C -0.92694394960981075        6.6331608981552446        8.6302956122414738     
 H  -2.7184774784096368        5.6378311137949408        14.647432643377202     
 H  -1.2283980326881243        6.4715217902131092        15.154533491860388     
 H  -1.1804592001213894        4.1296666854878161        12.991573104894512     
 H -0.12756644101228176        4.9697215611924621        14.141870925547162     
 H  -3.0874784611767621        7.0315429663214397        12.121576945263742     
 H  -3.1480002116119290        5.2714596173423143        12.379479633206307     
 H  -2.3563358188743231        10.846586732640105        13.425634803330814     
 C  -4.0511471849888894        10.192736954036086        14.616932594554656     
 C  -3.9574260847642027        7.8708730871757782        15.199138201878716     
 C   2.0887590745057767        5.8995309685028410        14.597032604395846     
 C  0.95494745137487436        6.6661790227894899        16.611611549060004     
 H   2.7381122694400126        5.6361035785550362        10.596211486256115     
 H   1.2471489594133494        6.4644989924172149        10.082824340699236     
 H   1.1996935163861369        4.1303474275556127        12.255843746488205     
 H  0.14635716279349673        4.9633299562024602        11.101082521889918     
 H   3.1027194600928620        7.0374491837472322        13.113013580656045     
 H   3.1627203742874777        5.2761132592785556        12.865808342522223     
 H   2.3679929718515962        10.844948834461292        11.811299165653773     
 C   4.0700437284412212        10.190578170198037        10.630518908743818     
 C   3.9772431350289632        7.8693017143927948        10.044651773633557     
 C  -2.5366682417253856        4.7675003701091230        9.9409513285867988     
 C  -1.4041975712704480        5.5103833969766907        7.9443543779474783     
 H -0.31921919184933895        7.3706052858853894        8.1081477272835087     
 H  -4.5216643135988788        11.171179421929491        14.661949176540745     
 C  -4.6239996202908937        9.0948038555931934        15.253969615973631     
 H  -4.3641579667742647        6.9901477647760233        15.689760653998295     
 C   2.5601670428326280        4.7916862873413839        15.308639566217114     
 C   1.4417489747124759        5.5529463566683166        17.305940338239843     
 H  0.34802950250909420        7.4053921142226429        17.131583245019137     
 H   4.5422284777838193        11.168453905585460        10.590789921866472     
 C   4.6455091850337435        9.0927697092207804        9.9954404557786027     
 H   4.3865820258879884        6.9886200940016998        9.5559281961847251     
 H  -3.1653311349256175        4.0431184368175552        10.459537438846471     
 C  -2.2169566644523186        4.5765454413929714        8.5932413853883407     
 H  -1.1401423695633710        5.3878259027953836        6.8926882971951420     
 H  -5.5732199099153039        9.1903786778879670        15.778369611315993     
 H   3.1880471541830011        4.0641345768761097        14.793101016845680     
 C   2.2521544839555983        4.6141014748445812        16.660890922870124     
 H   1.1867141198565683        5.4408581720238001        18.361019823801222     
 H   5.5989867575815886        9.1875171907941500        9.4784753946490135     
 H  -2.6122159259032243        3.7104507962259019        8.0719851892914729     
 H   2.6542458415000922        3.7550969366035130        17.188632141406181     
         256

 Dy   4.2852114092392224        8.2975035156975352E-002   4.2107665619199448     
 Cl   4.2822324811873616       -2.5975630043534430        4.2060259745429516     
 O   5.1045945412002789       0.54558110089559453        2.2430505367400349     
 N   5.6919068506473200        2.2198374223829713        4.6596141115850340     
 N   6.5050779786228485      -0.35885539413907369        5.4372157829006946     
 O   3.4656604038386720       0.55304560246839596        6.1750375129485233     
 N   2.8847988809979079        2.2215712894446842        3.7523327577789440     
 N   2.0607860576371575      -0.35540637024401878        2.9874077751424726     
 C   5.5492819860227218        1.6123577953684911        1.5758408620996511     
 C   6.3282012061602764        2.0130152017768852        5.9837106558974495     
 C   4.8550529019714128        3.4489474169712615        4.7175536364545350     
 C   6.7938056329430383        2.3609762922916984        3.6502261191696763     
 C   7.1422974631640237       -1.5467284177948597        5.5216948810377673     
 C   7.0651132822498424       0.70471070928721735        6.0653134180792447     
 C   3.0230453764400225        1.6227041052778652        6.8391288701422592     
 C   2.2476162116618150        2.0130925281637180        2.4287573017692434     
 C   3.7248087193621013        3.4484284287054199        3.6904550077457028     
 C   1.7832689827348767        2.3699655819754941        4.7611196866361096     
 C   1.4200371634226201       -1.5416418913435865        2.9059525747159443     
 C   1.5086064099879384       0.70574731219729026        2.3484942751089686     
 C   6.3658868294264339        2.5789029856129546        2.2287378696014186     
 C   5.2127018767468227        1.8287563137631155       0.21915382546660020     
 H   7.0197224831807254        2.8379073859628199        6.2277931928956392     
 H   5.5291906229670005        2.0089964713802608        6.7413359293705959     
 H   5.4822612464353826        4.3444302323061388        4.5674505409217145     
 H   4.4298131693169971        3.5126297307675824        5.7240967646114411     
 H   7.3802348811701899        1.4332957589669506        3.7078816703097472     
 H   7.4461426865751115        3.1941700393506438        3.9586464428411876     
 H   6.6418943681992966       -2.3742806073649079        5.0242471618225508     
 C   8.3465497085287783       -1.7185006161501388        6.2004591126067421     
 C   8.2592988350853442       0.60529606267125280        6.7762919488608677     
 C   2.2108892689710276        2.5902709466866050        6.1824842728168736     
 C   3.3572470274004012        1.8396356216302192        8.1960645133204295     
 H   1.5569233115439609        2.8385029529947841        2.1839861335709982     
 H   3.0460900458731319        2.0076312958490732        1.6705063783216696     
 H   3.0997056280391919        4.3458945582259387        3.8374514298287181     
 H   4.1502550225998718        3.5078185364812993        2.6837740799909513     
 H   1.1932645533999215        1.4444594592231834        4.7056827358980975     
 H   1.1341763745761750        3.2047949929533606        4.4502098416696487     
 H   1.9138888674659835       -2.3674799533709980        3.4126223819670303     
 C  0.22081533487123495       -1.7143633098161704        2.2185976011274264     
 C  0.32031760089471956       0.60506874940406807        1.6272804081280658     
 C   6.8333629747919540        3.6905285683172546        1.5208091789089515     
 C   5.6936014466416109        2.9472573875488051      -0.47092575209214382     
 H   4.5992338792863938        1.0948217054144733      -0.30071861300283614     
 H   8.8161496707356388       -2.6973807433645272        6.2451820259971589     
 C   8.9255828430591251      -0.61894292614383317        6.8289956427512504     
 H   8.6705476876943042        1.4869266497902571        7.2615910486114030     
 C   1.7454633405064470        3.7045769696141888        6.8875364876672780     
 C   2.8778013888062861        2.9604526004499960        8.8833441914017062     
 H   3.9662133954672880        1.1034118484413031        8.7180589957154950     
 H -0.25207059935931742       -2.6918294919947470        2.1776930780516452     
 C -0.34900904731488175      -0.61764529635017607        1.5766944512739998     
 H  -8.4276770627805905E-002   1.4847540649034332        1.1329109361612921     
 H   7.4663602654863555        4.4135750552629576        2.0363151521442067     
 C   6.5124700043538768        3.8792416160073429       0.17313502418426271     
 H   5.4272554357271430        3.0681689585253258       -1.5221847260749481     
 H   9.8794204822013914      -0.71310352565700841        7.3451839849519223     
 H   1.1158894024932671        4.4288663743584387        6.3696831269668159     
 C   2.0639150828562194        3.8940821794845295        8.2356109054719582     
 H   3.1410870947371814        3.0819725580693462        9.9352569490404949     
 H  -1.2987450428389866      -0.71300097360114112        1.0530501979907270     
 H   6.9108509580029551        4.7419405345511434      -0.35134414503639294     
 H   1.6670229552260973        4.7587661101125338        8.7577500140819406     
 Dy   4.3154490923979552        16.887680667601430        12.608297579503359     
 Cl   4.3176764527376958        19.564149860710568        12.619203810618947     
 O   3.4824978330498539        16.416102146030806        10.650131175622544     
 N   2.9165844065866353        14.740268790405182        13.070531162854135     
 N   2.0994605056373072        17.317601683043485        13.846677192943270     
 O   5.1502101560381037        16.423745772235108        14.567457898751728     
 N   5.7182192116282051        14.741069932184685        12.152656930722113     
 N   6.5340214534398893        17.319368597910277        11.375761388787776     
 C   3.0408895236817015        15.345493614827753        9.9863574010187026     
 C   2.2862629200196758        14.947573580022299        14.397258417935475     
 C   3.7546128946955397        13.511772334410594        13.126472765374054     
 C   1.8102591119809219        14.593686459740210        12.066999727359388     
 C   1.4577922634329807        18.503072612631939        13.931100845909146     
 C   1.5455548622197766        16.253521390326572        14.479544026993233     
 C   5.5896583335380852        15.354958399079569        15.235566064448548     
 C   6.3504358500373694        14.948619606339053        10.826887029260279     
 C   4.8810307070037728        13.512334112214546        12.095412631496931     
 C   6.8222362390014561        14.595969649897881        13.159029719635493     
 C   7.1753541935817484        18.505097466523093        11.292785952327623     
 C   7.0904373115650285        16.254937562660089        10.745735214092758     
 C   2.2328453177700571        14.375124250250051        10.644079962099253     
 C   3.3711836617985567        15.130612459077003        8.6281437860315151     
 H   1.5978455700987517        14.121314458433355        14.645726937988183     
 H   3.0887633868680049        14.954417051672221        15.151334905628087     
 H   3.1274372697325563        12.615804740093985        12.978379907950128     
 H   4.1831777552526708        13.448138954049691        14.131591775181283     
 H   1.2205551925442988        15.519277653560154        12.125527284208353     
 H   1.1619697292546747        13.758712651616873        12.379694131077006     
 H   1.9527161187612045        19.331482628309850        13.429788671703077     
 C  0.25604427457618895        18.672095669489444        14.614860507578669     
 C  0.35364961129643135        16.349942429937336        15.195119940560971     
 C   6.3962088266697261        14.380870770791228        14.581599510942022     
 C   5.2580447144036713        15.144832210540471        16.594393611047568     
 H   7.0391216584432197        14.122607196226172        10.578435170106960     
 H   5.5488398662322362        14.955945908976217        10.071904108242387     
 H   5.5088114907923975        12.616542628715452        12.242202790605162     
 H   4.4524547978380635        13.449753020342408        11.090214533595145     
 H   7.4120904974249004        15.521435054474660        13.100221257124241     
 H   7.4705963684766985        13.760050830975615        12.849492999498814     
 H   6.6787810999949819        19.333514867213591        11.792428872123262     
 C   8.3791068942955107        18.674192748577919        10.612530030223605     
 C   8.2842040080548767        16.351627805095060        10.033691196428956     
 C   1.7681503936814951        13.259895799733059        9.9397048984566823     
 C   2.8925824813971408        14.009072852692279        7.9412970277048407     
 H   3.9765623086903918        15.868687797389493        8.1045648323263464     
 H -0.21692497399187594        19.649219116148920        14.659750882755903     
 C -0.31641317117082313        17.572091781938919        15.248562155594175     
 H  -5.2812566839309544E-002   15.467616690324112        15.683274382932822     
 C   6.8547004764281594        13.264796763511221        15.288790984989740     
 C   5.7313222598738953        14.022982327724570        17.284454674190147     
 H   4.6538322402038581        15.885341305850110        17.115732336243056     
 H   8.8516840097793956        19.651523690440463        10.568130053795860     
 C   8.9537564451010052        17.574036046653351        9.9812182070236517     
 H   8.6921419995415121        15.469243284609973        9.5470925612912598     
 H   1.1415175690349291        12.533714900470304        10.458829004329820     
 C   2.0831420789579709        13.072335884011183        8.5903836878278987     
 H   3.1531793317790600        13.889365354887714        6.8884773061824900     
 H  -1.2682093919972317        17.664834259594237        15.768775539130379     
 H   7.4773545356951931        12.534279519566439        14.771070840262229     
 C   6.5369531877092788        13.081008652092811        16.638067663983414     
 H   5.4687110178483849        13.906334811039073        18.337146622479448     
 H   9.9067504691279353        17.666749102396185        9.4632834193660571     
 H   1.6877115563996861        12.206889936902542        8.0680209896867883     
 H   6.9271089386391260        12.214529852897968        17.162790158503242     
 Dy   2.4083982702900696E-002   8.5488170341736200        4.2128736659420438     
 Cl   5.5021580136391706E-003   5.8655402575384370        4.2276954282702492     
 O  0.84010498899755692        9.0146147101426308        2.2427529449843706     
 N   1.4282519549748658        10.680833093015710        4.6608124945968532     
 N   2.2454620290683263        8.1097340054493934        5.4387614924187861     
 O -0.78605601879073783        9.0302161226813720        6.1755925847671964     
 N  -1.3857742473956070        10.688783086102259        3.7509876361022672     
 N  -2.1855380035643703        8.1016150140718874        2.9654657879977879     
 C   1.2826365117220466        10.082211795396663        1.5758989109115968     
 C   2.0673294191758389        10.479990590308100        5.9852917386432898     
 C  0.58797969930378702        11.908886941346946        4.7197545514631889     
 C   2.5287340283313391        10.828102848386653        3.6499022597492647     
 C   2.8828531612713246        6.9218318780405230        5.5209245473509947     
 C   2.8045816990842392        9.1722835927523771        6.0690668873223022     
 C  -1.2402522340905966        10.094987502911708        6.8397769397154038     
 C  -2.0186469530441178        10.479030013477274        2.4266111573292206     
 C -0.54274433438076219        11.913036137069373        3.6927562932279527     
 C  -2.4856701454229602        10.835117742371317        4.7602271119591455     
 C  -2.8233430893021865        6.9138996682207008        2.8785777987254400     
 C  -2.7497189135859670        9.1672464921953765        2.3430878312411010     
 C   2.0978655330487594        11.049419770202283        2.2297254571826710     
 C  0.94496949313893430        10.299697046794698       0.21958287270909535     
 H   2.7584538673892678        11.306644469073222        6.2243058857504785     
 H   1.2696417632704318        10.478366070670569        6.7442730460033573     
 H   1.2155328271582433        12.804400207066850        4.5715965488064914     
 H  0.16292128852290616        11.970838568935157        5.7264016828384925     
 H   3.1181719473073386        9.9021424246925172        3.7046901262479977     
 H   3.1785731522377554        11.662583348049591        3.9601004218118798     
 H   2.3827356622634355        6.0951195674591956        5.0217681888378012     
 C   4.0866144589835969        6.7496114035843613        6.2004367036510217     
 C   3.9970715124199536        9.0719545450064718        6.7827278831097839     
 C  -2.0577455665009032        11.057392279925807        6.1819588251741768     
 C -0.91224281434487164        10.310791331538118        8.1983115083466274     
 H  -2.7139921769532496        11.300255882221315        2.1801757590882542     
 H  -1.2184035297151867        10.478916306729484        1.6702806865630917     
 H  -1.1648898404701975        12.811975406173662        3.8441994624375297     
 H -0.11808251782648087        11.975961412499085        2.6859860472836692     
 H  -3.0738796370070123        9.9080796374804212        4.7058544547594119     
 H  -3.1377718223358952        11.668252281801349        4.4505326200432487     
 H  -2.3212314399751266        6.0851473389241404        3.3720790403292153     
 C  -4.0294252571412974        6.7432561945388088        2.2028743236449611     
 C  -3.9453590095249806        9.0679988081313034        1.6340380002482411     
 C   2.5595869900718742        12.165328289097284        1.5245521069812193     
 C   1.4208150366839378        11.421935898133437      -0.46801189901727275     
 H  0.33424647034989635        9.5640490491028061      -0.30133841315092119     
 H   4.5574219148424966        5.7713498945363879        6.2432572991943669     
 C   4.6636635818759693        7.8478717248883898        6.8333591196319361     
 H   4.4070561559331045        9.9526738902802663        7.2707326827128886     
 C  -2.5297543173749233        12.168895476262691        6.8873430394030004     
 C  -1.3990107397712201        11.428311917248587        8.8858629986676085     
 H -0.30100994820656035        9.5761836090505383        8.7202292295772850     
 H  -4.4976372272939189        5.7638531948066021        2.1564690654949508     
 C  -4.6112214818436437        7.8436952712853696        1.5787088789970840     
 H  -4.3585678401242243        9.9508115976118248        1.1524219488569307     
 H   3.1895491759975840        12.890242625643790        2.0413470623867909     
 C   2.2356541809735786        12.356353632600698       0.17779619737467009     
 H   1.1532197060685696        11.544457979177620       -1.5188056779027865     
 H   5.6163150612701349        7.7524236735341825        7.3516047842377157     
 H  -3.1612686712698483        12.890947953248169        6.3686415873387565     
 C  -2.2153744641221609        12.358800597702725        8.2364812948362278     
 H  -1.1386262787925197        11.549896262229243        9.9385465103570798     
 H  -5.5665526777268717        7.7503926299488040        1.0649121576176810     
 H   2.6284793846025685        13.222688033098295      -0.34496562285972787     
 H  -2.6179462054610050        13.221062533633203        8.7585658820179297     
 Dy   1.3355176897539532E-002   8.3884913353721764        12.612573850781665     
 Cl   8.7490749343967292E-003   11.070103220699272        12.601588797283517     
 O -0.80803835051825013        7.9185777093257022        10.652034815856739     
 N  -1.3873255470068122        6.2521558639130621        13.073965098724788     
 N  -2.2048801129393749        8.8310069627496794        13.844313292977578     
 O  0.83933149432811327        7.9329586025697738        14.581383631095866     
 N   1.4192186158596412        6.2529844013654783        12.165119969596777     
 N   2.2356404995714909        8.8298699595020658        11.390986847966124     
 C  -1.2531109094061716        6.8505473970522441        9.9870857106133926     
 C  -2.0214737740965210        6.4617185209628554        14.398795038893065     
 C -0.54728365547295388        5.0254529388235181        13.135464343075425     
 C  -2.4902424018482971        6.1040334439022610        12.066568641164524     
 C  -2.8433403129862755        10.018335361529603        13.928566341067093     
 C  -2.7600022996491487        7.7690903029763732        14.479432256447684     
 C   1.2863215558906971        6.8688289087783758        15.250838821034634     
 C   2.0550659866479521        6.4596882173016663        10.840526036730608     
 C  0.58103918960638790        5.0249574963152810        12.106537344130208     
 C   2.5211428379559266        6.1096181355018526        13.174070247276278     
 C   2.8755360934873311        10.016609642404772        11.311003032242390     
 C   2.7928927311958418        7.7675535804522795        10.758532237799983     
 C  -2.0647901168630609        5.8832800798876148        10.644429883063781     
 C -0.92205199847320707        6.6361421755701633        8.6290843211609829     
 H  -2.7108988378730912        5.6362542733966272        14.646873596884802     
 H  -1.2206402500587494        6.4692904574754060        15.154584105373592     
 H  -1.1725398534142595        4.1278302447252111        12.990332955563007     
 H -0.11977573277485450        4.9669844072949756        14.141407955764773     
 H  -3.0793503402511746        7.0301804465142927        12.122306189942494     
 H  -3.1395722099746193        5.2699642093948764        12.378643895904204     
 H  -2.3474184844162154        10.844714701193404        13.424723359420542     
 C  -4.0428878641592600        10.191309350057390        14.615351341669770     
 C  -3.9495448796428017        7.8695690933838529        15.198328808019143     
 C   2.0960120740038515        5.8966220927352282        14.597384108597229     
 C  0.96090564298324954        6.6621712728929925        16.611759373873337     
 H   2.7461087685933419        5.6344324475700232        10.596355776070743     
 H   1.2555653392088997        6.4638581843781431        10.083385025332824     
 H   1.2075483294240914        4.1286554677370750        12.254359427192137     
 H  0.15410846852899782        4.9629614275683069        11.100614257259945     
 H   3.1106604356952414        7.0352579085981546        13.114265337770696     
 H   3.1706241150249852        5.2739765200523703        12.866302286814815     
 H   2.3780264036010643        10.842964965674195        11.813357615402515     
 C   4.0787506445941482        10.188809131698692        10.630537835329212     
 C   3.9852085648193087        7.8677085012951968        10.044150180889037     
 C  -2.5319579165502568        4.7700598057060830        9.9388369421578666     
 C  -1.4025088914136319        5.5157509897177945        7.9415996366983181     
 H -0.31421492479955926        7.3737330130235934        8.1073239505223391     
 H  -4.5134198878992526        11.169789626552994        14.659662456393828     
 C  -4.6161175498272629        9.0935785349621288        15.252414439649087     
 H  -4.3566534871495097        6.9890139293840159        15.688982924565529     
 C   2.5657631048884184        4.7876564093275897        15.308252345644741     
 C   1.4459313158749836        5.5476473925122116        17.305267844026563     
 H  0.35418881340606279        7.4015461982817623        17.131824460479425     
 H   4.5509261059225459        11.166657487123642        10.590349854110983     
 C   4.6534169301558279        9.0911445271138529        9.9945100094190682     
 H   4.3937938348919907        6.9871786500677997        9.5545614494898174     
 H  -3.1611152434837453        4.0456941692117034        10.456898751564314     
 C  -2.2154195727348789        4.5817160315286474        8.5900575950588944     
 H  -1.1407918769089140        5.3951470491635893        6.8891443136300943     
 H  -5.5657831759768692        9.1892912584919788        15.776001915043995     
 H   3.1931941124886674        4.0599497444174064        14.792439781030454     
 C   2.2561159408037321        4.6088362195630550        16.659938987913417     
 H   1.1896768078377122        5.4345996534492000        18.359941437900815     
 H   5.6061076256543920        9.1861018478627674        9.4761848403326763     
 H  -2.6133655337688162        3.7176022224506013        8.0676306804943163     
 H   2.6568635417333950        3.7488244005356752        17.186977367537452     
         256

 Dy   4.2855557470696102        8.5408557428487686E-002   4.2114906041099722     
 Cl   4.2842045890936804       -2.5951426075767210        4.2039488614714760     
 O   5.1042507931001388       0.54768296944779726        2.2435785100700172     
 N   5.6921229116236596        2.2223612986914856        4.6597712521425176     
 N   6.5053788613614234      -0.35616048801953681        5.4382534321003471     
 O   3.4659162324193358       0.55543550188419810        6.1758889437242619     
 N   2.8850377318489540        2.2235586092723421        3.7527779091394717     
 N   2.0605949067185789      -0.35359855107200938        2.9895781621212363     
 C   5.5494901405113604        1.6139471527342457        1.5759847502998254     
 C   6.3284523175301377        2.0159352903884433        5.9839190063487253     
 C   4.8552271225357062        3.4514380495356307        4.7173362410272670     
 C   6.7939674688215197        2.3631378114958497        3.6503084934348382     
 C   7.1424775000820127       -1.5440585922474299        5.5233648505688837     
 C   7.0653438882249207       0.70764392289360867        6.0660125715396216     
 C   3.0230820525200111        1.6251134921889328        6.8398308832711292     
 C   2.2477007834809073        2.0144289648318594        2.4293999214846220     
 C   3.7250008890310506        3.4504173562027098        3.6902351192228511     
 C   1.7836090631174379        2.3723836513377465        4.7615753565180547     
 C   1.4198066834113099       -1.5398426861217933        2.9088876955579721     
 C   1.5085464710939696       0.70713344784864518        2.3498932249044842     
 C   6.3662045956632172        2.5805410522064771        2.2286728004507088     
 C   5.2135444493234102        1.8296129776815577       0.21902137678330008     
 H   7.0199958234403619        2.8408790886314099        6.2277371307478200     
 H   5.5294627328835002        2.0121478641901311        6.7415811348852985     
 H   5.4823852463176923        4.3469123044530704        4.5669537123608572     
 H   4.4299222067084987        3.5153698328337910        5.7238452757057212     
 H   7.3803756049350948        1.4354631300334753        3.7082929352548737     
 H   7.4463377493375544        3.1964128092253219        3.9584207989705940     
 H   6.6421312291496486       -2.3717842246824534        5.0261441697112756     
 C   8.3466051962143890       -1.7156160789250694        6.2023973869533702     
 C   8.2594269773926730       0.60846886868562633        6.7771922055304339     
 C   2.2111835264355135        2.5927496715433023        6.1829279223084370     
 C   3.3566713621002009        1.8418999642151099        8.1969307608602158     
 H   1.5571063658719804        2.8397880241473921        2.1842119664854991     
 H   3.0461459994865661        2.0083637424745366        1.6711464608608348     
 H   3.0998756151195961        4.3479358735129692        3.8367800031643591     
 H   4.1504265657999371        3.5093304236406500        2.6835187799954752     
 H   1.1933857137999611        1.4470121029615917        4.7062993424490491     
 H   1.1346760311380879        3.2072994861766806        4.4505348876348245     
 H   1.9136572648829917       -2.3653684072354983        3.4160695155335152     
 C  0.22062656738561748       -1.7129331942080854        2.2215658501637132     
 C  0.32036744889735980       0.60604901340203399        1.6285467696640326     
 C   6.8343478707959768        3.6915551173086274        1.5202637737544757     
 C   5.6952442882708061        2.9474597520244026      -0.47154119194607186     
 H   4.5999801367931967        1.0955845482572364      -0.30062516590141802     
 H   8.8161250280178205       -2.6945246070322639        6.2476722231485793     
 C   8.9256186428295603      -0.61579181702191677        6.8304770738256249     
 H   8.6706518799971519        1.4902526532451288        7.2622380836557010     
 C   1.7454183262032232        3.7069822575070948        6.8878715994836384     
 C   2.8768396898031430        2.9626065027249977        8.8841260699008515     
 H   3.9653927644836440        1.1055549412206516        8.7190593423577472     
 H -0.25235900237965875       -2.6903607309973729        2.1813451045258225     
 C -0.34904294955744081      -0.61665063317508817        1.5787850641369996     
 H  -8.4056123463902940E-002   1.4854028548017166        1.1334508471306461     
 H   7.4673624722931775        4.4147064834814786        2.0355873115221033     
 C   6.5141488936769383        3.8795176236536717       0.17233585929213135     
 H   5.4294493189635729        3.0678458704626630       -1.5229975006374741     
 H   9.8793638562006976      -0.70979666792850415        7.3468466715759604     
 H   1.1159389882466337        4.4312655720792185        6.3698773212334068     
 C   2.0632023935781101        3.8962798370422651        8.2361169438859800     
 H   3.1396466193185901        3.0839404675846733        9.9361815242202471     
 H  -1.2987322286694936      -0.71233805650057058        1.0551189918453636     
 H   6.9131757674014782        4.7416924525755721      -0.35245037026819648     
 H   1.6658643206130486        4.7608022037062678        8.7581673058409706     
 Dy   4.3115972102989772        16.886841400750715        12.606999701201680     
 Cl   4.3123982865188477        19.563336104855285        12.615353795359473     
 O   3.4782773714749267        16.415446515065401        10.649134988311273     
 N   2.9142533352433180        14.738885542502592        13.069752532227065
[truncated: 1,281,471 more chars]
