# Supplementary material for: Unraveling the Contributions to Spin–Lattice Relaxation in Kramers Single-Molecule Magnets
Source: J Am Chem Soc. 2022 Dec 9;144(50):22965–75. doi: 10.1021/jacs.2c08876 (PMC9782788; doi:10.1021/jacs.2c08876)
Supplement: Supplementary file 2 — ja2c08876_si_002.zip [file ja2c08876_si_002.zip › phonon_Dy/mol-9/mode-1-10/8/Cart_disp.xyz]

         256

 Dy   4.2198916151757642        3.3991737041376160E-002   4.2918326006242840     
 Cl   4.1342391908427638       -2.6455203090078911        4.2959410825703905     
 O   5.0606237572775203       0.46782734787863456        2.3188880861676879     
 N   5.6895246379998126        2.1424431108444617        4.7252011825914577     
 N   6.4221758100092883      -0.46506383654337546        5.5350359269006644     
 O   3.4077324848654214       0.54344767101125790        6.2443216098252732     
 N   2.8825975172168037        2.2111453221230124        3.8117919061864063     
 N   1.9898022269824567      -0.33620656239999142        3.0595859695384733     
 C   5.5089819764066075        1.5305569997241748        1.6478324458136453     
 C   6.3310039240864047        1.9215288216123509        6.0451768992235282     
 C   4.8824877003219980        3.3919738170044313        4.7849272800576870     
 C   6.7880428070497194        2.2554686682879947        3.7067043283035517     
 C   7.0261531295718642       -1.6704444708830399        5.6276761195761669     
 C   7.0420848577100648       0.59763137101955999        6.1122638922962489     
 C   2.9901078466989452        1.6307547873034298        6.8978669754168624     
 C   2.2534873948201124        2.0229955268535322        2.4815000501363453     
 C   3.7510163944647235        3.4193982908244331        3.7586892751063972     
 C   1.7745366548646784        2.3853713695649978        4.8098968557670299     
 C   1.3148172791225488       -1.5042533029386362        2.9811997161475561     
 C   1.4924117334634333       0.72941010963509534        2.3808533143507193     
 C   6.3507110071891519        2.4835049239004943        2.2893860746036845     
 C   5.1485358555179470        1.7637074376167070       0.29872705604415284     
 H   7.0413046961525074        2.7318705911552557        6.2864753596558813     
 H   5.5384278182513125        1.9308804234090033        6.8100698893704212     
 H   5.5313523835291258        4.2722087268587972        4.6297300742545202     
 H   4.4617451807130433        3.4683758468631143        5.7927967686806392     
 H   7.3528942130730215        1.3137948203150103        3.7603567598403145     
 H   7.4632658165807158        3.0731464914501210        4.0092547427383547     
 H   6.4815128489345648       -2.4966950400193633        5.1724055830835436     
 C   8.2537032152822274       -1.8615742207278669        6.2618750899693527     
 C   8.2724922761573456       0.48405599474870942        6.7586865479909077     
 C   2.1994933334180042        2.6087581870923224        6.2309406229821889     
 C   3.3334523858663587        1.8549195029965866        8.2506318014587379     
 H   1.5784038054614296        2.8623296896824213        2.2395194557742708     
 H   3.0580463395402178        2.0143914957145932        1.7298293088312700     
 H   3.1457923784827262        4.3297912006330996        3.9072223605836980     
 H   4.1780327984889354        3.4735299878441324        2.7528191098677044     
 H   1.1687548392497613        1.4699458641080896        4.7556409776139255     
 H   1.1443054800653767        3.2307105136775864        4.4885870980228839     
 H   1.7655950356233927       -2.3341096892570889        3.5227152025875177     
 C  0.13596850516737427       -1.6549395100409743        2.2538496384734898     
 C  0.33556155045721769       0.64598505040284804        1.6038033309697028     
 C   6.8177084322910071        3.5945618229247933        1.5789321015107400     
 C   5.6256730197804021        2.8826370987793695      -0.39302441707548774     
 H   4.5122538972093453        1.0468434836499505      -0.21686335918084435     
 H   8.6873494758468954       -2.8569228109296971        6.3237798467994324     
 C   8.9031856434167302      -0.75919353915735410        6.8204666719083464     
 H   8.7366940036592027        1.3692874672942947        7.1926605211528720     
 C   1.7622543335908021        3.7433018883856199        6.9221223198678121     
 C   2.8828431850005241        2.9966018499776186        8.9245629432408506     
 H   3.9228985097986069        1.1070651559367222        8.7794111457332153     
 H -0.37130743180864989       -2.6162168954338241        2.2246370539592490     
 C -0.36824735080847382      -0.55788339059887337        1.5542849872616364     
 H  -2.1368095235826216E-002   1.5259027176831479        1.0711144612002301     
 H   7.4727701627429308        4.3040449862771739        2.0864640094362712     
 C   6.4697873953032872        3.8005468899117862       0.23934900234994028     
 H   5.3365381480768841        3.0161139909149761       -1.4370588480658570     
 H   9.8793905288322854      -0.86362157160159314        7.2940242755759792     
 H   1.1538337967187213        4.4787605357972975        6.3943119741064631     
 C   2.0902913055928258        3.9418517215846864        8.2666162780547179     
 H   3.1502525506553329        3.1246025307704426        9.9746790435599166     
 H  -1.2985078536192596      -0.63950817294228035       0.99286876220282183     
 H   6.8621281331713222        4.6651612647177449      -0.28907574836785066     
 H   1.7175969916378409        4.8237769296992763        8.7779725688375816     
 Dy   4.2795069528997525        16.914718422258833        12.558864289395245     
 Cl   4.3032878443934504        19.592980424352291        12.594091210265109     
 O   3.4482530531184787        16.399858881037517        10.612324507283663     
 N   2.9078913821713290        14.762379429877086        13.069865548267243     
 N   2.0266486856288579        17.344619237852811        13.720090911027409     
 O   5.0831405196316064        16.480824890253821        14.540817513789465     
 N   5.7158419682941108        14.774907227286176        12.164757011323317     
 N   6.4720896389046443        17.348762966090352        11.265058203143909     
 C   3.0361706612606763        15.303547090464125        9.9692656494858589     
 C   2.2613046761298943        15.002268724405621        14.383105354162389     
 C   3.7648645862377146        13.549101396847975        13.173896829927846     
 C   1.8136593985489762        14.565869130833859        12.060060980384753     
 C   1.3584232913421010        18.519775653781103        13.745866557243755     
 C   1.5100777990495617        16.304827454946754        14.424919673986819     
 C   5.5450517325108128        15.434481776772897        15.229138182993756     
 C   6.3462802104316678        14.946562692088900        10.831855878225598     
 C   4.8974169865291701        13.531205727417548        12.149195586237447     
 C   6.8220725349476981        14.683040933930192        13.176793101134519     
 C   7.0830453918704794        18.547174411135476        11.119555060392056     
 C   7.0689458546482742        16.260769267574751        10.709437739230918     
 C   2.2527055337959818        14.325378933827103        10.645234039251578     
 C   3.3753087376568462        15.071014777306470        8.6165634570256326     
 H   1.5740473681714799        14.179126184152777        14.645129584540229     
 H   3.0538129827434948        15.031617500804527        15.147300842472479     
 H   3.1531244277026169        12.637920224164507        13.054778040574483     
 H   4.1874224941386506        13.525734428227093        14.183722395874550     
 H   1.2026775646675616        15.479228060084539        12.092185666000058     
 H   1.1827280038690009        13.722776197472301        12.386391356630210     
 H   1.8223396652564110        19.328866557009427        13.182650838198860     
 C  0.17209823811456570        18.703173602763471        14.453050018424538     
 C  0.34202971001299509        16.420939921718976        15.178056416942884     
 C   6.3954365875537507        14.479557206372210        14.600929617363885     
 C   5.1915822472276147        15.222839829950674        16.582998005232476     
 H   7.0441422423165561        14.119824269538709        10.610090486582688     
 H   5.5447217337467620        14.920581515364510        10.076257561452154     
 H   5.5381899439062305        12.650294442341817        12.331968245767795     
 H   4.4742184020026441        13.427649687692597        11.144111571431385     
 H   7.3850908873941190        15.624637896394086        13.100678905204319     
 H   7.4962684974176579        13.860553708117891        12.885149985488185     
 H   6.5545584199689646        19.393539060184864        11.558159875781836     
 C   8.2992016792131036        18.706417270801268        10.458211459829398     
 C   8.2846436708785465        16.342100687634748        10.032895437328262     
 C   1.8262337502631172        13.179074046178064        9.9648891447203063     
 C   2.9338347653774437        13.918919035259202        7.9535167750201552     
 H   3.9557203169628261        15.820382299398965        8.0796412441317713     
 H -0.32676110643059908        19.669584854069686        14.444316944517217     
 C -0.35052806111545964        17.632418457375234        15.182423840708857     
 H  -2.9974190293031687E-002   15.558335329525969        15.729520418376644     
 C   6.8826436318824538        13.389616043143979        15.330751344585519     
 C   5.6918240537503131        14.126685878638586        17.295432355334736     
 H   4.5466157868628194        15.940807885279298        17.087189355037193     
 H   8.7415342032328454        19.696826172914840        10.357722607586185     
 C   8.9260801631325695        17.577943964057877        9.9236088259751245     
 H   8.7308617678278875        15.439757373177574        9.6140886167411619     
 H   1.2212812312669983        12.445449227159498        10.499237325028494     
 C   2.1552200060380500        12.969428898514645        8.6220723305130793     
 H   3.1966645775894489        13.786705820139945        6.9028756823686477     
 H  -1.2841945064715363        17.738977659956799        15.733613509021875     
 H   7.5414881909872689        12.675960904012079        14.833101059190101     
 C   6.5484059882189269        13.209123426436062        16.677016363805969     
 H   5.4106645060999483        14.010471144846420        18.343592123649973     
 H   9.8948339830839700        17.658244836226839        9.4323598739605981     
 H   1.7936663089665383        12.077191875594620        8.1187261562693021     
 H   6.9614996693768614        12.363578565588339        17.220186943378696     
 Dy   8.9467451677303966E-002   8.5214254344027243        4.1297751623729324     
 Cl  0.11014008832652426        5.8362188400252348        4.1628546378746005     
 O  0.88840096978720151        9.0111024519433052        2.1613276778875394     
 N   1.4508415705627171        10.675202000748596        4.5858602384349823     
 N   2.3236835265274252        8.1267295333151992        5.3416715976208371     
 O -0.71027073751329384        8.9908382948570438        6.1022855759207619     
 N  -1.3700023508991750        10.638848247540615        3.6888650043549647     
 N  -2.1177257511877170        8.0291845141074916        2.8856855232438949     
 C   1.3081503463016386        10.093268065114236        1.5012797289986017     
 C   2.0925239740961850        10.488840597343307        5.9107648449204717     
 C  0.58989184665657457        11.889120983892623        4.6458018339317348     
 C   2.5497601156248062        10.841838257143284        3.5759827254005847     
 C   2.9836150839221549        6.9506614853088280        5.4182076630908842     
 C   2.8436631900884461        9.1897508878565777        6.0050605471479850     
 C  -1.1776503444774873        10.045213977782653        6.7736574686342843     
 C  -2.0131553286521013        10.417431010291272        2.3708151711173873     
 C -0.54694492230934622        11.876816696195018        3.6252168811372272     
 C  -2.4622885359373519        10.764071186634849        4.7098790670950370     
 C  -2.7294986766063314        6.8277388433161557        2.7902898927519568     
 C  -2.7238841422809545        9.0930841081005092        2.2979446411364530     
 C   2.1110660413496518        11.067424287682266        2.1595126333595056     
 C  0.95395613328905837        10.319222930582457       0.15111210441202752     
 H   2.7747899327715917        11.324908834902642        6.1429617670139267     
 H   1.2956252230104028        10.485929276672787        6.6702640396567725     
 H   1.2022584549142232        12.794837979636487        4.4992823336532881     
 H  0.16741791176583154        11.941221158630867        5.6537789451352989     
 H   3.1499856088219365        9.9226822300649467        3.6252442393151041     
 H   3.1879085635593367        11.683348787775241        3.8903652401248250     
 H   2.5125587080541867        6.1233405092558595        4.8913532004865479     
 C   4.1719253428635756        6.7906739497055124        6.1273770725724832     
 C   4.0117150839553108        9.0976065732259546        6.7615424479090276     
 C  -2.0252942081274874        10.990848996954140        6.1289109002036115     
 C -0.83364812798226939        10.271139475179323        8.1273874427039488     
 H  -2.7245004511029083        11.226784531547294        2.1290927863894948     
 H  -1.2213443833350162        10.428340315502336        1.6053104594033132     
 H  -1.1817116006003248        12.766070432503533        3.7856230178732346     
 H -0.13108400151363536        11.950501719668271        2.6152306011385291     
 H  -3.0355891717960222        9.8273933917513219        4.6582761217274813     
 H  -3.1327850923800802        11.586217190493972        4.4085365899873699     
 H  -2.1975837935933904        6.0012943781511110        3.2574100653130071     
 C  -3.9481463449633134        6.6403862590176956        2.1399664254912625     
 C  -3.9421481912344070        8.9811685063452309        1.6300791656683509     
 C   2.5433818943978181        12.202248288361197        1.4653593707499846     
 C   1.4019888838350443        11.459685565654565      -0.52669733929170226     
 H  0.35601651501269804        9.5743380389484845      -0.37215091677801354     
 H   4.6667430014300733        5.8235750733286507        6.1579678540591019     
 C   4.7017787319898900        7.8864077692097077        6.8077083491198849     
 H   4.3871195996168835        9.9763666667029298        7.2816178751103013     
 C  -2.5145693073299538        12.089050071975112        6.8446410167186436     
 C  -1.3346915265850976        11.376557939017809        8.8239214695254127     
 H -0.19512160254425631        9.5559819044159013        8.6427920758384431     
 H  -4.3881810625622490        5.6479601443032763        2.0792607532706109     
 C  -4.5793605194199110        7.7416996974459247        1.5635849831908828     
 H  -4.3933961071717009        9.8657466634540949        1.1843572807935969     
 H   3.1571249432235544        12.936540576468028        1.9884958452504951     
 C   2.2022983545967261        12.403135502061946       0.12423304593109380     
 H   1.1265272691157333        11.588111123031986       -1.5747298422928577     
 H   5.6388450318208596        7.7982574722803477        7.3560276624086223     
 H  -3.1761660367596676        12.793269586395771        6.3381007030478766     
 C  -2.1847100583259533        12.287600366765057        8.1893690501126279     
 H  -1.0597758773908499        11.504368959203932        9.8722271504348065     
 H  -5.5480441419328175        7.6394835776153771        1.0758069767971423     
 H   2.5702743374446650        13.285379737606746      -0.39036161921472851     
 H  -2.5986359302442028        13.140712712983094        8.7196218357662421     
 Dy   4.9042074702241902E-002   8.4452271425433381        12.672389899747857     
 Cl   6.6560977180747105E-002   11.123382973324389        12.670638521643349     
 O -0.77821365153322064        8.0330328010891936        10.688242169333531     
 N  -1.4006253429418629        6.3180059154012627        13.062146479387149     
 N  -2.1375057163903466        8.8951564251532531        13.970219558749175     
 O  0.88042269471113521        7.9162444825644185        14.609154485922041     
 N   1.4062076680260600        6.2824100135142258        12.149996681734239     
 N   2.2979788188029246        8.8601200197918093        11.495445480004753     
 C  -1.2299178915342488        6.9820643619177103        10.001585295058470     
 C  -2.0281937425734000        6.4910815304494136        14.396797407794985     
 C -0.59049303805279341        5.0681877109081315        13.076228662331525     
 C  -2.5095288438325567        6.2339774833114667        12.050698456893983     
 C  -2.7426241662649562        10.096541014986233        14.114594811914854     
 C  -2.7469208036823147        7.8074308418100893        14.516429471938551     
 C   1.2975272251745507        6.8226961493300839        15.253496362190313     
 C   2.0475811085547151        6.5185928125160348        10.833619120972173     
 C  0.53996873153935687        5.0755473907789090        12.049329642055168     
 C   2.5034915588752837        6.0773229325224269        13.155012862999879     
 C   2.9718203893285797        10.032005151067972        11.466702535051615     
 C   2.8030900478843566        7.8184539229812993        10.783894917295395     
 C  -2.0796169255013455        6.0258095938102718        10.628902656795937     
 C -0.86179306204367634        6.7616697302921374        8.6523234004276794     
 H  -2.7275769964966234        5.6658563547966247        14.619338795206087     
 H  -1.2253215908690700        6.4635389021274854        15.151050978149021     
 H  -1.2390292780295715        4.1921462173167807        12.895910218205081     
 H -0.16513569867286898        4.9635716048111842        14.080586792230765     
 H  -3.0654899733434116        7.1800709158567066        12.125757021885279     
 H  -3.1887537044006806        5.4158731633622619        12.343154683911495     
 H  -2.2035428838799787        10.942915855579738        13.685576278698477     
 C  -3.9655728237636723        10.258541124833688        14.763981916554947     
 C  -3.9712199055334683        7.8906756501684017        15.178875757080551     
 C   2.0730751020145624        5.8408939344830264        14.573677800347514     
 C  0.97418062670313788        6.6007576458389670        16.611587321329893     
 H   2.7310671335856282        5.6928076016794078        10.569707482314008     
 H   1.2513128108061493        6.5484571249559185        10.073251723159439     
 H   1.1448308059515169        4.1599374348771754        12.169971769768795     
 H  0.11567409045807928        5.0518980771773991        11.040475062051168     
 H   3.1213677867137548        6.9863711675083220        13.119884637875980     
 H   3.1270856621141290        5.2294624850861080        12.825586981030948     
 H   2.5175369806408017        10.842504605631877        12.036968895361934     
 C   4.1527232441649948        10.210650259316166        10.749083332903169     
 C   3.9635594521243127        7.9307628272418036        10.017163767797795     
 C  -2.5496628977163134        4.9252502865427443        9.9048322214699844     
 C  -1.3429494222738751        5.6535569655751585        7.9457715980018628     
 H -0.21851544372474835        7.4809105913125062        8.1477168882094588     
 H  -4.4022974304418616        11.251398859648328        14.865304768862918     
 C  -4.6068592095097456        9.1295259071259203        15.286176753334455     
 H  -4.4277116424230982        6.9876848357816419        15.588969563769487     
 C   2.5086894925582022        4.6999763280236522        15.257053791206475     
 C   1.4240468938205029        5.4533878745068467        17.277097350662093     
 H  0.39982917516603000        7.3542195202848237        17.150027320801144     
 H   4.6574204166728101        11.174184635218065        10.757588981839390     
 C   4.6621297602249889        9.1390554074929220        10.009677792417119     
 H   4.3262511422367336        7.0676672152925155        9.4590910757211120     
 H  -3.2060969397214230        4.2103008448071293        10.403340771301544     
 C  -2.1977058312794515        4.7344543594446007        8.5638643255521210     
 H  -1.0493081199877898        5.5293151901993278        6.9014470361603024     
 H  -5.5807714844626668        9.2119378586095060        15.768202986964621     
 H   3.1094579879298609        3.9635162887138047        14.721556499174318     
 C   2.1957956378145029        4.4999683667524648        16.605156134541009     
 H   1.1717545915166039        5.3269668996960329        18.331200550309262     
 H   5.5921790624146963        9.2424339042383643        9.4513052971354128     
 H  -2.5940293972998578        3.8791970828573921        8.0238435756015427     
 H   2.5659893740012483        3.6122851985221338        17.109838866901374     
         256

 Dy   4.2231920386619759        3.6684254174307353E-002   4.2878517029080694     
 Cl   4.1418360661506259       -2.6428804040974967        4.2912376158618715     
 O   5.0627879216636442       0.47192522238470280        2.3151490060293036     
 N   5.6896653547298222        2.1465652140522384        4.7219375430968853     
 N   6.4263510067138236      -0.45948392381120667        5.5302486846206307     
 O   3.4106544636721505       0.54416655752569498        6.2409425480590093     
 N   2.8827314704909637        2.2118653524718619        3.8088634639020862     
 N   1.9933323034233339      -0.33698577087499187        3.0561940985165492     
 C   5.5110177923362773        1.5348059752429661        1.6442472554479630     
 C   6.3308888993270847        1.9263951494817335        6.0421244221023516     
 C   4.8811333824608978        3.3950715602592099        4.7815368583348024     
 C   6.7883471319322330        2.2609602014085950        3.7038886552733743     
 C   7.0319783499432713       -1.6639916856738879        5.6225440546023586     
 C   7.0432593395345613       0.60327865929358193        6.1099862839314367     
 C   2.9917583907939980        1.6305931918932584        6.8950002714660190     
 C   2.2532022928441067        2.0226340205858557        2.4789271746895283     
 C   3.7497252276764872        3.4210486904682118        3.7552555728860773     
 C   1.7750072792964444        2.3848428871217480        4.8075035642986785     
 C   1.3200552253364213       -1.5059428118367044        2.9777308711601784     
 C   1.4932154734002616       0.72836558332834067        2.3793752573681832     
 C   6.3515015749246944        2.4884386336454698        2.2863471574385001     
 C   5.1518284138370491        1.7670455478158718       0.29473514964694514     
 H   7.0402529195298822        2.7374696011624930        6.2835356451030879     
 H   5.5379931694787468        1.9351013650885531        6.8066577119218996     
 H   5.5289102266626697        4.2760680093458570        4.6265664147317942     
 H   4.4601594838823910        3.4708625512649585        5.7893366195866074     
 H   7.3542753188543708        1.3199866043542596        3.7577741318582989     
 H   7.4624291663566797        3.0794219458326153        4.0067017633564372     
 H   6.4895556109928361       -2.4903246801183947        5.1651873628093661     
 C   8.2583510887131162       -1.8541320867764737        6.2589981185358843     
 C   8.2718454183344772       0.49043527874627396        6.7596568437013627     
 C   2.2000925559421041        2.6080816975577066        6.2285621704230794     
 C   3.3345845514130406        1.8543817431867571        8.2479900618058011     
 H   1.5773480861983580        2.8612668599633002        2.2367653729555572     
 H   3.0574541202182068        2.0141267303838633        1.7269271705597065     
 H   3.1435050396685900        4.3308005000414447        3.9036666713795132     
 H   4.1766610640144890        3.4753956039919260        2.7493413283743191     
 H   1.1699924409972733        1.4689268082376852        4.7532047261832293     
 H   1.1438489904471079        3.2296651869637070        4.4867007398017398     
 H   1.7729865669572231       -2.3355670478492345        3.5175552749131418     
 C  0.14019196990400556       -1.6577676884689256        2.2523838615098151     
 C  0.33480433777935681       0.64403726175270570        1.6051038209812176     
 C   6.8185896490164568        3.5994628150935535        1.5759714148652031     
 C   5.6292337252863813        2.8858883496654006      -0.39698102781171335     
 H   4.5166775220638780        1.0493186790224529      -0.22104677716180213     
 H   8.6937870213195509       -2.8486600939182125        6.3200989754744601     
 C   8.9043090833758942      -0.75186589759448630        6.8210412635579285     
 H   8.7333971070912426        1.3755020267645801        7.1961717510302288     
 C   1.7614102825062621        3.7416061712363389        6.9204265394394220     
 C   2.8824949252904979        2.9950097777287379        8.9225801934988080     
 H   3.9249821909836768        1.1070967998398862        8.7764435728965537     
 H -0.36537443048821738       -2.6198506491621325        2.2226550578112865     
 C -0.36728882585805012      -0.56077201956892975        1.5556145217485544     
 H  -2.4491464289034905E-002   1.5239101640339905        1.0742582760452186     
 H   7.4725498885607839        4.3096346325483159        2.0838837825094578     
 C   6.4720894146881234        3.8045092269811969       0.23595838695244326     
 H   5.3412934007830399        3.0186844304892273       -1.4413964194225644     
 H   9.8793863639006716      -0.85576498353151353        7.2967485297071804     
 H   1.1519415355827853        4.4765057474974324        6.3930999511761399     
 C   2.0889012255281845        3.9396830102354521        8.2651166132669829     
 H   3.1496502303175662        3.1226678230869207        9.9728003963519214     
 H  -1.2985184316632967      -0.64311652126516639       0.99608471337768079     
 H   6.8647967553527556        4.6689754200118578      -0.29229979072445811     
 H   1.7149524263559488        4.8207299980793126        8.7770031702757016     
 Dy   4.2809188716647650        16.913282607840891        12.561206166070484     
 Cl   4.3034794581887779        19.591457520584676        12.594961838756854     
 O   3.4495432459575546        16.400605481190638        10.614115221969479     
 N   2.9080929262577628        14.761135573113231        13.069820965933882     
 N   2.0299558994924150        17.343089720270171        13.726383795096039     
 O   5.0862046256500264        16.477940192161128        14.542008295199992     
 N   5.7157032349394052        14.773203167601867        12.164020023977152     
 N   6.4747883995444120        17.347325349450834        11.270465390161714     
 C   3.0360594770826426        15.305543864675920        9.9700281600265654     
 C   2.2623409547933999        14.999358889045340        14.383750087004270     
 C   3.7641800612258289        13.547139100035578        13.171445035126453     
 C   1.8132488178015274        14.567065171722167        12.060345390335515     
 C   1.3630344827999961        18.518743896847049        13.755161812271567     
 C   1.5116048636970836        16.302059499424413        14.427648873107479     
 C   5.5470978981352728        15.430523823089253        15.229324812884068     
 C   6.3461947035850850        14.946704550134456        10.831464934299317     
 C   4.8964012791227116        13.530207372326672        12.146399535375576     
 C   6.8218545462303135        14.678719162848681        13.175740625452793     
 C   7.0872438764119554        18.545116987508703        11.128163801952454     
 C   7.0697110427458609        16.260530797956015        10.711167346119373     
 C   2.2514713127461827        14.327696430230748        10.645108645013998     
 C   3.3747413347940038        15.073936581031147        8.6170415942493523     
 H   1.5750648190229060        14.176032358590138        14.645105982318217     
 H   3.0553702073963200        15.027604201944300        15.147417097438856     
 H   3.1517040968624861        12.636686667286281        13.050925774945759     
 H   4.1870742741167186        13.521805863240738        14.181023083190823     
 H   1.2032892971791835        15.481008773960312        12.093798736380055     
 H   1.1815023974505510        13.724342276193687        12.386000102703699     
 H   1.8284404023435905        19.328823078173954        13.195019886018917     
 C  0.17598902503883740        18.701375193840299        14.461271787248311     
 C  0.34242982240734532        16.417144859613028        15.179024230330739     
 C   6.3953154046760634        14.474664912218600        14.599818217900692     
 C   5.1948356719412336        15.218993616828140        16.583467463590850     
 H   7.0436097086907283        14.120024302931775        10.608325816788554     
 H   5.5446156947994236        14.922404723566284        10.075917665954547     
 H   5.5365704804709193        12.648586403609727        12.327395245664405     
 H   4.4729243908975116        13.428653269937966        11.141316301544816     
 H   7.3861927578344133        15.619522782134382        13.100466243094104     
 H   7.4947797412517749        13.855577933821996        12.883189829923776     
 H   6.5602857293505163        19.390566178590618        11.569784878672746     
 C   8.3028441494974494        18.704888085411206        10.465996545827927     
 C   8.2843891708346185        16.342659782208010        10.032984230046850     
 C   1.8232122438799612        13.182880654779161        9.9635868943242905     
 C   2.9315216849435717        13.923307817611244        7.9528270152491478     
 H   3.9563035096746848        15.822814693044016        8.0807757967301814     
 H -0.32160927097406911        19.668302442721203        14.455273089401356     
 C -0.34903522334468662        17.629134621206472        15.185903532668414     
 H  -3.1216024463380104E-002   15.553543576209670        15.727368897597811     
 C   6.8812393594433310        13.383494116796781        15.328531482056242     
 C   5.6938790013677973        14.121632649201656        17.294806296623001     
 H   4.5518774817946790        15.938061501530333        17.088522019115334     
 H   8.7466632501662041        19.694657724289097        10.368365799631874     
 C   8.9272099682259416        17.577849146569982        9.9266161450263688     
 H   8.7287698835764918        15.441324979848696        9.6108307355741029     
 H   1.2173017198436484        12.449544120486523        10.497206015547070     
 C   2.1515000126961477        12.974364209668913        8.6204427665374261     
 H   3.1942310895399766        13.791736370682948        6.9020727537402156     
 H  -1.2835626005879595        17.734977292373959        15.735628866685783     
 H   7.5383308359079058        12.669036100851475        14.829884898375596     
 C   6.5479537714179807        13.202887844844257        16.674983628960671     
 H   5.4137285489199511        14.005429685689100        18.343217075217474     
 H   9.8952330506647712        17.658794779860497        9.4341418193825692     
 H   1.7883485114182114        12.083412159369889        8.1161704867958360     
 H   6.9600343766830184        12.356368974528923        17.217252743664762     
 Dy   8.5825352778438765E-002   8.5229873011975883        4.1336698188692855     
 Cl  0.10465606929019805        5.8378783614389738        4.1658652172208708     
 O  0.88566849234784140        9.0115049110411398        2.1651918473131624     
 N   1.4492736687445813        10.675727525076166        4.5894326068682334     
 N   2.3194358815010538        8.1261542304344392        5.3462452873047956     
 O -0.71445303485262912        8.9929152334891924        6.1057209161997230     
 N  -1.3712068354442162        10.641484930343584        3.6917598420822166     
 N  -2.1214249672233310        8.0329248051771174        2.8893700102366999     
 C   1.3066645799615566        10.092891120543525        1.5047887748686717     
 C   2.0908090515713758        10.488635262326142        5.9143223164394483     
 C  0.58931788871874580        11.890325626647993        4.6493206855551481     
 C   2.5482916492935659        10.841463062256119        3.5795456998305557     
 C   2.9783038228810472        6.9495245689633869        5.4229864873213396     
 C   2.8412868208290236        9.1891306114587490        6.0080909376455853     
 C  -1.1811178794736130        10.047832370368521        6.7767280264525702     
 C  -2.0138240444544961        10.420645903326710        2.3733836541715179     
 C -0.54719224568387892        11.878795120515267        3.6283935032953658     
 C  -2.4638762111304842        10.767703560763108        4.7121971515302850     
 C  -2.7344461296210150        6.8321409105853474        2.7943460112893588     
 C  -2.7255569623669067        9.0969240359254826        2.2999853830696306     
 C   2.1100889948621693        11.066758576633154        2.1628480606765303     
 C  0.95357321745960544        10.318254174813335       0.15422385290642615     
 H   2.7735035172130122        11.324241211537508        6.1468712790032303     
 H   1.2938611332248828        10.485774586254147        6.6737836854339339     
 H   1.2024124095335120        12.795552908529663        4.5027153025656244     
 H  0.16670706324253995        11.942920928079324        5.6572263506685339     
 H   3.1480502139358397        9.9220144697666992        3.6291289353843488     
 H   3.1869538902013699        11.682673767286479        3.8937352091435837     
 H   2.5058620337664772        6.1222494002080667        4.8974242355572208     
 C   4.1673698507053967        6.7889368676952371        6.1307036908738599     
 C   4.0105174308675453        9.0965754990996572        6.7625120616085761     
 C  -2.0272959428811133        10.994285726451434        6.1313481354984312     
 C -0.83777899893315588        10.273329338790356        8.1306570149237523     
 H  -2.7243598598677630        11.230591643819928        2.1313977829850201     
 H  -1.2215713953982654        10.430981454367220        1.6083572656431475     
 H  -1.1813671329353084        12.768512562143355        3.7883182229145729     
 H -0.13085976857795359        11.951930318284857        2.6185781775916026     
 H  -3.0378709783162212        9.8314754042337551        4.6604668441061072     
 H  -3.1334962460310765        11.590367112629274        4.4104482903830018     
 H  -2.2039594095637209        6.0055693760435558        3.2627020727673566     
 C  -3.9524878533101480        6.6456159343018104        2.1427957751316993     
 C  -3.9427316285526866        8.9856442760729696        1.6301382447349333     
 C   2.5440437066429276        12.200538867663138        1.4680979571974855     
 C   1.4031872622032922        11.457690159461837      -0.52412862988711706     
 H  0.35509346281706317        9.5737630567160608      -0.36894163672411284     
 H   4.6610553121985694        5.8213096359522174        6.1618115591411460     
 C   4.6994793390303959        7.8847650855342222        6.8088136570288906     
 H   4.3875747836410399        9.9754091838777832        7.2810938368647866     
 C  -2.5156052149984558        12.093209873206357        6.8465336902677114     
 C  -1.3379918200258427        11.379425958911918        8.8267070777641425     
 H -0.20057173826204350        9.5572249000451066        8.6463754498165208     
 H  -4.3938787330041364        5.6538193100681129        2.0827315934970803     
 C  -4.5813217708789162        7.7469087210736287        1.5641528291963387     
 H  -4.3921370424781161        9.8701482706313897        1.1827007453739171     
 H   3.1585372797823767        12.934400639984627        1.9909401237879703     
 C   2.2041155571968898        12.400749636213849       0.12659610143453909     
 H   1.1283465307799465        11.585683123960386       -1.5723722030482148     
 H   5.6373189853048160        7.7962528408063303        7.3556425187281915     
 H  -3.1757090697366843        12.798315998315983        6.3393933777654832     
 C  -2.1863665551196561        12.291419106496805        8.1914334579919963     
 H  -1.0636735154713075        11.507001807563736        9.8751908659030665     
 H  -5.5493483744711760        7.6451294003996084        1.0750986685522852     
 H   2.5735024369074320        13.282096229271408      -0.38844447458899206     
 H  -2.5996307608819929        13.145047968398938        8.7212502023479299     
 Dy   4.8206273622129807E-002   8.4422089788361721        12.669537748510464     
 Cl   6.4601484916709750E-002   11.120544007883170        12.667386322406182     
 O -0.77873466985155959        8.0272372022697347        10.686507333061854     
 N  -1.3991360200997698        6.3145309411761996        13.062731939667792     
 N  -2.1400169387708292        8.8917741770005918        13.963907701551717     
 O  0.87922770179557852        7.9168604619111971        14.607884569915939     
 N   1.4076777987847569        6.2807720143885151        12.150789114422528     
 N   2.2958237333127784        8.8584165846972187        11.490413011939516     
 C  -1.2303078637025364        6.9755630431768250        10.000841980515547     
 C  -2.0270591758147298        6.4894326849319430        14.396878614405235     
 C -0.58753604189515374        5.0658525774877248        13.079141752649949     
 C  -2.5077263741359288        6.2273645233408930        12.051475532524282     
 C  -2.7467960391667083        10.092462838056921        14.105209000684113     
 C  -2.7467534245281993        7.8053545035345850        14.514554719491622     
 C   1.2977082662208230        6.8247002552035800        15.253430321385798     
 C   2.0487986875119795        6.5155039558052330        10.834018363903564     
 C  0.54281798897238898        5.0728711367499635        12.052142576802410     
 C   2.5051687483265197        6.0787167263063058        13.156030740594884     
 C   2.9679597981421506        10.031046008024575        11.459060590669035     
 C   2.8034600448301386        7.8157397869122338        10.782712549550626     
 C  -2.0781132589512783        6.0187243107447577        10.629614103926141     
 C -0.86431681375149250        6.7556914802975303        8.6510403173562960     
 H  -2.7259852245117924        5.6642185666867935        14.620659630640782     
 H  -1.2243117455656165        6.4636033466211114        15.151232695861570     
 H  -1.2349128721280931        4.1887467746109417        12.900507340139827     
 H -0.16208862955422554        4.9634685295456249        14.083581553429227     
 H  -3.0653701795962411        7.1724401404088711        12.125657404756016     
 H  -3.1854518295156469        5.4084281748691492        12.344845570780921     
 H  -2.2098449304609797        10.937818594715750        13.672442488343552     
 C  -3.9686126437004887        10.255036775697002        14.756392262522199     
 C  -3.9693480337267948        7.8894899229499815        15.179767470241522     
 C   2.0749472505638340        5.8433894548188752        14.574898266180139     
 C  0.97411269667798095        6.6034275522020183        16.611610706438398     
 H   2.7326188652513470        5.6897217308754371        10.571054325983308     
 H   1.2523670752058418        6.5441630971231231        10.073814456731467     
 H   1.1487521634289410        4.1582041405383166        12.174042720710355     
 H  0.11837093993517531        5.0474143918335299        11.043435195348609     
 H   3.1216265167230670        6.9885963770479060        13.119728848582181     
 H   3.1300529588334225        5.2314745129118023        12.827672140749399     
 H   2.5115647949637614        10.842329236755283        12.025994176338838     
 C   4.1498953058017447        10.209381299085358        10.743157950683010     
 C   3.9654384507380973        7.9274507896347135        10.018462929177906     
 C  -2.5483066161404975        4.9177467060606066        9.9063210188614850     
 C  -1.3457585277451813        5.6472034260564010        7.9452875258117697     
 H -0.22279999107351092        7.4758644851118810        8.1456148636489853     
 H  -4.4070291107447686        11.247179418455913        14.854793981224772     
 C  -4.6065339194792587        9.1276060064546254        15.284333120017733     
 H  -4.4234082866969437        6.9876379069225596        15.593892458866012     
 C   2.5121027793802919        4.7039573442874696        15.259574996871152     
 C   1.4255593490394776        5.4575709539915040        17.278438625908990     
 H  0.39816308816772850        7.3562012625905826        17.149141299331088     
 H   4.6529654639491698        11.173628635967162        10.749183018677421     
 C   4.6624848932337395        9.1364973452632761        10.008826358631262     
 H   4.3303494577698967        7.0634986426378896        9.4637279197400570     
 H  -3.2034262657653518        4.2023280842667727        10.405754801586466     
 C  -2.1984378091804788        4.7273345020623703        8.5648556099945150     
 H  -1.0539472585684004        5.5233388977843614        6.9004775016772868     
 H  -5.5792783956445335        9.2106967866640304        15.768356163741389     
 H   3.1141594899883680        3.9679194782531142        14.725034539685602     
 C   2.1992077986487781        4.5048852338648411        16.607800083713958     
 H   1.1729469711307738        5.3317226855262314        18.332529756098797     
 H   5.5935875773839614        9.2394757671264465        9.4523202188636422     
 H  -2.5951111649098646        3.8718324824595225        8.0255974799664660     
 H   2.5707948524111859        3.6184849050160270        17.113530314546306     
         256

 Dy   4.2264924621481876        3.9376771307238545E-002   4.2838708051918557     
 Cl   4.1494329414584881       -2.6402404991871022        4.2865341491533515     
 O   5.0649520860497681       0.47602309689077110        2.3114099258909193     
 N   5.6898060714598317        2.1506873172600156        4.7186739036023120     
 N   6.4305262034183590      -0.45390401107903788        5.5254614423405979     
 O   3.4135764424788793       0.54488544404013217        6.2375634862927454     
 N   2.8828654237651232        2.2125853828207114        3.8059350216177656     
 N   1.9968623798642111      -0.33776497934999228        3.0528022274946256     
 C   5.5130536082659471        1.5390549507617572        1.6406620650822807     
 C   6.3307738745677646        1.9312614773511161        6.0390719449811749     
 C   4.8797790645997976        3.3981693035139884        4.7781464366119186     
 C   6.7886514568147476        2.2664517345291952        3.7010729822431965     
 C   7.0378035703146784       -1.6575389004647358        5.6174119896285504     
 C   7.0444338213590578       0.60892594756760399        6.1077086755666246     
 C   2.9934089348890507        1.6304315964830869        6.8921335675151765     
 C   2.2529171908681009        2.0222725143181792        2.4763542992427108     
 C   3.7484340608882514        3.4226990901119900        3.7518218706657573     
 C   1.7754779037282105        2.3843144046784981        4.8051102728303263     
 C   1.3252931715502938       -1.5076323207347726        2.9742620261728003     
 C   1.4940192133370900       0.72732105702158589        2.3778972003856471     
 C   6.3522921426602368        2.4933723433904449        2.2833082402733162     
 C   5.1551209721561522        1.7703836580150363       0.29074324324973755     
 H   7.0392011429072570        2.7430686111697300        6.2805959305502936     
 H   5.5375585207061810        1.9393223067681031        6.8032455344733789     
 H   5.5264680697962136        4.2799272918329176        4.6234027552090682     
 H   4.4585737870517388        3.4733492556668026        5.7858764704925756     
 H   7.3556564246357192        1.3261783883935092        3.7551915038762829     
 H   7.4615925161326437        3.0856974002151092        4.0041487839745198     
 H   6.4975983730511082       -2.4839543202174266        5.1579691425351886     
 C   8.2629989621440050       -1.8466899528250802        6.2561211471024167     
 C   8.2711985605116105       0.49681456274383851        6.7606271394118167     
 C   2.2006917784662039        2.6074052080230903        6.2261837178639698     
 C   3.3357167169597228        1.8538439833769278        8.2453483221528643     
 H   1.5762923669352866        2.8602040302441791        2.2340112901368436     
 H   3.0568619008961964        2.0138619650531338        1.7240250322881430     
 H   3.1412177008544533        4.3318097994497897        3.9001109821753284     
 H   4.1752893295400426        3.4772612201397193        2.7458635468809338     
 H   1.1712300427447853        1.4679077523672805        4.7507684747525332     
 H   1.1433925008288390        3.2286198602498279        4.4848143815805956     
 H   1.7803780982910535       -2.3370244064413801        3.5123953472387659     
 C  0.14441543464063683       -1.6605958668968770        2.2509180845461407     
 C  0.33404712510149592       0.64208947310256326        1.6064043109927326     
 C   6.8194708657419065        3.6043638072623141        1.5730107282196659     
 C   5.6327944307923614        2.8891396005514323      -0.40093763854793896     
 H   4.5211011469184115        1.0517938743949553      -0.22523019514275991     
 H   8.7002245667922065       -2.8403973769067274        6.3164181041494887     
 C   8.9054325233350564      -0.74453825603161872        6.8216158552075115     
 H   8.7301002105232826        1.3817165862348653        7.1996829809075846     
 C   1.7605662314217219        3.7399104540870578        6.9187307590110310     
 C   2.8821466655804717        2.9934177054798567        8.9205974437567654     
 H   3.9270658721687464        1.1071284437430500        8.7734760000598939     
 H -0.35944142916778488       -2.6234844028904414        2.2206730616633243     
 C -0.36633030090762642      -0.56366064853898612        1.5569440562354726     
 H  -2.7614833342243593E-002   1.5219176103848331        1.0774020908902071     
 H   7.4723296143786380        4.3152242788194570        2.0813035555826440     
 C   6.4743914340729587        3.8084715640506075       0.23256777155494626     
 H   5.3460486534891958        3.0212548700634785       -1.4457339907792714     
 H   9.8793821989690578      -0.84790839546143382        7.2994727838383815     
 H   1.1500492744468493        4.4742509591975672        6.3918879282458168     
 C   2.0875111454635435        3.9375142988862177        8.2636169484792461     
 H   3.1490479099797994        3.1207331154033984        9.9709217491439261     
 H  -1.2985290097073336      -0.64672486958805231       0.99930066455253963     
 H   6.8674653775341898        4.6727895753059707      -0.29552383308106561     
 H   1.7123078610740570        4.8176830664593489        8.7760337717138235     
 Dy   4.2823307904297776        16.911846793422949        12.563548042745721     
 Cl   4.3036710719841054        19.589934616817061        12.595832467248599     
 O   3.4508334387966308        16.401352081343763        10.615905936655297     
 N   2.9082944703441962        14.759891716349378        13.069776383600519     
 N   2.0332631133559720        17.341560202687528        13.732676679164669     
 O   5.0892687316684464        16.475055494068439        14.543199076610518     
 N   5.7155645015846996        14.771499107917558        12.163283036630984     
 N   6.4774871601841797        17.345887732811317        11.275872577179518     
 C   3.0359482929046084        15.307540638887714        9.9707906705672720     
 C   2.2633772334569051        14.996449053685060        14.384394819846150     
 C   3.7634955362139433        13.545176803223178        13.168993240325062     
 C   1.8128382370540785        14.568261212610473        12.060629800286277     
 C   1.3676456742578911        18.517712139912991        13.764457067299379     
 C   1.5131319283446056        16.299291543902076        14.430378072228137     
 C   5.5491440637597318        15.426565869405607        15.229511442774379     
 C   6.3461091967385013        14.946846408180010        10.831073990373037     
 C   4.8953855717162531        13.529209017235795        12.143603484513703     
 C   6.8216365575129290        14.674397391767172        13.174688149771066     
 C   7.0914423609534314        18.543059563881929        11.136772543512850     
 C   7.0704762308434468        16.260292328337275        10.712896953007826     
 C   2.2502370916963836        14.330013926634393        10.644983250776420     
 C   3.3741739319311619        15.076858384755823        8.6175197314730703     
 H   1.5760822698743320        14.172938533027500        14.645082380096206     
 H   3.0569274320491453        15.023590903084074        15.147533352405231     
 H   3.1502837660223553        12.635453110408056        13.047073509317034     
 H   4.1867260540947857        13.517877298254383        14.178323770507095     
 H   1.2039010296908055        15.482789487836085        12.095411806760053     
 H   1.1802767910321008        13.725908354915072        12.385608848777188     
 H   1.8345411394307698        19.328779599338482        13.207388933838974     
 C  0.17987981196310912        18.699576784917127        14.469493556072084     
 C  0.34282993480169560        16.413349797507077        15.179992043718595     
 C   6.3951942217983762        14.469772618064988        14.598706818437497     
 C   5.1980890966548525        15.215147403705606        16.583936921949228     
 H   7.0430771750649006        14.120224336324839        10.606561146994419     
 H   5.5445096558520852        14.924227931768058        10.075577770456940     
 H   5.5349510170356071        12.646878364877635        12.322822245561015     
 H   4.4716303797923791        13.429656852183337        11.138521031658247     
 H   7.3872946282747076        15.614407667874678        13.100253580983887     
 H   7.4932909850858920        13.850602159526101        12.881229674359366     
 H   6.5660130387320681        19.387593296996375        11.581409881563653     
 C   8.3064866197817935        18.703358900021144        10.473781631826458     
 C   8.2841346707906904        16.343218876781272        10.033073022765437     
 C   1.8201907374968054        13.186687263380257        9.9622846439282746     
 C   2.9292086045096997        13.927696599963284        7.9521372554781395     
 H   3.9568867023865435        15.825247086689069        8.0819103493285933     
 H -0.31645743551753913        19.667020031372719        14.466229234285494     
 C -0.34754238557391365        17.625850785037709        15.189383224627973     
 H  -3.2457858633728520E-002   15.548751822893372        15.725217376818978     
 C   6.8798350870042082        13.377372190449583        15.326311619526967     
 C   5.6959339489852825        14.116579419764728        17.294180237911263     
 H   4.5571391767265377        15.935315117781370        17.089854683193476     
 H   8.7517922970995610        19.692489275663355        10.379008991677566     
 C   8.9283397733193137        17.577754329082087        9.9296234640776113     
 H   8.7266779993250978        15.442892586519818        9.6075728544070458     
 H   1.2133222084202984        12.453639013813548        10.495174706065646     
 C   2.1477800193542449        12.979299520823181        8.6188132025617712     
 H   3.1917976014905038        13.796766921225950        6.9012698251117826     
 H  -1.2829306947043828        17.730976924791118        15.737644224349689     
 H   7.5351734808285418        12.662111297690871        14.826668737561091     
 C   6.5475015546170345        13.196652263252455        16.672950894115370     
 H   5.4167925917399531        14.000388226531779        18.342842026784975     
 H   9.8956321182455724        17.659344723494154        9.4359237648045386     
 H   1.7830307138698844        12.089632443145158        8.1136148173223717     
 H   6.9585690839891754        12.349159383469507        17.214318543950828     
 Dy   8.2183253879573578E-002   8.5245491679924523        4.1375644753656395     
 Cl   9.9172050253871838E-002   5.8395378828527118        4.1688757965671410     
 O  0.88293601490848128        9.0119073701389745        2.1690560167387853     
 N   1.4477057669264455        10.676253049403737        4.5930049753014837     
 N   2.3151882364746830        8.1255789275536792        5.3508189769887533     
 O -0.71863533219196440        8.9949921721213411        6.1091562564786850     
 N  -1.3724113199892574        10.644121613146554        3.6946546798094682     
 N  -2.1251241832589454        8.0366650962467432        2.8930544972295054     
 C   1.3051788136214748        10.092514175972813        1.5082978207387416     
 C   2.0890941290465666        10.488429927308976        5.9178797879584248     
 C  0.58874393078091702        11.891530269403361        4.6528395371785614     
 C   2.5468231829623256        10.841087867368955        3.5831086742605263     
 C   2.9729925618399395        6.9483876526179449        5.4277653115517959     
 C   2.8389104515696015        9.1885103350609203        6.0111213281431857     
 C  -1.1845854144697388        10.050450762954389        6.7797985842708561     
 C  -2.0144927602568914        10.423860796362145        2.3759521372256485     
 C -0.54743956905841162        11.880773544835515        3.6315701254535044     
 C  -2.4654638863236165        10.771335934891365        4.7145152359655329     
 C  -2.7393935826356985        6.8365429778545401        2.7984021298267612     
 C  -2.7272297824528593        9.1007639637504578        2.3020261250028078     
 C   2.1091119483746867        11.066092865584039        2.1661834879935551     
 C  0.95319030163015250        10.317285419044211       0.15733560140082475     
 H   2.7722171016544328        11.323573588172376        6.1507807909925338     
 H   1.2920970434393626        10.485619895835507        6.6773033312110952     
 H   1.2025663641528008        12.796267837422839        4.5061482714779597     
 H  0.16599621471924839        11.944620697527782        5.6606737562017688     
 H   3.1461148190497430        9.9213467094684518        3.6330136314535935     
 H   3.1859992168434030        11.681998746797717        3.8971051781623425     
 H   2.4991653594787682        6.1211582911602740        4.9034952706278929     
 C   4.1628143585472177        6.7871997856849609        6.1340303091752357     
 C   4.0093197777797798        9.0955444249733581        6.7634816753081246     
 C  -2.0292976776347387        10.997722455948725        6.1337853707932508     
 C -0.84190986988404237        10.275519202401391        8.1339265871435540     
 H  -2.7242192686326177        11.234398756092563        2.1337027795805450     
 H  -1.2217984074615147        10.433622593232103        1.6114040718829818     
 H  -1.1810226652702922        12.770954691783180        3.7910134279559111     
 H -0.13063553564227182        11.953358916901443        2.6219257540446761     
 H  -3.0401527848364198        9.8355574167161901        4.6626575664847332     
 H  -3.1342073996820723        11.594517034764575        4.4123599907786328     
 H  -2.2103350255340515        6.0098443739360006        3.2679940802217065     
 C  -3.9568293616569821        6.6508456095859261        2.1456251247721361     
 C  -3.9433150658709661        8.9901200458007082        1.6301973238015157     
 C   2.5447055188880365        12.198829446965078        1.4708365436449862     
 C   1.4043856405715400        11.455694753269109      -0.52155992048253197     
 H  0.35417041062142823        9.5731880744836353      -0.36573235667021220     
 H   4.6553676229670655        5.8190441985757850        6.1656552642231910     
 C   4.6971799460709009        7.8831224018587367        6.8099189649378964     
 H   4.3880299676651955        9.9744517010526366        7.2805697986192719     
 C  -2.5166411226669583        12.097369674437601        6.8484263638167793     
 C  -1.3412921134665878        11.382293978806029        8.8294926860028724     
 H -0.20602187397983068        9.5584678956743119        8.6499588237945986     
 H  -4.3995764034460239        5.6596784758329486        2.0862024337235496     
 C  -4.5832830223379206        7.7521177447013327        1.5647206752017946     
 H  -4.3908779777845313        9.8745498778086844        1.1810442099542371     
 H   3.1599496163411991        12.932260703501225        1.9933844023254457     
 C   2.2059327597970535        12.398363770365751       0.12895915693798443     
 H   1.1301657924441599        11.583255124888787       -1.5700145638035721     
 H   5.6357929387887733        7.7942482093323129        7.3552573750477599     
 H  -3.1752521027137011        12.803362410236195        6.3406860524830888     
 C  -2.1880230519133583        12.295237846228552        8.1934978658713646     
 H  -1.0675711535517649        11.509634655923540        9.8781545813713247     
 H  -5.5506526070095354        7.6507752231838397        1.0743903603074281     
 H   2.5767305363701984        13.278812720936072      -0.38652732996325567     
 H  -2.6006255915197825        13.149383223814784        8.7228785689296178     
 Dy   4.7370472542017712E-002   8.4391908151290043        12.666685597273071     
 Cl   6.2641992652672396E-002   11.117705042441951        12.664134123169013     
 O -0.77925568816989854        8.0214416034502740        10.684772496790179     
 N  -1.3976466972576767        6.3110559669511366        13.063317399948433     
 N  -2.1425281611513123        8.8883919288479287        13.957595844354257     
 O  0.87803270888002172        7.9174764412579766        14.606614653909837     
 N   1.4091479295434539        6.2791340152628035        12.151581547110816     
 N   2.2936686478226322        8.8567131496026281        11.485380543874278     
 C  -1.2306978358708238        6.9690617244359396        10.000098665972624     
 C  -2.0259246090560601        6.4877838394144725        14.396959821015487     
 C -0.58457904573751418        5.0635174440673181        13.082054842968372     
 C  -2.5059239044393009        6.2207515633703201        12.052252608154584     
 C  -2.7509679120684605        10.088384661127609        14.095823189453370     
 C  -2.7465860453740834        7.8032781652590808        14.512679967044695     
 C   1.2978893072670956        6.8267043610770761        15.253364280581282     
 C   2.0500162664692434        6.5124150990944312        10.834417606834956     
 C  0.54566724640542119        5.0701948827210179        12.054955511549652     
 C   2.5068459377777557        6.0801105200901837        13.157048618189892     
 C   2.9640992069557215        10.030086864981175        11.451418646286452     
 C   2.8038300417759205        7.8130256508431692        10.781530181805856     
 C  -2.0766095924012111        6.0116390276792444        10.630325551056343     
 C -0.86684056545930865        6.7497132303029233        8.6497572342849125     
 H  -2.7243934525269613        5.6625807785769622        14.621980466075478     
 H  -1.2233019002621630        6.4636677911147364        15.151414413574118     
 H  -1.2307964662266144        4.1853473319051027        12.905104462074572     
 H -0.15904156043558210        4.9633654542800656        14.086576314627688     
 H  -3.0652503858490703        7.1648093649610365        12.125557787626752     
 H  -3.1821499546306127        5.4009831863760356        12.346536457650345     
 H  -2.2161469770419808        10.932721333851765        13.659308697988628     
 C  -3.9716524636373052        10.251532426560319        14.748802608489452     
 C  -3.9674761619201213        7.8883041957315614        15.180659183402495     
 C   2.0768193991131061        5.8458849751547239        14.576118732012763     
 C  0.97404476665282402        6.6060974585650705        16.611634091546904     
 H   2.7341705969170653        5.6866358600714673        10.572401169652608     
 H   1.2534213396055345        6.5398690692903267        10.074377190303494     
 H   1.1526735209063652        4.1564708461994577        12.178113671651916     
 H  0.12106778941227135        5.0429307064896598        11.046395328646051     
 H   3.1218852467323797        6.9908215865874892        13.119573059288381     
 H   3.1330202555527160        5.2334865407374966        12.829757300467852     
 H   2.5055926092867216        10.842153867878690        12.015019457315740     
 C   4.1470673674384955        10.208112338854550        10.737232568462852     
 C   3.9673174493518815        7.9241387520276234        10.019762090558016     
 C  -2.5469503345646820        4.9102431255784698        9.9078098162529855     
 C  -1.3485676332164878        5.6408498865376426        7.9448034536216765     
 H -0.22708453842227350        7.4708183789112557        8.1435128390885136     
 H  -4.4117607910476755        11.242959977263496        14.844283193586627     
 C  -4.6062086294487710        9.1256861057833287        15.282489486701010     
 H  -4.4191049309707893        6.9875909780634773        15.598815353962538     
 C   2.5155160662023817        4.7079383605512870        15.262096202535828     
 C   1.4270718042584525        5.4617540334761623        17.279779901155884     
 H  0.39649700116942699        7.3581830048963415        17.148255277861029     
 H   4.6485105112255294        11.173072636716260        10.740777055515451     
 C   4.6628400262424901        9.1339392830336301        10.007974924845406     
 H   4.3344477733030597        7.0593300699832637        9.4683647637590020     
 H  -3.2007555918092807        4.1943553237264162        10.408168831871389     
 C  -2.1991697870815061        4.7202146446801407        8.5658468944369091     
 H  -1.0585863971490108        5.5173626053693949        6.8995079671942721     
 H  -5.5777853068264003        9.2094557147185565        15.768509340518158     
 H   3.1188609920468746        3.9723226677924242        14.728512580196886     
 C   2.2026199594830529        4.5098021009772182        16.610444032886910     
 H   1.1741393507449436        5.3364784713564299        18.333858961888335     
 H   5.5949960923532265        9.2365176300145269        9.4533351405918715     
 H  -2.5961929325198718        3.8644678820616529        8.0273513843313893     
 H   2.5756003308211235        3.6246846115099203        17.117221762191235     
         256

 Dy   4.2297928856343994        4.2069288440169737E-002   4.2798899074756411     
 Cl   4.1570298167663493       -2.6376005942767073        4.2818306824448324     
 O   5.0671162504358920       0.48012097139683940        2.3076708457525346     
 N   5.6899467881898405        2.1548094204677923        4.7154102641077396     
 N   6.4347014001228944      -0.44832409834686915        5.5206742000605642     
 O   3.4164984212856084       0.54560433055456925        6.2341844245264824     
 N   2.8829993770392832        2.2133054131695604        3.8030065793334455     
 N   2.0003924563050886      -0.33854418782499274        3.0494103564727020     
 C   5.5150894241956161        1.5433039262805486        1.6370768747165985     
 C   6.3306588498084446        1.9361278052204984        6.0360194678599992     
 C   4.8784247467386983        3.4012670467687669        4.7747560148890340     
 C   6.7889557816972612        2.2719432676497955        3.6982573092130191     
 C   7.0436287906860855       -1.6510861152555840        5.6122799246547421     
 C   7.0456083031835552       0.61457323584162593        6.1054310672018115     
 C   2.9950594789841034        1.6302700010729154        6.8892668635643330     
 C   2.2526320888920957        2.0219110080505027        2.4737814237958937     
 C   3.7471428941000151        3.4243494897557682        3.7483881684454374     
 C   1.7759485281599765        2.3837859222352482        4.8027169813619750     
 C   1.3305311177641663       -1.5093218296328408        2.9707931811854227     
 C   1.4948229532739183       0.72627653071483111        2.3764191434031114     
 C   6.3530827103957792        2.4983060531354200        2.2802693231081319     
 C   5.1584135304752543        1.7737217682142010       0.28675133685252990     
 H   7.0381493662846317        2.7486676211769674        6.2776562159974993     
 H   5.5371238719336153        1.9435432484476529        6.7998333570248581     
 H   5.5240259129297575        4.2837865743199774        4.6202390956863422     
 H   4.4569880902210866        3.4758359600686473        5.7824163213985438     
 H   7.3570375304170685        1.3323701724327586        3.7526088758942673     
 H   7.4607558659086077        3.0919728545976031        4.0015958045926014     
 H   6.5056411351093795       -2.4775839603164584        5.1507509222610119     
 C   8.2676468355748920       -1.8392478188736869        6.2532441756689492     
 C   8.2705517026887438       0.50319384674140299        6.7615974351222716     
 C   2.2012910009903037        2.6067287184884740        6.2238052653048603     
 C   3.3368488825064047        1.8533062235670985        8.2427065824999275     
 H   1.5752366476722151        2.8591412005250580        2.2312572073181300     
 H   3.0562696815741854        2.0135971997224043        1.7211228940165795     
 H   3.1389303620403171        4.3328190988581348        3.8965552929711431     
 H   4.1739175950655953        3.4791268362875130        2.7423857653875485     
 H   1.1724676444922972        1.4668886964968761        4.7483322233218361     
 H   1.1429360112105702        3.2275745335359485        4.4829280233594515     
 H   1.7877696296248839       -2.3384817650335257        3.5072354195643900     
 C  0.14863889937726812       -1.6634240453248281        2.2494523075824664     
 C  0.33328991242363504       0.64014168445242092        1.6077048010042474     
 C   6.8203520824673562        3.6092647994310743        1.5700500415741290     
 C   5.6363551362983415        2.8923908514374639      -0.40489424928416456     
 H   4.5255247717729441        1.0542690697674579      -0.22941361312371766     
 H   8.7066621122648602       -2.8321346598952428        6.3127372328245173     
 C   8.9065559632942204      -0.73721061446875102        6.8221904468570944     
 H   8.7268033139553225        1.3879311457051506        7.2031942107849414     
 C   1.7597221803371816        3.7382147369377772        6.9170349785826399     
 C   2.8817984058704456        2.9918256332309756        8.9186146940147228     
 H   3.9291495533538159        1.1071600876462140        8.7705084272232323     
 H -0.35350842784735237       -2.6271181566187503        2.2186910655153618     
 C -0.36537177595720272      -0.56654927750904238        1.5582735907223908     
 H  -3.0738202395452281E-002   1.5199250567356757        1.0805459057351956     
 H   7.4721093401964911        4.3208139250905981        2.0787233286558306     
 C   6.4766934534577940        3.8124339011200181       0.22917715615744924     
 H   5.3508039061953516        3.0238253096377297       -1.4500715621359785     
 H   9.8793780340374422      -0.84005180739135421        7.3021970379695826     
 H   1.1481570133109131        4.4719961708977021        6.3906759053154936     
 C   2.0861210653989022        3.9353455875369834        8.2621172836915111     
 H   3.1484455896420327        3.1187984077198765        9.9690431019359291     
 H  -1.2985395877513708      -0.65033321791093834        1.0025166157273986     
 H   6.8701339997156241        4.6766037306000827      -0.29874787543767306     
 H   1.7096632957921649        4.8146361348393851        8.7750643731519435     
 Dy   4.2837427091947902        16.910410979005007        12.565889919420959     
 Cl   4.3038626857794329        19.588411713049446        12.596703095740343     
 O   3.4521236316357067        16.402098681496888        10.617696651341113     
 N   2.9084960144306296        14.758647859585523        13.069731801267157     
 N   2.0365703272195290        17.340030685104889        13.738969563233297     
 O   5.0923328376868655        16.472170795975746        14.544389858021043     
 N   5.7154257682299940        14.769795048233249        12.162546049284819     
 N   6.4801859208239483        17.344450116171799        11.281279764197322     
 C   3.0358371087265748        15.309537413099507        9.9715531811079785     
 C   2.2644135121204103        14.993539218324779        14.385039552688031     
 C   3.7628110112020576        13.543214506410779        13.166541445523668     
 C   1.8124276563066297        14.569457253498781        12.060914210237039     
 C   1.3722568657157861        18.516680382978937        13.773752322327191     
 C   1.5146589929921275        16.296523588379738        14.433107271348797     
 C   5.5511902293841908        15.422607915721963        15.229698072664691     
 C   6.3460236898919176        14.946988266225565        10.830683046446758     
 C   4.8943698643097946        13.528210662144916        12.140807433651830     
 C   6.8214185687955435        14.670075620685664        13.173635674089342     
 C   7.0956408454949074        18.541002140255156        11.145381285073247     
 C   7.0712414189410335        16.260053858718539        10.714626559896280     
 C   2.2490028706465846        14.332331423038038        10.644857856538842     
 C   3.3736065290683195        15.079780188480500        8.6179978686967882     
 H   1.5770997207257580        14.169844707464861        14.645058777874194     
 H   3.0584846567019706        15.019577604223848        15.147649607371607     
 H   3.1488634351822244        12.634219553529830        13.043221243688311     
 H   4.1863778340728537        13.513948733268030        14.175624457823368     
 H   1.2045127622024274        15.484570201711858        12.097024877140051     
 H   1.1790511846136509        13.727474433636456        12.385217594850678     
 H   1.8406418765179493        19.328736120503013        13.219757981659031     
 C  0.18377059888738084        18.697778375993952        14.477715324895858     
 C  0.34323004719604583        16.409554735401130        15.180959857106451     
 C   6.3950730389206889        14.464880323911379        14.597595418974302     
 C   5.2013425213684723        15.211301190583074        16.584406380307605     
 H   7.0425446414390720        14.120424369717904        10.604796477200285     
 H   5.5444036169047477        14.926051139969834        10.075237874959331     
 H   5.5333315536002958        12.645170326145545        12.318249245457626     
 H   4.4703363686872475        13.430660434428708        11.135725761771678     
 H   7.3883964987150010        15.609292553614974        13.100040918873672     
 H   7.4918022289200090        13.845626385230208        12.879269518794956     
 H   6.5717403481136198        19.384620415402132        11.593034884454561     
 C   8.3101290900661393        18.701829714631078        10.481566717824988     
 C   8.2838801707467642        16.343777971354534        10.033161815484023     
 C   1.8171692311136496        13.190493871981355        9.9609823935322588     
 C   2.9268955240758272        13.932085382315323        7.9514474957071322     
 H   3.9574698950984022        15.827679480334121        8.0830449019270052     
 H -0.31130560006100921        19.665737620024235        14.477185379169635     
 C -0.34604954780314068        17.622566948868947        15.192862916587529     
 H  -3.3699692804076933E-002   15.543960069577073        15.723065856040147     
 C   6.8784308145650854        13.371250264102382        15.324091756997690     
 C   5.6979888966027668        14.111526190327798        17.293554179199528     
 H   4.5624008716583973        15.932568734032404        17.091187347271614     
 H   8.7569213440329179        19.690320827037613        10.389652183723257     
 C   8.9294695784126841        17.577659511594195        9.9326307831288556     
 H   8.7245861150737039        15.444460193190940        9.6043149732399868     
 H   1.2093426969969485        12.457733907140573        10.493143396584221     
 C   2.1440600260123426        12.984234831977448        8.6171836385861180     
 H   3.1893641134410315        13.801797471768953        6.9004668964833504     
 H  -1.2822987888208059        17.726976557208278        15.739659582013594     
 H   7.5320161257491787        12.655186494530268        14.823452576746586     
 C   6.5470493378160874        13.190416681660652        16.670918159270073     
 H   5.4198566345599559        13.995346767374457        18.342466978352476     
 H   9.8960311858263736        17.659894667127812        9.4377057102265081     
 H   1.7777129163215577        12.095852726920427        8.1110591478489056     
 H   6.9571037912953315        12.341949792410089        17.211384344236894     
 Dy   7.8541154980708378E-002   8.5261110347873146        4.1414591318619927     
 Cl   9.3688031217545625E-002   5.8411974042664498        4.1718863759134104     
 O  0.88020353746912128        9.0123098292368091        2.1729201861644083     
 N   1.4461378651083097        10.676778573731307        4.5965773437347348     
 N   2.3109405914483117        8.1250036246729191        5.3553926666727119     
 O -0.72281762953129980        8.9970691107534879        6.1125915967576470     
 N  -1.3736158045342988        10.646758295949523        3.6975495175367197     
 N  -2.1288233992945593        8.0404053873163672        2.8967389842223108     
 C   1.3036930472813928        10.092137231402100        1.5118068666088116     
 C   2.0873792065217573        10.488224592291811        5.9214372594774014     
 C  0.58816997284308836        11.892734912158730        4.6563583888019746     
 C   2.5453547166310853        10.840712672481791        3.5866716486904973     
 C   2.9676813007988314        6.9472507362725038        5.4325441357822513     
 C   2.8365340823101790        9.1878900586630916        6.0141517186407869     
 C  -1.1880529494658643        10.053069155540255        6.7828691420891420     
 C  -2.0151614760592862        10.427075689397581        2.3785206202797791     
 C -0.54768689243294433        11.882751969155764        3.6347467476116431     
 C  -2.4670515615167492        10.774968309019622        4.7168333204007817     
 C  -2.7443410356503817        6.8409450451237319        2.8024582483641631     
 C  -2.7289026025388115        9.1046038915754313        2.3040668669359854     
 C   2.1081349018872042        11.065427154534927        2.1695189153105798     
 C  0.95280738580069968        10.316316663275089       0.16044734989522338     
 H   2.7709306860958534        11.322905964807244        6.1546903029818374     
 H   1.2903329536538426        10.485465205416869        6.6808229769882566     
 H   1.2027203187720898        12.796982766316015        4.5095812403902951     
 H  0.16528536619595680        11.946320466976237        5.6641211617350038     
 H   3.1441794241636458        9.9206789491702043        3.6368983275228386     
 H   3.1850445434854362        11.681323726308955        3.9004751471811012     
 H   2.4924686851910587        6.1200671821124812        4.9095663056985659     
 C   4.1582588663890387        6.7854627036746855        6.1373569274766115     
 C   4.0081221246920142        9.0945133508470608        6.7644512890076731     
 C  -2.0312994123883645        11.001159185446019        6.1362226060880696     
 C -0.84604074083492897        10.277709066012426        8.1371961593633575     
 H  -2.7240786773974719        11.238205868365199        2.1360077761760703     
 H  -1.2220254195247637        10.436263732096986        1.6144508781228162     
 H  -1.1806781976052760        12.773396821423002        3.7937086329972494     
 H -0.13041130270659004        11.954787515518030        2.6252733304977496     
 H  -3.0424345913566189        9.8396394291986233        4.6648482888633591     
 H  -3.1349185533330681        11.598666956899876        4.4142716911742648     
 H  -2.2167106415043820        6.0141193718284445        3.2732860876760559     
 C  -3.9611708700038166        6.6560752848700409        2.1484544744125729     
 C  -3.9438985031892457        8.9945958155284469        1.6302564028680981     
 C   2.5453673311331455        12.197120026267017        1.4735751300924869     
 C   1.4055840189397877        11.453699347076380      -0.51899121107794688     
 H  0.35324735842579336        9.5726130922512116      -0.36252307661631150     
 H   4.6496799337355617        5.8167787611993527        6.1694989693052360     
 C   4.6948805531114068        7.8814797181832512        6.8110242728469022     
 H   4.3884851516893510        9.9734942182274899        7.2800457603737563     
 C  -2.5176770303354608        12.101529475668844        6.8503190373658471     
 C  -1.3445924069073329        11.385161998700138        8.8322782942416023     
 H -0.21147200969761790        9.5597108913035154        8.6535421977726763     
 H  -4.4052740738879121        5.6655376415977852        2.0896732739500190     
 C  -4.5852442737969250        7.7573267683290368        1.5652885212072505     
 H  -4.3896189130909464        9.8789514849859810        1.1793876745345573     
 H   3.1613619529000214        12.930120767017824        1.9958286808629209     
 C   2.2077499623972172        12.395977904517654       0.13132221244142972     
 H   1.1319850541083734        11.580827125817189       -1.5676569245589291     
 H   5.6342668922727306        7.7922435778582955        7.3548722313673291     
 H  -3.1747951356907178        12.808408822156407        6.3419787272006953     
 C  -2.1896795487070606        12.299056585960299        8.1955622737507330     
 H  -1.0714687916322225        11.512267504283342        9.8811182968395848     
 H  -5.5519568395478949        7.6564210459680710        1.0736820520625709     
 H   2.5799586358329654        13.275529212600734      -0.38461018533751923     
 H  -2.6016204221575725        13.153718479230630        8.7245069355113056     
 Dy   4.6534671461905618E-002   8.4361726514218383        12.663833446035680     
 Cl   6.0682500388635048E-002   11.114866077000732        12.660881923931846     
 O -0.77977670648823749        8.0156460046308151        10.683037660518503     
 N  -1.3961573744155833        6.3075809927260735        13.063902860229076     
 N  -2.1450393835317949        8.8850096806952656        13.951283987156799     
 O  0.87683771596446491        7.9180924206047560        14.605344737903735     
 N   1.4106180603021510        6.2774960161370927        12.152373979799103     
 N   2.2915135623324860        8.8550097145080375        11.480348075809040     
 C  -1.2310878080391114        6.9625604056950543        9.9993553514296991     
 C  -2.0247900422973899        6.4861349938970019        14.397041027625738     
 C -0.58162204957987451        5.0611823106469114        13.084967933286796     
 C  -2.5041214347426730        6.2141386033997472        12.053029683784885     
 C  -2.7551397849702126        10.084306484198297        14.086437378222627     
 C  -2.7464186662199674        7.8012018269835766        14.510805214597767     
 C   1.2980703483133680        6.8287084669505713        15.253298239776766     
 C   2.0512338454265078        6.5093262423836293        10.834816849766346     
 C  0.54851650383845330        5.0675186286920724        12.057768446296892     
 C   2.5085231272289912        6.0815043138740625        13.158066495784897     
 C   2.9602386157692928        10.029127721937778        11.443776701903872     
 C   2.8042000387217030        7.8103115147741038        10.780347814061086     
 C  -2.0751059258511440        6.0045537446137311        10.631036998186547     
 C -0.86936431716712481        6.7437349803083162        8.6484741512135273     
 H  -2.7228016805421298        5.6609429904671309        14.623301301510173     
 H  -1.2222920549587095        6.4637322356083624        15.151596131286668     
 H  -1.2266800603251358        4.1819478891992636        12.909701584009319     
 H -0.15599449131693863        4.9632623790145063        14.089571075826150     
 H  -3.0651305921018999        7.1571785895132010        12.125458170497488     
 H  -3.1788480797455785        5.3935381978829229        12.348227344519771     
 H  -2.2224490236229819        10.927624072987777        13.646174907633705     
 C  -3.9746922835741216        10.248028077423633        14.741212954456705     
 C  -3.9656042901134478        7.8871184685131412        15.181550896563467     
 C   2.0786915476623777        5.8483804954905727        14.577339197845387     
 C  0.97397683662766710        6.6087673649281218        16.611657476655409     
 H   2.7357223285827841        5.6835499892674965        10.573748013321907     
 H   1.2544756040052270        6.5355750414575313        10.074939923875522     
 H   1.1565948783837894        4.1547375518605989        12.182184622593475     
 H  0.12376463888936738        5.0384470211457897        11.049355461943493     
 H   3.1221439767416919        6.9930467961270733        13.119417269994583     
 H   3.1359875522720095        5.2354985685631918        12.831842460186305     
 H   2.4996204236096813        10.841978499002096        12.004044738292643     
 C   4.1442394290752453        10.206843378623741        10.731307186242693     
 C   3.9691964479656661        7.9208267144205333        10.021061251938127     
 C  -2.5455940529888661        4.9027395450963329        9.9092986136444861     
 C  -1.3513767386877940        5.6344963470188851        7.9443193814315833     
 H -0.23136908577103610        7.4657722727106304        8.1414108145280402     
 H  -4.4164924713505824        11.238740536071079        14.833772405948480     
 C  -4.6058833394182841        9.1237662051120321        15.280645853384287     
 H  -4.4148015752446339        6.9875440492043950        15.603738249059063     
 C   2.5189293530244719        4.7119193768151044        15.264617408200504     
 C   1.4285842594774272        5.4659371129608196        17.281121176402781     
 H  0.39483091417112548        7.3601647472021003        17.147369256390974     
 H   4.6440555585018881        11.172516637465357        10.732371092353482     
 C   4.6631951592512406        9.1313812208039842        10.007123491059550     
 H   4.3385460888362228        7.0551614973286378        9.4730016077779453     
 H  -3.1980849178532096        4.1863825631860605        10.410582862156312     
 C  -2.1999017649825339        4.7130947872979103        8.5668381788793031     
 H  -1.0632255357296214        5.5113863129544285        6.8985384327112564     
 H  -5.5762922180082670        9.2082146427730809        15.768662517294926     
 H   3.1235624941053817        3.9767258573317337        14.731990620708171     
 C   2.2060321203173276        4.5147189680895954        16.613087982059859     
 H   1.1753317303591135        5.3412342571866285        18.335188167677870     
 H   5.5964046073224916        9.2335594929026090        9.4543500623201009     
 H  -2.5972747001298790        3.8571032816637834        8.0291052886963126     
 H   2.5804058092310611        3.6308843180038139        17.120913209836168     
         256

 Dy   4.2330933091206111        4.4761805573100930E-002   4.2759090097594266     
 Cl   4.1646266920742114       -2.6349606893663129        4.2771272157363125     
 O   5.0692804148220159       0.48421884590290765        2.3039317656141503     
 N   5.6900875049198500        2.1589315236755695        4.7121466246131662     
 N   6.4388765968274297      -0.44274418561470036        5.5158869577805314     
 O   3.4194204000923372       0.54632321706900633        6.2308053627602185     
 N   2.8831333303134428        2.2140254435184099        3.8000781370491250     
 N   2.0039225327459658      -0.33932339629999314        3.0460184854507784     
 C   5.5171252401252859        1.5475529017993399        1.6334916843509162     
 C   6.3305438250491237        1.9409941330898810        6.0329669907388226     
 C   4.8770704288775981        3.4043647900235450        4.7713655931661494     
 C   6.7892601065797757        2.2774348007703957        3.6954416361828413     
 C   7.0494540110574917       -1.6446333300464320        5.6071478596809339     
 C   7.0467827850080518       0.62022052411564799        6.1031534588369993     
 C   2.9967100230791561        1.6301084056627440        6.8864001596134896     
 C   2.2523469869160899        2.0215495017828258        2.4712085483490762     
 C   3.7458517273117788        3.4259998893995465        3.7449544662251175     
 C   1.7764191525917425        2.3832574397919979        4.8003236898936237     
 C   1.3357690639780389       -1.5110113385309090        2.9673243361980450     
 C   1.4956266932107467       0.72523200440807634        2.3749410864205753     
 C   6.3538732781313216        2.5032397628803955        2.2772304059429476     
 C   5.1617060887943573        1.7770598784133655       0.28275943045532226     
 H   7.0370975896620056        2.7542666311842043        6.2747165014447051     
 H   5.5366892231610496        1.9477641901272027        6.7964211795763365     
 H   5.5215837560633014        4.2876458568070381        4.6170754361636162     
 H   4.4554023933904343        3.4783226644704914        5.7789561723045120     
 H   7.3584186361984170        1.3385619564720082        3.7500262479122517     
 H   7.4599192156845717        3.0982483089800970        3.9990428252106840     
 H   6.5136838971676516       -2.4712136004154903        5.1435327019868344     
 C   8.2722947090057808       -1.8318056849222937        6.2503672042354816     
 C   8.2699048448658754       0.50957313073896759        6.7625677308327266     
 C   2.2018902235144036        2.6060522289538581        6.2214268127457508     
 C   3.3379810480530869        1.8527684637572692        8.2400648428469907     
 H   1.5741809284091437        2.8580783708059370        2.2285031244994169     
 H   3.0556774622521745        2.0133324343916743        1.7182207557450160     
 H   3.1366430232261808        4.3338283982664798        3.8929996037669583     
 H   4.1725458605911490        3.4809924524353062        2.7389079838941632     
 H   1.1737052462398092        1.4658696406264717        4.7458959718911400     
 H   1.1424795215923014        3.2265292068220690        4.4810416651383074     
 H   1.7951611609587141       -2.3399391236256712        3.5020754918900141     
 C  0.15286236411389942       -1.6662522237527795        2.2479865306187916     
 C  0.33253269974577415       0.63819389580227848        1.6090052910157622     
 C   6.8212332991928060        3.6141657915998349        1.5670893549285920     
 C   5.6399158418043216        2.8956421023234955      -0.40885086002039017     
 H   4.5299483966274767        1.0567442651399603      -0.23359703110467545     
 H   8.7130996577375157       -2.8238719428837578        6.3090563614995459     
 C   8.9076794032533844      -0.72988297290588333        6.8227650385066765     
 H   8.7235064173873607        1.3941457051754358        7.2067054406622972     
 C   1.7588781292526416        3.7365190197884961        6.9153391981542498     
 C   2.8814501461604189        2.9902335609820949        8.9166319442726802     
 H   3.9312332345388854        1.1071917315493778        8.7675408543865725     
 H -0.34757542652691992       -2.6307519103470591        2.2167090693673992     
 C -0.36441325100677902      -0.56943790647909875        1.5596031252093090     
 H  -3.3861571448660970E-002   1.5179325030865183        1.0836897205801841     
 H   7.4718890660143442        4.3264035713617393        2.0761431017290168     
 C   6.4789954728426302        3.8163962381894292       0.22578654075995222     
 H   5.3555591589015075        3.0263957492119808       -1.4544091334926856     
 H   9.8793738691058284      -0.83219521932127449        7.3049212921007829     
 H   1.1462647521749771        4.4697413825978378        6.3894638823851704     
 C   2.0847309853342608        3.9331768761877495        8.2606176189037743     
 H   3.1478432693042664        3.1168637000363542        9.9671644547279339     
 H  -1.2985501657954077      -0.65394156623382427        1.0057325669022574     
 H   6.8728026218970575        4.6804178858941956      -0.30197191779428051     
 H   1.7070187305102729        4.8115892032194214        8.7740949745900654     
 Dy   4.2851546279598018        16.908975164587066        12.568231796096196     
 Cl   4.3040542995747604        19.586888809281831        12.597573724232088     
 O   3.4534138244747830        16.402845281650013        10.619487366026931     
 N   2.9086975585170634        14.757404002821669        13.069687218933794     
 N   2.0398775410830861        17.338501167522249        13.745262447301927     
 O   5.0953969437052855        16.469286097883057        14.545580639431570     
 N   5.7152870348752884        14.768090988548940        12.161809061938653     
 N   6.4828846814637160        17.343012499532282        11.286686951215128     
 C   3.0357259245485411        15.311534187311301        9.9723156916486868     
 C   2.2654497907839160        14.990629382964498        14.385684285529912     
 C   3.7621264861901720        13.541252209598381        13.164089650722277     
 C   1.8120170755591809        14.570653294387087        12.061198620187801     
 C   1.3768680571736809        18.515648626044882        13.783047577355003     
 C   1.5161860576396495        16.293755632857401        14.435836470469456     
 C   5.5532363950086507        15.418649962038318        15.229884702555005     
 C   6.3459381830453347        14.947130124271121        10.830292102520477     
 C   4.8933541569033361        13.527212307054040        12.138011382789959     
 C   6.8212005800781590        14.665753849604153        13.172583198407615     
 C   7.0998393300363833        18.538944716628382        11.153990026633645     
 C   7.0720066070386194        16.259815389099803        10.716356166784735     
 C   2.2477686495967855        14.334648919441683        10.644732462301262     
 C   3.3730391262054771        15.082701992205177        8.6184760059205061     
 H   1.5781171715771840        14.166750881902223        14.645035175652183     
 H   3.0600418813547958        15.015564305363622        15.147765862337984     
 H   3.1474431043420936        12.632985996651605        13.039368978059587     
 H   4.1860296140509208        13.510020168281676        14.172925145139640     
 H   1.2051244947140494        15.486350915587630        12.098637947520047     
 H   1.1778255781952010        13.729040512357841        12.384826340924167     
 H   1.8467426136051288        19.328692641667541        13.232127029479090     
 C  0.18766138581165256        18.695979967070780        14.485937093719631     
 C  0.34363015959039611        16.405759673295179        15.181927670494307     
 C   6.3949518560430016        14.459988029757767        14.596484019511108     
 C   5.2045959460820912        15.207454977460539        16.584875838665980     
 H   7.0420121078132443        14.120624403110968        10.603031807406150     
 H   5.5442975779574093        14.927874348171608        10.074897979461724     
 H   5.5317120901649846        12.643462287413454        12.313676245354236     
 H   4.4690423575821150        13.431664016674077        11.132930491885109     
 H   7.3894983691552953        15.604177439355269        13.099828256763455     
 H   7.4903134727541261        13.840650610934313        12.877309363230548     
 H   6.5774676574951716        19.381647533807890        11.604659887345470     
 C   8.3137715603504834        18.700300529241016        10.489351803823519     
 C   8.2836256707028362        16.344337065927800        10.033250608202611     
 C   1.8141477247304938        13.194300480582452        9.9596801431362429     
 C   2.9245824436419552        13.936474164667363        7.9507577359361239     
 H   3.9580530878102609        15.830111873979172        8.0841794545254171     
 H -0.30615376460447924        19.664455208675751        14.488141524053773     
 C -0.34455671003236771        17.619283112700185        15.196342608547086     
 H  -3.4941526974425353E-002   15.539168316260776        15.720914335261314     
 C   6.8770265421259626        13.365128337755184        15.321871894468414     
 C   5.7000438442202510        14.106472960890869        17.292928120487790     
 H   4.5676625665902559        15.929822350283439        17.092520011349755     
 H   8.7620503909662766        19.688152378411871        10.400295375768946     
 C   8.9305993835060562        17.577564694106300        9.9356381021800999     
 H   8.7224942308223099        15.446027799862060        9.6010570920729297     
 H   1.2053631855735987        12.461828800467599        10.491112087102795     
 C   2.1403400326704403        12.989170143131716        8.6155540746104649     
 H   3.1869306253915592        13.806828022311956        6.8996639678549183     
 H  -1.2816668829372291        17.722976189625438        15.741674939677502     
 H   7.5288587706698147        12.648261691369663        14.820236415932081     
 C   6.5465971210151412        13.184181100068848        16.668885424424776     
 H   5.4229206773799588        13.990305308217136        18.342091929919977     
 H   9.8964302534071749        17.660444610761473        9.4394876556484792     
 H   1.7723951187732307        12.102073010695696        8.1085034783754413     
 H   6.9556384986014885        12.334740201350673        17.208450144522960     
 Dy   7.4899056081843177E-002   8.5276729015821786        4.1453537883583458     
 Cl   8.8204012181219413E-002   5.8428569256801879        4.1748969552596806     
 O  0.87747106002976116        9.0127122883346438        2.1767843555900313     
 N   1.4445699632901738        10.677304098058876        4.6001497121679860     
 N   2.3066929464219403        8.1244283217921591        5.3599663563566695     
 O -0.72699992687063508        8.9991460493856366        6.1160269370366089     
 N  -1.3748202890793400        10.649394978752493        3.7004443552639716     
 N  -2.1325226153301733        8.0441456783859930        2.9004234712151158     
 C   1.3022072809413110        10.091760286831390        1.5153159124788815     
 C   2.0856642839969481        10.488019257274646        5.9249947309963771     
 C  0.58759601490525959        11.893939554914098        4.6598772404253879     
 C   2.5438862502998449        10.840337477594627        3.5902346231204678     
 C   2.9623700397577237        6.9461138199270618        5.4373229600127075     
 C   2.8341577130507569        9.1872697822652629        6.0171821091383872     
 C  -1.1915204844619900        10.055687548126123        6.7859396999074280     
 C  -2.0158301918616810        10.430290582433019        2.3810891033339097     
 C -0.54793421580747703        11.884730393476014        3.6379233697697817     
 C  -2.4686392367098815        10.778600683147879        4.7191514048360297     
 C  -2.7492884886650653        6.8453471123929246        2.8065143669015655     
 C  -2.7305754226247636        9.1084438194004065        2.3061076088691626     
 C   2.1071578553997217        11.064761443485814        2.1728543426276046     
 C  0.95242446997124675        10.315347907505966       0.16355909838962202     
 H   2.7696442705372735        11.322238341442112        6.1585998149711410     
 H   1.2885688638683224        10.485310514998229        6.6843426227654179     
 H   1.2028742733913786        12.797697695209189        4.5130142093026304     
 H  0.16457451767266523        11.948020236424695        5.6675685672682388     
 H   3.1422440292775491        9.9200111888719569        3.6407830235920833     
 H   3.1840898701274694        11.680648705820193        3.9038451161998600     
 H   2.4857720109033492        6.1189760730646876        4.9156373407692380     
 C   4.1537033742308607        6.7837256216644102        6.1406835457779874     
 C   4.0069244716042487        9.0934822767207635        6.7654209027072216     
 C  -2.0333011471419900        11.004595914943312        6.1386598413828892     
 C -0.85017161178581546        10.279898929623458        8.1404657315831592     
 H  -2.7239380861623266        11.242012980637835        2.1383127727715956     
 H  -1.2222524315880130        10.438904870961869        1.6174976843626505     
 H  -1.1803337299402599        12.775838951062825        3.7964038380385876     
 H -0.13018706977090827        11.956216114134616        2.6286209069508231     
 H  -3.0447163978768179        9.8437214416810583        4.6670390112419851     
 H  -3.1356297069840644        11.602816879035178        4.4161833915698958     
 H  -2.2230862574747126        6.0183943697208893        3.2785780951304053     
 C  -3.9655123783506507        6.6613049601541565        2.1512838240530097     
 C  -3.9444819405075253        8.9990715852561856        1.6303154819346806     
 C   2.5460291433782545        12.195410605568958        1.4763137165399876     
 C   1.4067823973080356        11.451703940883652      -0.51642250167336179     
 H  0.35232430623015842        9.5720381100187879      -0.35931379656241086     
 H   4.6439922445040578        5.8145133238229203        6.1733426743872810     
 C   4.6925811601519118        7.8798370345077657        6.8121295807559079     
 H   4.3889403357135075        9.9725367354023433        7.2795217221282416     
 C  -2.5187129380039632        12.105689276900089        6.8522117109149150     
 C  -1.3478927003480781        11.388030018594247        8.8350639024803304     
 H -0.21692214541540508        9.5609538869327206        8.6571255717507540     
 H  -4.4109717443297995        5.6713968073626218        2.0931441141764884     
 C  -4.5872055252559294        7.7625357919567399        1.5658563672127064     
 H  -4.3883598483973616        9.8833530921632757        1.1777311391148775     
 H   3.1627742894588433        12.927980830534423        1.9982729594003961     
 C   2.2095671649973809        12.393592038669556       0.13368526794487504     
 H   1.1338043157725866        11.578399126745589       -1.5652992853142862     
 H   5.6327408457566879        7.7902389463842781        7.3544870876868984     
 H  -3.1743381686677345        12.813455234076619        6.3432714019183010     
 C  -2.1913360455007629        12.302875325692046        8.1976266816301013     
 H  -1.0753664297126799        11.514900352643146        9.8840820123078448     
 H  -5.5532610720862534        7.6620668687523024        1.0729737438177138     
 H   2.5831867352957323        13.272245704265396      -0.38269304071178278     
 H  -2.6026152527953625        13.158053734646474        8.7261353020929935     
 Dy   4.5698870381793523E-002   8.4331544877146705        12.660981294798287     
 Cl   5.8723008124597693E-002   11.112027111559511        12.657629724694679     
 O -0.78029772480657644        8.0098504058113544        10.681302824246826     
 N  -1.3946680515734902        6.3041060185010105        13.064488320509719     
 N  -2.1475506059122775        8.8816274325426026        13.944972129959339     
 O  0.87564272304890822        7.9187083999515346        14.604074821897633     
 N   1.4120881910608478        6.2758580170113811        12.153166412487391     
 N   2.2893584768423398        8.8533062794134469        11.475315607743802     
 C  -1.2314777802073991        6.9560590869541690        9.9986120368867759     
 C  -2.0236554755387197        6.4844861483795313        14.397122234235988     
 C -0.57866505342223484        5.0588471772265056        13.087881023605220     
 C  -2.5023189650460456        6.2075256434291735        12.053806759415185     
 C  -2.7593116578719648        10.080228307268985        14.077051566991884     
 C  -2.7462512870658520        7.7991254887080714        14.508930462150840     
 C   1.2982513893596406        6.8307125728240674        15.253232198972251     
 C   2.0524514243837721        6.5062373856728275        10.835216092697738     
 C  0.55136576127148551        5.0648423746631268        12.060581381044134     
 C   2.5102003166802271        6.0828981076579414        13.159084373379903     
 C   2.9563780245828637        10.028168578894379        11.436134757521291     
 C   2.8045700356674850        7.8075973787050392        10.779165446316316     
 C  -2.0736022593010768        5.9974684615482170        10.631748445316749     
 C -0.87188806887494108        6.7377567303137091        8.6471910681421438     
 H  -2.7212099085572987        5.6593052023572996        14.624622136944868     
 H  -1.2212822096552560        6.4637966801019884        15.151777848999217     
 H  -1.2225636544236573        4.1785484464934246        12.914298705944065     
 H -0.15294742219829519        4.9631593037489470        14.092565837024612     
 H  -3.0650107983547294        7.1495478140653654        12.125358553368224     
 H  -3.1755462048605447        5.3860932093898093        12.349918231389196     
 H  -2.2287510702039830        10.922526812123790        13.633041117278781     
 C  -3.9777321035109376        10.244523728286950        14.733623300423957     
 C  -3.9637324183067744        7.8859327412947211        15.182442609724440     
 C   2.0805636962116498        5.8508760158264215        14.578559663678011     
 C  0.97390890660251028        6.6114372712911731        16.611680861763915     
 H   2.7372740602485024        5.6804641184635258        10.575094856991207     
 H   1.2555298684049196        6.5312810136247350        10.075502657447551     
 H   1.1605162358612136        4.1530042575217401        12.186255573535036     
 H  0.12646148836646343        5.0339633358019196        11.052315595240934     
 H   3.1224027067510041        6.9952720056666573        13.119261480700784     
 H   3.1389548489913031        5.2375105963888862        12.833927619904758     
 H   2.4936482379326415        10.841803130125502        11.993070019269545     
 C   4.1414114907119961        10.205574418392933        10.725381804022534     
 C   3.9710754465794502        7.9175146768134432        10.022360413318236     
 C  -2.5442377714130506        4.8952359646141961        9.9107874110359866     
 C  -1.3541858441591001        5.6281428075001267        7.9438353092414902     
 H -0.23565363311979864        7.4607261665100051        8.1393087899675667     
 H  -4.4212241516534894        11.234521094878662        14.823261618310335     
 C  -4.6055580493877963        9.1218463044407372        15.278802220067563     
 H  -4.4104982195184794        6.9874971203453136        15.608661144155588     
 C   2.5223426398465616        4.7159003930789218        15.267138613865180     
 C   1.4300967146964021        5.4701201924454779        17.282462451649675     
 H  0.39316482717282397        7.3621464895078592        17.146483234920915     
 H   4.6396006057782477        11.171960638214454        10.723965129191512     
 C   4.6635502922599912        9.1288231585743382        10.006272057273694     
 H   4.3426444043693859        7.0509929246740120        9.4776384517968904     
 H  -3.1954142438971385        4.1784098026457039        10.412996892441235     
 C  -2.2006337428835612        4.7059749299156799        8.5678294633216971     
 H  -1.0678646743102318        5.5054100205394620        6.8975688982282417     
 H  -5.5747991291901338        9.2069735708276053        15.768815694071696     
 H   3.1282639961638887        3.9811290468710436        14.735468661219455     
 C   2.2094442811516024        4.5196358352019717        16.615731931232808     
 H   1.1765241099732833        5.3459900430168270        18.336517373467409     
 H   5.5978131222917575        9.2306013557906912        9.4553649840483303     
 H  -2.5983564677398863        3.8497386812659138        8.0308591930612341     
 H   2.5852112876409987        3.6370840244977072        17.124604657481100     
         256

 Dy   4.2363937326068228        4.7454322706032122E-002   4.2719281120432129     
 Cl   4.1722235673820736       -2.6323207844559184        4.2724237490277934     
 O   5.0714445792081397       0.48831672040897589        2.3001926854757659     
 N   5.6902282216498596        2.1630536268833462        4.7088829851185938     
 N   6.4430517935319660      -0.43716427288253157        5.5110997155004977     
 O   3.4223423788990659       0.54704210358344352        6.2274263009939546     
 N   2.8832672835876028        2.2147454738672594        3.7971496947648049     
 N   2.0074526091868430      -0.34010260477499354        3.0426266144288547     
 C   5.5191610560549558        1.5518018773181312        1.6299064939852339     
 C   6.3304288002898037        1.9458604609592636        6.0299145136176460     
 C   4.8757161110164979        3.4074625332783235        4.7679751714432648     
 C   6.7895644314622894        2.2829263338909964        3.6926259631526639     
 C   7.0552792314288988       -1.6381805448372799        5.6020157947071256     
 C   7.0479572668325483       0.62586781238966993        6.1008758504721863     
 C   2.9983605671742088        1.6299468102525723        6.8835334556626471     
 C   2.2520618849400842        2.0211879955151493        2.4686356729022592     
 C   3.7445605605235426        3.4276502890433251        3.7415207640047976     
 C   1.7768897770235086        2.3827289573487480        4.7979303984252724     
 C   1.3410070101919114       -1.5127008474289771        2.9638554912106669     
 C   1.4964304331475751       0.72418747810132156        2.3734630294380392     
 C   6.3546638458668641        2.5081734726253706        2.2741914887777632     
 C   5.1649986471134595        1.7803979886125303       0.27876752405811461     
 H   7.0360458130393804        2.7598656411914417        6.2717767868919116     
 H   5.5362545743884839        1.9519851318067527        6.7930090021278158     
 H   5.5191415991968453        4.2915051392940979        4.6139117766408901     
 H   4.4538166965597821        3.4808093688723356        5.7754960232104793     
 H   7.3597997419797663        1.3447537405112577        3.7474436199302361     
 H   7.4590825654605366        3.1045237633625908        3.9964898458287661     
 H   6.5217266592259238       -2.4648432405145222        5.1363144817126578     
 C   8.2769425824366696       -1.8243635509709002        6.2474902328020141     
 C   8.2692579870430087       0.51595241473653208        6.7635380265431806     
 C   2.2024894460385034        2.6053757394192418        6.2190483601866413     
 C   3.3391132135997692        1.8522307039474399        8.2374231031940539     
 H   1.5731252091460721        2.8570155410868159        2.2257490416807033     
 H   3.0550852429301636        2.0130676690609448        1.7153186174734525     
 H   3.1343556844120446        4.3348376976748240        3.8894439145627735     
 H   4.1711741261167026        3.4828580685830999        2.7354302024007779     
 H   1.1749428479873210        1.4648505847560673        4.7434597204604438     
 H   1.1420230319740325        3.2254838801081900        4.4791553069171632     
 H   1.8025526922925446       -2.3413964822178164        3.4969155642156382     
 C  0.15708582885053071       -1.6690804021807308        2.2465207536551173     
 C  0.33177548706791327       0.63624610715213603        1.6103057810272770     
 C   6.8221145159182557        3.6190667837685950        1.5641286682830551     
 C   5.6434765473103017        2.8988933532095271      -0.41280747075661578     
 H   4.5343720214820094        1.0592194605124627      -0.23778044908563323     
 H   8.7195372032101712       -2.8156092258722731        6.3053754901745744     
 C   8.9088028432125466      -0.72255533134301564        6.8233396301562594     
 H   8.7202095208194006        1.4003602646457212        7.2102166705396540     
 C   1.7580340781681014        3.7348233026392150        6.9136434177258588     
 C   2.8811018864503928        2.9886414887332138        8.9146491945306376     
 H   3.9333169157239554        1.1072233754525418        8.7645732815499109     
 H -0.34164242520648741       -2.6343856640753676        2.2147270732194366     
 C -0.36345472605635532      -0.57232653544915513        1.5609326596962272     
 H  -3.6984940501869658E-002   1.5159399494373609        1.0868335354251726     
 H   7.4716687918321982        4.3319932176328804        2.0735628748022035     
 C   6.4812974922274655        3.8203585752588398       0.22239592536245523     
 H   5.3603144116076633        3.0289661887862320       -1.4587467048493930     
 H   9.8793697041742146      -0.82433863125119489        7.3076455462319840     
 H   1.1443724910390412        4.4674865942979727        6.3882518594548472     
 C   2.0833409052696195        3.9310081648385151        8.2591179541160393     
 H   3.1472409489664996        3.1149289923528318        9.9652858075199369     
 H  -1.2985607438394449      -0.65754991455671030        1.0089485180771165     
 H   6.8754712440784918        4.6842320411883085      -0.30519596015088801     
 H   1.7043741652283808        4.8085422715994577        8.7731255760281854     
 Dy   4.2865665467248144        16.907539350169124        12.570573672771435     
 Cl   4.3042459133700879        19.585365905514216        12.598444352723833     
 O   3.4547040173138588        16.403591881803138        10.621278080712747     
 N   2.9088991026034967        14.756160146057816        13.069642636600433     
 N   2.0431847549466431        17.336971649939606        13.751555331370557     
 O   5.0984610497237046        16.466401399790364        14.546771420842097     
 N   5.7151483015205837        14.766386928864632        12.161072074592488     
 N   6.4855834421034837        17.341574882892765        11.292094138232931     
 C   3.0356147403705069        15.313530961523096        9.9730782021893933     
 C   2.2664860694474211        14.987719547604216        14.386329018371791     
 C   3.7614419611782863        13.539289912785982        13.161637855920883     
 C   1.8116064948117321        14.571849335275395        12.061483030138564     
 C   1.3814792486315759        18.514616869110828        13.792342832382815     
 C   1.5177131222871714        16.290987677335064        14.438565669590115     
 C   5.5552825606331098        15.414692008354674        15.230071332445316     
 C   6.3458526761987510        14.947271982316675        10.829901158594197     
 C   4.8923384494968776        13.526213951963161        12.135215331928086     
 C   6.8209825913607744        14.661432078522644        13.171530722725889     
 C   7.1040378145778593        18.536887293001609        11.162598768194043     
 C   7.0727717951362061        16.259576919481063        10.718085773673188     
 C   2.2465344285469864        14.336966415845328        10.644607068063683     
 C   3.3724717233426347        15.085623795929852        8.6189541431442258     
 H   1.5791346224286100        14.163657056339582        14.645011573430171     
 H   3.0615991060076211        15.011551006503396        15.147882117304359     
 H   3.1460227735019628        12.631752439773379        13.035516712430862     
 H   4.1856813940289888        13.506091603295321        14.170225832455912     
 H   1.2057362272256713        15.488131629463405        12.100251017900044     
 H   1.1765999717767508        13.730606591079226        12.384435086997657     
 H   1.8528433506923081        19.328649162832068        13.244496077299146     
 C  0.19155217273592429        18.694181558147605        14.494158862543403     
 C  0.34403027198474634        16.401964611189232        15.182895483882161     
 C   6.3948306731653135        14.455095735604157        14.595372620047913     
 C   5.2078493707957110        15.203608764338005        16.585345297024357     
 H   7.0414795741874165        14.120824436504034        10.601267137612016     
 H   5.5441915390100709        14.929697556373382        10.074558083964117     
 H   5.5300926267296724        12.641754248681362        12.309103245250846     
 H   4.4677483464769825        13.432667598919448        11.130135221998540     
 H   7.3906002395955896        15.599062325095565        13.099615594653240     
 H   7.4888247165882431        13.835674836638418        12.875349207666138     
 H   6.5831949668767233        19.378674652213647        11.616284890236377     
 C   8.3174140306348292        18.698771343850954        10.497136889822048     
 C   8.2833711706589082        16.344896160501062        10.033339400921196     
 C   1.8111262183473378        13.198107089183548        9.9583778927402289     
 C   2.9222693632080827        13.940862947019403        7.9500679761651165     
 H   3.9586362805221196        15.832544267624224        8.0853140071238272     
 H -0.30100192914794932        19.663172797327267        14.499097668937912     
 C -0.34306387226159474        17.615999276531422        15.199822300506643     
 H  -3.6183361144773774E-002   15.534376562944477        15.718762814482481     
 C   6.8756222696868399        13.359006411407986        15.319652031939139     
 C   5.7020987918377353        14.101419731453939        17.292302061776052     
 H   4.5729242615221146        15.927075966534474        17.093852675427893     
 H   8.7671794378996335        19.685983929786129        10.410938567814638     
 C   8.9317291885994265        17.577469876618405        9.9386454212313424     
 H   8.7204023465709142        15.447595406533182        9.5977992109058707     
 H   1.2013836741502486        12.465923693794624        10.489080777621371     
 C   2.1366200393285375        12.994105454285984        8.6139245106348099     
 H   3.1844971373420865        13.811858572854959        6.8988610392264862     
 H  -1.2810349770536524        17.718975822042598        15.743690297341407     
 H   7.5257014155904516        12.641336888209059        14.817020255117576     
 C   6.5461449042141950        13.177945518477046        16.666852689579478     
 H   5.4259847201999607        13.985263849059816        18.341716881487478     
 H   9.8968293209879761        17.660994554395131        9.4412696010704487     
 H   1.7670773212249038        12.108293294470965        8.1059478089019770     
 H   6.9541732059076455        12.327530610291255        17.205515944809022     
 Dy   7.1256957182977976E-002   8.5292347683770426        4.1492484448546998     
 Cl   8.2719993144893200E-002   5.8445164470939259        4.1779075346059509     
 O  0.87473858259040116        9.0131147474324802        2.1806485250156542     
 N   1.4430020614720378        10.677829622386447        4.6037220806012371     
 N   2.3024453013955690        8.1238530189113991        5.3645400460406281     
 O -0.73118222420997037        9.0012229880177852        6.1194622773155709     
 N  -1.3760247736243811        10.652031661555462        3.7033391929912232     
 N  -2.1362218313657877        8.0478859694556188        2.9041079582079212     
 C   1.3007215146012290        10.091383342260677        1.5188249583489515     
 C   2.0839493614721389        10.487813922257480        5.9285522025153536     
 C  0.58702205696743093        11.895144197669469        4.6633960920488011     
 C   2.5424177839686046        10.839962282707463        3.5937975975504388     
 C   2.9570587787166160        6.9449769035816207        5.4421017842431629     
 C   2.8317813437913344        9.1866495058674342        6.0202124996359885     
 C  -1.1949880194581157        10.058305940711991        6.7890102577257139     
 C  -2.0164989076640758        10.433505475468454        2.3836575863880403     
 C -0.54818153918200963        11.886708817796263        3.6410999919279203     
 C  -2.4702269119030138        10.782233057276137        4.7214694892712776     
 C  -2.7542359416797488        6.8497491796621164        2.8105704854389675     
 C  -2.7322482427107158        9.1122837472253817        2.3081483508023402     
 C   2.1061808089122391        11.064095732436702        2.1761897699446293     
 C  0.95204155414179381        10.314379151736842       0.16667084688402065     
 H   2.7683578549786940        11.321570718076980        6.1625093269604445     
 H   1.2868047740828021        10.485155824579589        6.6878622685425793     
 H   1.2030282280106674        12.798412624102365        4.5164471782149667     
 H  0.16386366914937364        11.949720005873152        5.6710159728014737     
 H   3.1403086343914524        9.9193434285737094        3.6446677196613280     
 H   3.1831351967695025        11.679973685331431        3.9072150852186187     
 H   2.4790753366156402        6.1178849640168949        4.9217083758399109     
 C   4.1491478820726817        6.7819885396541348        6.1440101640793632     
 C   4.0057268185164832        9.0924512025944662        6.7663905164067701     
 C  -2.0353028818956158        11.008032644440606        6.1410970766777089     
 C -0.85430248273670195        10.282088793234493        8.1437353038029610     
 H  -2.7237974949271813        11.245820092910471        2.1406177693671209     
 H  -1.2224794436512623        10.441546009826752        1.6205444906024848     
 H  -1.1799892622752435        12.778281080702650        3.7990990430799259     
 H -0.12996283683522653        11.957644712751202        2.6319684834038966     
 H  -3.0469982043970165        9.8478034541634916        4.6692297336206110     
 H  -3.1363408606350602        11.606966801170479        4.4180950919655277     
 H  -2.2294618734450431        6.0226693676133340        3.2838701025847552     
 C  -3.9698538866974853        6.6665346354382713        2.1541131736934465     
 C  -3.9450653778258049        9.0035473549839242        1.6303745610012630     
 C   2.5466909556233639        12.193701184870898        1.4790523029874882     
 C   1.4079807756762834        11.449708534690924      -0.51385379226877659     
 H  0.35140125403452355        9.5714631277863642      -0.35610451650851016     
 H   4.6383045552725548        5.8122478864464879        6.1771863794693260     
 C   4.6902817671924177        7.8781943508322811        6.8132348886649137     
 H   4.3893955197376631        9.9715792525771985        7.2789976838827259     
 C  -2.5197488456724657        12.109849078131333        6.8541043844639820     
 C  -1.3511929937888232        11.390898038488357        8.8378495107190602     
 H -0.22237228113319227        9.5621968825619259        8.6607089457288318     
 H  -4.4166694147716870        5.6772559731274574        2.0966149544029582     
 C  -4.5891667767149338        7.7677448155844440        1.5664242132181623     
 H  -4.3871007837037759        9.8877546993405705        1.1760746036951977     
 H   3.1641866260176656        12.925840894051023        2.0007172379378715     
 C   2.2113843675975446        12.391206172821459       0.13604832344832035     
 H   1.1356235774368000        11.575971127673990       -1.5629416460696433     
 H   5.6312147992406443        7.7882343149102606        7.3541019440064668     
 H  -3.1738812016447513        12.818501645996831        6.3445640766359075     
 C  -2.1929925422944652        12.306694065423793        8.1996910895094715     
 H  -1.0792640677931375        11.517533201002948        9.8870457277761048     
 H  -5.5545653046246128        7.6677126915365328        1.0722654355728567     
 H   2.5864148347584988        13.268962195930060      -0.38077589608604634     
 H  -2.6036100834331521        13.162388990062320        8.7277636686746813     
 Dy   4.4863069301681428E-002   8.4301363240075045        12.658129143560894     
 Cl   5.6763515860560339E-002   11.109188146118292        12.654377525457512     
 O -0.78081874312491539        8.0040548069918955        10.679567987975149     
 N  -1.3931787287313970        6.3006310442759474        13.065073780790360     
 N  -2.1500618282927602        8.8782451843899395        13.938660272761881     
 O  0.87444773013335142        7.9193243792983141        14.602804905891531     
 N   1.4135583218195449        6.2742200178856695        12.153958845175678     
 N   2.2872033913521936        8.8516028443188564        11.470283139678564     
 C  -1.2318677523756865        6.9495577682132836        9.9978687223438527     
 C  -2.0225209087800500        6.4828373028620607        14.397203440846239     
 C -0.57570805726459517        5.0565120438060989        13.090794113923643     
 C  -2.5005164953494177        6.2009126834586006        12.054583835045486     
 C  -2.7634835307737173        10.076150130339675        14.067665755761141     
 C  -2.7460839079117361        7.7970491504325672        14.507055709703913     
 C   1.2984324304059129        6.8327166786975635        15.253166158167735     
 C   2.0536690033410361        6.5031485289620266        10.835615335629129     
 C  0.55421501870451761        5.0621661206341821        12.063394315791376     
 C   2.5118775061314631        6.0842919014418202        13.160102250974909     
 C   2.9525174333964346        10.027209435850979        11.428492813138710     
 C   2.8049400326132670        7.8048832426359738        10.777983078571546     
 C  -2.0720985927510092        5.9903831784827037        10.632459892446953     
 C -0.87441182058275724        6.7317784803191030        8.6459079850707603     
 H  -2.7196181365724676        5.6576674142474683        14.625942972379564     
 H  -1.2202723643518025        6.4638611245956135        15.151959566711765     
 H  -1.2184472485221787        4.1751490037875856        12.918895827878810     
 H -0.14990035307965174        4.9630562284833886        14.095560598223074     
 H  -3.0648910046075586        7.1419170386175299        12.125258936238961     
 H  -3.1722443299755105        5.3786482208966966        12.351609118258621     
 H  -2.2350531167849841        10.917429551259804        13.619907326923858     
 C  -3.9807719234477541        10.241019379150265        14.726033646391210     
 C  -3.9618605465001013        7.8847470140763019        15.183334322885413     
 C   2.0824358447609215        5.8533715361622702        14.579780129510635     
 C  0.97384097657735336        6.6141071776542253        16.611704246872421     
 H   2.7388257919142212        5.6773782476595551        10.576441700660506     
 H   1.2565841328046121        6.5269869857919387        10.076065391019579     
 H   1.1644375933386377        4.1512709631828812        12.190326524476596     
 H  0.12915833784355946        5.0294796504580503        11.055275728538376     
 H   3.1226614367603163        6.9974972152062413        13.119105691406984     
 H   3.1419221457105966        5.2395226242145814        12.836012779623211     
 H   2.4876760522556012        10.841627761248908        11.982095300246449     
 C   4.1385835523487460        10.204305458162125        10.719456421802377     
 C   3.9729544451932344        7.9142026392063531        10.023659574698346     
 C  -2.5428814898372352        4.8877323841320583        9.9122762084274889     
 C  -1.3569949496304063        5.6217892679813692        7.9433512370513970     
 H -0.23993818046856125        7.4556800603093798        8.1372067654070932     
 H  -4.4259558319563963        11.230301653686247        14.812750830672188     
 C  -4.6052327593573095        9.1199264037694405        15.276958586750840     
 H  -4.4061948637923241        6.9874501914862313        15.613584039252114     
 C   2.5257559266686513        4.7198814093427393        15.269659819529856     
 C   1.4316091699153768        5.4743032719301352        17.283803726896572     
 H  0.39149874017452252        7.3641282318136181        17.145597213450859     
 H   4.6351456530546074        11.171404638963550        10.715559166029543     
 C   4.6639054252687417        9.1262650963446923        10.005420623487838     
 H   4.3467427199025490        7.0468243520193870        9.4822752958158354     
 H  -3.1927435699410673        4.1704370421053474        10.415410922726156     
 C  -2.2013657207845885        4.6988550725334504        8.5688207477640912     
 H  -1.0725038128908424        5.4994337281244956        6.8965993637452270     
 H  -5.5733060403720005        9.2057324988821296        15.768968870848465     
 H   3.1329654982223958        3.9855322364103536        14.738946701730740     
 C   2.2128564419858772        4.5245527023143488        16.618375880405758     
 H   1.1777164895874530        5.3507458288470255        18.337846579256947     
 H   5.5992216372610226        9.2276432186787734        9.4563799057765596     
 H  -2.5994382353498935        3.8423740808680442        8.0326130974261574     
 H   2.5900167660509363        3.6432837309916004        17.128296105126029     
         256

 Dy   4.2396941560930346        5.0146839838963314E-002   4.2679472143269983     
 Cl   4.1798204426899348       -2.6296808795455235        4.2677202823192735     
 O   5.0736087435942636       0.49241459491504419        2.2964536053373816     
 N   5.6903689383798692        2.1671757300911230        4.7056193456240205     
 N   6.4472269902365014      -0.43158436015036283        5.5063124732204649     
 O   3.4252643577057951       0.54776099009788060        6.2240472392276907     
 N   2.8834012368617628        2.2154655042161089        3.7942212524804844     
 N   2.0109826856277202      -0.34088181324999400        3.0392347434069311     
 C   5.5211968719846256        1.5560508528369223        1.6263213036195516     
 C   6.3303137755304837        1.9507267888286459        6.0268620364964693     
 C   4.8743617931553986        3.4105602765331020        4.7645847497203810     
 C   6.7898687563448039        2.2884178670115967        3.6898102901224861     
 C   7.0611044518003059       -1.6317277596281279        5.5968837297333174     
 C   7.0491317486570448       0.63151510066369199        6.0985982421073741     
 C   3.0000111112692616        1.6297852148424008        6.8806667517118036     
 C   2.2517767829640785        2.0208264892474728        2.4660627974554421     
 C   3.7432693937353063        3.4293006886871034        3.7380870617844777     
 C   1.7773604014552746        2.3822004749054981        4.7955371069569210     
 C   1.3462449564057839       -1.5143903563270453        2.9603866462232893     
 C   1.4972341730844034       0.72314295179456689        2.3719849724555035     
 C   6.3554544136024065        2.5131071823703461        2.2711525716125789     
 C   5.1682912054325625        1.7837360988116948       0.27477561766090697     
 H   7.0349940364167551        2.7654646511986791        6.2688370723391174     
 H   5.5358199256159182        1.9562060734863025        6.7895968246792950     
 H   5.5166994423303892        4.2953644217811586        4.6107481171181641     
 H   4.4522309997291307        3.4832960732741798        5.7720358741164475     
 H   7.3611808477611147        1.3509455245505071        3.7448609919482201     
 H   7.4582459152365006        3.1107992177450847        3.9939368664468486     
 H   6.5297694212841950       -2.4584728806135541        5.1290962614384803     
 C   8.2815904558675584       -1.8169214170195069        6.2446132613685466     
 C   8.2686111292201421       0.52233169873409657        6.7645083222536355     
 C   2.2030886685626032        2.6046992498846260        6.2166699076275318     
 C   3.3402453791464510        1.8516929441376107        8.2347813635411171     
 H   1.5720694898830008        2.8559527113676948        2.2229949588619897     
 H   3.0544930236081527        2.0128029037302153        1.7124164792018890     
 H   3.1320683455979084        4.3358469970831690        3.8858882253585887     
 H   4.1698023916422553        3.4847236847308931        2.7319524209073927     
 H   1.1761804497348329        1.4638315288856627        4.7410234690297477     
 H   1.1415665423557639        3.2244385533943105        4.4772689486960191     
 H   1.8099442236263750       -2.3428538408099620        3.4917556365412623     
 C  0.16130929358716201       -1.6719085806086822        2.2450549766914429     
 C  0.33101827439005238       0.63429831850199370        1.6116062710387919     
 C   6.8229957326437045        3.6239677759373552        1.5611679816375179     
 C   5.6470372528162818        2.9021446040955583      -0.41676408149284139     
 H   4.5387956463365420        1.0616946558849651      -0.24196386706659101     
 H   8.7259747486828267       -2.8073465088607881        6.3016946188496021     
 C   8.9099262831717105      -0.71522768978014795        6.8239142218058424     
 H   8.7169126242514405        1.4065748241160065        7.2137279004170098     
 C   1.7571900270835614        3.7331275854899340        6.9119476372974686     
 C   2.8807536267403666        2.9870494164843326        8.9126664447885950     
 H   3.9354005969090249        1.1072550193557056        8.7616057087132511     
 H -0.33570942388605490       -2.6380194178036764        2.2127450770714745     
 C -0.36249620110593161      -0.57521516441921150        1.5622621941831454     
 H  -4.0108309555078346E-002   1.5139473957882035        1.0899773502701611     
 H   7.4714485176500514        4.3375828639040215        2.0709826478753897     
 C   6.4835995116123009        3.8243209123282504       0.21900530996495821     
 H   5.3650696643138192        3.0315366283604832       -1.4630842762061000     
 H   9.8793655392426007      -0.81648204318111517        7.3103698003631852     
 H   1.1424802299031052        4.4652318059981075        6.3870398365245240     
 C   2.0819508252049785        3.9288394534892808        8.2576182893283026     
 H   3.1466386286287329        3.1129942846693099        9.9634071603119416     
 H  -1.2985713218834818      -0.66115826287959623        1.0121644692519753     
 H   6.8781398662599251        4.6880461964824214      -0.30842000250749546     
 H   1.7017295999464888        4.8054953399794940        8.7721561774663073     
 Dy   4.2879784654898270        16.906103535751182        12.572915549446671     
 Cl   4.3044375271654154        19.583843001746605        12.599314981215576     
 O   3.4559942101529351        16.404338481956259        10.623068795398565     
 N   2.9091006466899305        14.754916289293961        13.069598054267070     
 N   2.0464919688102001        17.335442132356967        13.757848215439186     
 O   5.1015251557421246        16.463516701697674        14.547962202252624     
 N   5.7150095681658781        14.764682869180323        12.160335087246322     
 N   6.4882822027432514        17.340137266253247        11.297501325250735     
 C   3.0355035561924733        15.315527735734889        9.9738407127300999     
 C   2.2675223481109263        14.984809712243935        14.386973751213672     
 C   3.7607574361664002        13.537327615973583        13.159186061119492     
 C   1.8111959140642833        14.573045376163702        12.061767440089326     
 C   1.3860904400894709        18.513585112176770        13.801638087410629     
 C   1.5192401869346934        16.288219721812727        14.441294868710774     
 C   5.5573287262575688        15.410734054671028        15.230257962335628     
 C   6.3457671693521673        14.947413840362231        10.829510214667918     
 C   4.8913227420904191        13.525215596872284        12.132419281066213     
 C   6.8207646026433890        14.657110307441135        13.170478247044164     
 C   7.1082362991193353        18.534829869374832        11.171207509754439     
 C   7.0735369832337920        16.259338449862327        10.719815380561643     
 C   2.2453002074971873        14.339283912248973        10.644481673826105     
 C   3.3719043204797923        15.088545599654529        8.6194322803679437     
 H   1.5801520732800360        14.160563230776944        14.644987971208160     
 H   3.0631563306604463        15.007537707643168        15.147998372270735     
 H   3.1446024426618320        12.630518882895155        13.031664446802138     
 H   4.1853331740070558        13.502163038308966        14.167526519772185     
 H   1.2063479597372930        15.489912343339178        12.101864088280042     
 H   1.1753743653583009        13.732172669800612        12.384043833071146     
 H   1.8589440877794876        19.328605683996599        13.256865125119203     
 C  0.19544295966019598        18.692383149224433        14.502380631367176     
 C  0.34443038437909662        16.398169549083281        15.183863297270017     
 C   6.3947094902876263        14.450203441450546        14.594261220584718     
 C   5.2111027955093299        15.199762551215471        16.585814755382732     
 H   7.0409470405615888        14.121024469897097        10.599502467817882     
 H   5.5440855000627334        14.931520764575156        10.074218188466508     
 H   5.5284731632943611        12.640046209949272        12.304530245147456     
 H   4.4664543353718500        13.433671181164819        11.127339952111969     
 H   7.3917021100358840        15.593947210835861        13.099402932543024     
 H   7.4873359604223602        13.830699062342523        12.873389052101729     
 H   6.5889222762582751        19.375701770619404        11.627909893127287     
 C   8.3210565009191733        18.697242158460888        10.504921975820578     
 C   8.2831166706149819        16.345455255074324        10.033428193639784     
 C   1.8081047119641820        13.201913697784645        9.9570756423442131     
 C   2.9199562827742107        13.945251729371442        7.9493782163941082     
 H   3.9592194732339783        15.834976661269275        8.0864485597222391     
 H -0.29585009369141935        19.661890385978783        14.510053813822053     
 C -0.34157103449082171        17.612715440362660        15.203301992466200     
 H  -3.7425195315122187E-002   15.529584809628179        15.716611293703650     
 C   6.8742179972477171        13.352884485060788        15.317432169409862     
 C   5.7041537394552195        14.096366502017011        17.291676003064318     
 H   4.5781859564539742        15.924329582785509        17.095185339506035     
 H   8.7723084848329904        19.683815481160387        10.421581759860327     
 C   8.9328589936927987        17.577375059130514        9.9416527402825867     
 H   8.7183104623195202        15.449163013204304        9.5945413297388118     
 H   1.1974041627268988        12.470018587121649        10.487049468139947     
 C   2.1329000459866352        12.999040765440252        8.6122949466591567     
 H   3.1820636492926142        13.816889123397964        6.8980581105980532     
 H  -1.2804030711700756        17.714975454459758        15.745705655005313     
 H   7.5225440605110885        12.634412085048455        14.813804094303070     
 C   6.5456926874132488        13.171709936885243        16.664819954734178     
 H   5.4290487630199635        13.980222389902494        18.341341833054980     
 H   9.8972283885687791        17.661544498028789        9.4430515464924181     
 H   1.7617595236765768        12.114513578246235        8.1033921394285109     
 H   6.9527079132138025        12.320321019231839        17.202581745095088     
 Dy   6.7614858284112789E-002   8.5307966351719067        4.1531431013510529     
 Cl   7.7235974108566988E-002   5.8461759685076649        4.1809181139522202     
 O  0.87200610515104104        9.0135172065303149        2.1845126944412776     
 N   1.4414341596539020        10.678355146714017        4.6072944490344874     
 N   2.2981976563691977        8.1232777160306391        5.3691137357245857     
 O -0.73536452154930565        9.0032999266499321        6.1228976175945329     
 N  -1.3772292581694225        10.654668344358431        3.7062340307184751     
 N  -2.1399210474014017        8.0516262605252447        2.9077924452007262     
 C   1.2992357482611470        10.091006397689966        1.5223340042190212     
 C   2.0822344389473297        10.487608587240315        5.9321096740343302     
 C  0.58644809902960215        11.896348840424837        4.6669149436722144     
 C   2.5409493176373643        10.839587087820298        3.5973605719804094     
 C   2.9517475176755084        6.9438399872361796        5.4468806084736183     
 C   2.8294049745319123        9.1860292294696055        6.0232428901335888     
 C  -1.1984555544542412        10.060924333297859        6.7920808155439989     
 C  -2.0171676234664710        10.436720368503890        2.3862260694421709     
 C -0.54842886255654233        11.888687242116513        3.6442766140860590     
 C  -2.4718145870961461        10.785865431404394        4.7237875737065256     
 C  -2.7591833946944324        6.8541512469313091        2.8146266039763699     
 C  -2.7339210627966679        9.1161236750503551        2.3101890927355173     
 C   2.1052037624247562        11.063430021387587        2.1795251972616541     
 C  0.95165863831234088        10.313410395967720       0.16978259537841928     
 H   2.7670714394201146        11.320903094711849        6.1664188389497481     
 H   1.2850406842972821        10.485001134160949        6.6913819143197406     
 H   1.2031821826299562        12.799127552995541        4.5198801471273020     
 H  0.16315282062608208        11.951419775321609        5.6744633783347087     
 H   3.1383732395053552        9.9186756682754638        3.6485524157305727     
 H   3.1821805234115357        11.679298664842669        3.9105850542373775     
 H   2.4723786623279307        6.1167938549691021        4.9277794109105839     
 C   4.1445923899145027        6.7802514576438595        6.1473367823807390     
 C   4.0045291654287176        9.0914201284681671        6.7673601301063186     
 C  -2.0373046166492417        11.011469373937897        6.1435343119725276     
 C -0.85843335368758844        10.284278656845528        8.1470048760227645     
 H  -2.7236569036920359        11.249627205183106        2.1429227659626462     
 H  -1.2227064557145113        10.444187148691634        1.6235912968423192     
 H  -1.1796447946102273        12.780723210342472        3.8017942481212641     
 H -0.12973860389954475        11.959073311367789        2.6353160598569700     
 H  -3.0492800109172156        9.8518854666459248        4.6714204559992369     
 H  -3.1370520142860561        11.611116723305781        4.4200067923611588     
 H  -2.2358374894153736        6.0269443655057779        3.2891621100391046     
 C  -3.9741953950443194        6.6717643107223870        2.1569425233338833     
 C  -3.9456488151440849        9.0080231247116629        1.6304336400678454     
 C   2.5473527678684729        12.191991764172839        1.4817908894349892     
 C   1.4091791540445311        11.447713128498195      -0.51128508286419150     
 H  0.35047820183888861        9.5708881455539387      -0.35289523645460946     
 H   4.6326168660410509        5.8099824490700556        6.1810300845513710     
 C   4.6879823742329227        7.8765516671567957        6.8143401965739194     
 H   4.3898507037618195        9.9706217697520518        7.2784736456372112     
 C  -2.5207847533409677        12.114008879362578        6.8559970580130498     
 C  -1.3544932872295683        11.393766058382466        8.8406351189577901     
 H -0.22782241685097948        9.5634398781911312        8.6642923197069095     
 H  -4.4223670852135744        5.6831151388922940        2.1000857946294276     
 C  -4.5911280281739382        7.7729538392121480        1.5669920592236180     
 H  -4.3858417190101910        9.8921563065178670        1.1744180682755179     
 H   3.1655989625764880        12.923700957567620        2.0031615164753465     
 C   2.2132015701977084        12.388820306973361       0.13841137895176564     
 H   1.1374428391010132        11.573543128602390       -1.5605840068250005     
 H   5.6296887527246016        7.7862296834362432        7.3537168003260360     
 H  -3.1734242346217676        12.823548057917042        6.3458567513535140     
 C  -2.1946490390881674        12.310512805155540        8.2017554973888398     
 H  -1.0831617058735949        11.520166049362752        9.8900094432443648     
 H  -5.5558695371629723        7.6733585143207641        1.0715571273279996     
 H   2.5896429342212657        13.265678687594722      -0.37885875146030995     
 H  -2.6046049140709422        13.166724245478164        8.7293920352563692     
 Dy   4.4027268221569334E-002   8.4271181603003367        12.655276992323500     
 Cl   5.4804023596522984E-002   11.106349180677073        12.651125326220344     
 O -0.78133976144325434        7.9982592081724357        10.677833151703473     
 N  -1.3916894058893039        6.2971560700508844        13.065659241071003     
 N  -2.1525730506732428        8.8748629362372782        13.932348415564421     
 O  0.87325273721779473        7.9199403586450936        14.601534989885430     
 N   1.4150284525782419        6.2725820187599588        12.154751277863966     
 N   2.2850483058620474        8.8498994092242675        11.465250671613328     
 C  -1.2322577245439741        6.9430564494723974        9.9971254078009295     
 C  -2.0213863420213798        6.4811884573445901        14.397284647456489     
 C -0.57275106110695551        5.0541769103856922        13.093707204242067     
 C  -2.4987140256527898        6.1942997234880277        12.055360910675786     
 C  -2.7676554036754695        10.072071953410363        14.058279944530398     
 C  -2.7459165287576206        7.7949728121570629        14.505180957256984     
 C   1.2986134714521855        6.8347207845710587        15.253100117363219     
 C   2.0548865822983005        6.5000596722512247        10.836014578560519     
 C  0.55706427613754972        5.0594898666052366        12.066207250538618     
 C   2.5135546955826986        6.0856856952256990        13.161120128569916     
 C   2.9486568422100055        10.026250292807582        11.420850868756130     
 C   2.8053100295590494        7.8021691065669092        10.776800710826777     
 C  -2.0705949262009420        5.9832978954171905        10.633171339577157     
 C -0.87693557229057340        6.7258002303244959        8.6446249019993751     
 H  -2.7180263645876366        5.6560296261376370        14.627263807814261     
 H  -1.2192625190483488        6.4639255690892394        15.152141284424314     
 H  -1.2143308426207000        4.1717495610817465        12.923492949813555     
 H -0.14685328396100827        4.9629531532178293        14.098555359421535     
 H  -3.0647712108603882        7.1342862631696944        12.125159319109697     
 H  -3.1689424550904763        5.3712032324035830        12.353300005128046     
 H  -2.2413551633659852        10.912332290395817        13.606773536568934     
 C  -3.9838117433845706        10.237515030013581        14.718443992358463     
 C  -3.9599886746934279        7.8835612868578817        15.184226036046384     
 C   2.0843079933101936        5.8558670564981190        14.581000595343259     
 C  0.97377304655219643        6.6167770840172766        16.611727631980926     
 H   2.7403775235799399        5.6742923768555853        10.577788544329806     
 H   1.2576383972043046        6.5226929579591433        10.076628124591608     
 H   1.1683589508160619        4.1495376688440224        12.194397475418157     
 H  0.13185518732065549        5.0249959651141802        11.058235861835817     
 H   3.1229201667696285        6.9997224247458254        13.118949902113187     
 H   3.1448894424298905        5.2415346520402757        12.838097939341663     
 H   2.4817038665785613        10.841452392372315        11.971120581223353     
 C   4.1357556139854967        10.203036497931317        10.713531039582218     
 C   3.9748334438070190        7.9108906015992631        10.024958736078457     
 C  -2.5415252082614193        4.8802288036499215        9.9137650058189895     
 C  -1.3598040551017125        5.6154357284626117        7.9428671648613038     
 H -0.24422272781732382        7.4506339541087545        8.1351047408466215     
 H  -4.4306875122593032        11.226082212493830        14.802240043034043     
 C  -4.6049074693268217        9.1180065030981439        15.275114953434118     
 H  -4.4018915080661696        6.9874032626271489        15.618506934348639     
 C   2.5291692134907411        4.7238624256065567        15.272181025194532     
 C   1.4331216251343517        5.4784863514147926        17.285145002143466     
 H  0.38983265317622101        7.3661099741193770        17.144711191980800     
 H   4.6306907003309670        11.170848639712647        10.707153202867573     
 C   4.6642605582774923        9.1237070341150446        10.004569189701982     
 H   4.3508410354357121        7.0426557793647611        9.4869121398347787     
 H  -3.1900728959849962        4.1624642815649908        10.417824953011079     
 C  -2.2020976986856158        4.6917352151512199        8.5698120322064852     
 H  -1.0771429514714528        5.4934574357095292        6.8956298292622114     
 H  -5.5718129515538672        9.2044914269366540        15.769122047625233     
 H   3.1376670002809028        3.9899354259496631        14.742424742242022     
 C   2.2162686028201524        4.5294695694267260        16.621019829578707     
 H   1.1789088692016230        5.3555016146772232        18.339175785046482     
 H   5.6006301522302877        9.2246850815668555        9.4573948275047890     
 H  -2.6005200029599003        3.8350094804701746        8.0343670017910807     
 H   2.5948222444608740        3.6494834374854936        17.131987552770962     
         256

 Dy   4.2429945795792463        5.2839356971894506E-002   4.2639663166107846     
 Cl   4.1874173179977969       -2.6270409746351291        4.2630168156107544     
 O   5.0757729079803875       0.49651246942111249        2.2927145251989973     
 N   5.6905096551098779        2.1712978332989001        4.7023557061294481     
 N   6.4514021869410367      -0.42600444741819404        5.5015252309404312     
 O   3.4281863365125238       0.54847987661231767        6.2206681774614276     
 N   2.8835351901359223        2.2161855345649579        3.7912928101961643     
 N   2.0145127620685970      -0.34166102172499441        3.0358428723850075     
 C   5.5232326879142946        1.5602998283557137        1.6227361132538694     
 C   6.3301987507711637        1.9555931166980285        6.0238095593752936     
 C   4.8730074752942985        3.4136580197878805        4.7611943279974964     
 C   6.7901730812273176        2.2939094001321969        3.6869946170923087     
 C   7.0669296721717121       -1.6252749744189758        5.5917516647595082     
 C   7.0503062304815423       0.63716238893771393        6.0963206337425611     
 C   3.0016616553643138        1.6296236194322293        6.8778000477609602     
 C   2.2514916809880732        2.0204649829797963        2.4634899220086246     
 C   3.7419782269470705        3.4309510883308816        3.7346533595641578     
 C   1.7778310258870407        2.3816719924622483        4.7931438154885688     
 C   1.3514829026196564       -1.5160798652251135        2.9569178012359116     
 C   1.4980379130212318       0.72209842548781211        2.3705069154729674     
 C   6.3562449813379489        2.5180408921153212        2.2681136544473945     
 C   5.1715837637516646        1.7870742090108596       0.27078371126369932     
 H   7.0339422597941299        2.7710636612059161        6.2658973577863231     
 H   5.5353852768433525        1.9604270151658525        6.7861846472307734     
 H   5.5142572854639322        4.2992237042682184        4.6075844575954381     
 H   4.4506453028984785        3.4857827776760244        5.7685757250224157     
 H   7.3625619535424640        1.3571373085897567        3.7422783639662045     
 H   7.4574092650124646        3.1170746721275786        3.9913838870649307     
 H   6.5378121833424672       -2.4521025207125855        5.1218780411643028     
 C   8.2862383292984472       -1.8094792830681135        6.2417362899350781     
 C   8.2679642713972736       0.52871098273166117        6.7654786179640904     
 C   2.2036878910867030        2.6040227603500097        6.2142914550684223     
 C   3.3413775446931333        1.8511551843277814        8.2321396238881803     
 H   1.5710137706199292        2.8548898816485737        2.2202408760432761     
 H   3.0539008042861417        2.0125381383994854        1.7095143409303255     
 H   3.1297810067837721        4.3368562964915141        3.8823325361544039     
 H   4.1684306571678089        3.4865893008786863        2.7284746394140074     
 H   1.1774180514823449        1.4628124730152583        4.7385872175990515     
 H   1.1411100527374951        3.2233932266804315        4.4753825904748750     
 H   1.8173357549602054       -2.3443111994021075        3.4865957088668864     
 C  0.16553275832379327       -1.6747367590366335        2.2435891997277682     
 C  0.33026106171219149       0.63235052985185125        1.6129067610503067     
 C   6.8238769493691542        3.6288687681061158        1.5582072949919810     
 C   5.6505979583222619        2.9053958549815899      -0.42072069222906699     
 H   4.5432192711910746        1.0641698512574675      -0.24614728504754879     
 H   8.7324122941554823       -2.7990837918493034        6.2980137475246307     
 C   8.9110497231308745      -0.70790004821728025        6.8244888134554254     
 H   8.7136157276834805        1.4127893835862917        7.2172391302943666     
 C   1.7563459759990212        3.7314318683406533        6.9102518568690776     
 C   2.8804053670303404        2.9854573442354519        8.9106836950465524     
 H   3.9374842780940944        1.1072866632588696        8.7586381358765895     
 H -0.32977642256562245       -2.6416531715319853        2.2107630809235119     
 C -0.36153767615550791      -0.57810379338926776        1.5635917286700636     
 H  -4.3231678608287034E-002   1.5119548421390461        1.0931211651151496     
 H   7.4712282434679054        4.3431725101751635        2.0684024209485763     
 C   6.4859015309971371        3.8282832493976611       0.21561469456746118     
 H   5.3698249170199750        3.0341070679347344       -1.4674218475628071     
 H   9.8793613743109869      -0.80862545511103556        7.3130940544943863     
 H   1.1405879687671689        4.4629770176982424        6.3858278135942008     
 C   2.0805607451403372        3.9266707421400464        8.2561186245405676     
 H   3.1460363082909661        3.1110595769857876        9.9615285131039464     
 H  -1.2985818999275189      -0.66476661120248226        1.0153804204268342     
 H   6.8808084884413594        4.6918603517765343      -0.31164404486410291     
 H   1.6990850346645967        4.8024484083595302        8.7711867789044273     
 Dy   4.2893903842548395        16.904667721333240        12.575257426121910     
 Cl   4.3046291409607429        19.582320097978990        12.600185609707321     
 O   3.4572844029920109        16.405085082109384        10.624859510084381     
 N   2.9093021907763639        14.753672432530108        13.069553471933707     
 N   2.0497991826737572        17.333912614774327        13.764141099507816     
 O   5.1045892617605437        16.460632003604982        14.549152983663150     
 N   5.7148708348111725        14.762978809496014        12.159598099900156     
 N   6.4909809633830191        17.338699649613730        11.302908512268541     
 C   3.0353923720144396        15.317524509946683        9.9746032232708064     
 C   2.2685586267744315        14.981899876883656        14.387618484055553     
 C   3.7600729111545146        13.535365319161185        13.156734266318098     
 C   1.8107853333168344        14.574241417052008        12.062051850040088     
 C   1.3907016315473659        18.512553355242716        13.810933342438441     
 C   1.5207672515822153        16.285451766290389        14.444024067831434     
 C   5.5593748918820287        15.406776100987383        15.230444592225940     
 C   6.3456816625055845        14.947555698407786        10.829119270741637     
 C   4.8903070346839606        13.524217241781407        12.129623230204341     
 C   6.8205466139260045        14.652788536359626        13.169425771362437     
 C   7.1124347836608113        18.532772445748058        11.179816251314836     
 C   7.0743021713313787        16.259099980243590        10.721544987450097     
 C   2.2440659864473882        14.341601408652616        10.644356279588525     
 C   3.3713369176169503        15.091467403379205        8.6199104175916617     
 H   1.5811695241314621        14.157469405214306        14.644964368986148     
 H   3.0647135553132716        15.003524408782942        15.148114627237110     
 H   3.1431821118217012        12.629285326016928        13.027812181173413     
 H   4.1849849539851229        13.498234473322611        14.164827207088459     
 H   1.2069596922489150        15.491693057214951        12.103477158660038     
 H   1.1741487589398507        13.733738748521997        12.383652579144636     
 H   1.8650448248666669        19.328562205161127        13.269234172939260     
 C  0.19933374658446770        18.690584740301258        14.510602400190949     
 C  0.34483049677344685        16.394374486977334        15.184831110657873     
 C   6.3945883074099390        14.445311147296936        14.593149821121525     
 C   5.2143562202229496        15.195916338092939        16.586284213741109     
 H   7.0404145069357611        14.121224503290163        10.597737798023747     
 H   5.5439794611153950        14.933343972776932        10.073878292968901     
 H   5.5268536998590498        12.638338171217182        12.299957245044066     
 H   4.4651603242667184        13.434674763410190        11.124544682225400     
 H   7.3928039804761783        15.588832096576157        13.099190270432807     
 H   7.4858472042564772        13.825723288046628        12.871428896537319     
 H   6.5946495856398268        19.372728889025161        11.639534896018194     
 C   8.3246989712035173        18.695712973070826        10.512707061819109     
 C   8.2828621705710539        16.346014349647586        10.033516986358372     
 C   1.8050832055810262        13.205720306385741        9.9557733919481972     
 C   2.9176432023403382        13.949640511723482        7.9486884566231009     
 H   3.9598026659458370        15.837409054914328        8.0875831123206510     
 H -0.29069825823488937        19.660607974630299        14.521009958706191     
 C -0.34007819672004874        17.609431604193901        15.206781684425758     
 H  -3.8667029485470600E-002   15.524793056311880        15.714459772924817     
 C   6.8728137248085943        13.346762558713587        15.315212306880587     
 C   5.7062086870727038        14.091313272580081        17.291049944352579     
 H   4.5834476513858329        15.921583199036544        17.096518003584176     
 H   8.7774375317663491        19.681647032534645        10.432224951906019     
 C   8.9339887987861690        17.577280241642619        9.9446600593338292     
 H   8.7162185780681263        15.450730619875424        9.5912834485717546     
 H   1.1934246513035487        12.474113480448674        10.485018158658521     
 C   2.1291800526447324        13.003976076594519        8.6106653826835018     
 H   3.1796301612431419        13.821919673940966        6.8972551819696211     
 H  -1.2797711652864987        17.710975086876918        15.747721012669219     
 H   7.5193867054317245        12.627487281887852        14.810587933488565     
 C   6.5452404706123026        13.165474355293439        16.662787219888880     
 H   5.4321128058399655        13.975180930745173        18.340966784622481     
 H   9.8976274561495803        17.662094441662447        9.4448334919143875     
 H   1.7564417261282501        12.120733862021504        8.1008364699550466     
 H   6.9512426205199596        12.313111428172421        17.199647545381154     
 Dy   6.3972759385247574E-002   8.5323585019667707        4.1570377578474060     
 Cl   7.1751955072240775E-002   5.8478354899214029        4.1839286932984905     
 O  0.86927362771168093        9.0139196656281495        2.1883768638669006     
 N   1.4398662578357662        10.678880671041588        4.6108668174677385     
 N   2.2939500113428264        8.1227024131498808        5.3736874254085443     
 O -0.73954681888864104        9.0053768652820807        6.1263329578734949     
 N  -1.3784337427144637        10.657305027161401        3.7091288684457266     
 N  -2.1436202634370161        8.0553665515948705        2.9114769321935317     
 C   1.2977499819210652        10.090629453119254        1.5258430500890912     
 C   2.0805195164225201        10.487403252223151        5.9356671455533068     
 C  0.58587414109177349        11.897553483180205        4.6704337952956276     
 C   2.5394808513061240        10.839211892933134        3.6009235464103799     
 C   2.9464362566344007        6.9427030708907376        5.4516594327040746     
 C   2.8270286052724898        9.1854089530717768        6.0262732806311892     
 C  -1.2019230894503670        10.063542725883726        6.7951513733622848     
 C  -2.0178363392688659        10.439935261539327        2.3887945524963019     
 C -0.54867618593107503        11.890665666436760        3.6474532362441976     
 C  -2.4734022622892788        10.789497805532651        4.7261056581417744     
 C  -2.7641308477091155        6.8585533142005009        2.8186827225137718     
 C  -2.7355938828826201        9.1199636028753304        2.3122298346686945     
 C   2.1042267159372736        11.062764310338475        2.1828606245786788     
 C  0.95127572248288805        10.312441640198598       0.17289434387281788     
 H   2.7657850238615351        11.320235471346717        6.1703283509390516     
 H   1.2832765945117619        10.484846443742311        6.6949015600969020     
 H   1.2033361372492450        12.799842481888717        4.5233131160396374     
 H  0.16244197210279052        11.953119544770065        5.6779107838679437     
 H   3.1364378446192585        9.9180079079772163        3.6524371117998178     
 H   3.1812258500535688        11.678623644353907        3.9139550232561362     
 H   2.4656819880402217        6.1157027459213094        4.9338504459812560     
 C   4.1400368977563238        6.7785143756335833        6.1506634006821148     
 C   4.0033315123409521        9.0903890543418697        6.7683297438058672     
 C  -2.0393063514028671        11.014906103435191        6.1459715472673473     
 C -0.86256422463847504        10.286468520456561        8.1502744482425662     
 H  -2.7235163124568906        11.253434317455742        2.1452277625581715     
 H  -1.2229334677777606        10.446828287556519        1.6266381030821535     
 H  -1.1793003269452111        12.783165339982295        3.8044894531626023     
 H -0.12951437096386298        11.960501909984375        2.6386636363100435     
 H  -3.0515618174374146        9.8559674791283598        4.6736111783778629     
 H  -3.1377631679370523        11.615266645441082        4.4219184927567907     
 H  -2.2422131053857042        6.0312193633982227        3.2944541174934541     
 C  -3.9785369033911540        6.6769939860065017        2.1597718729743205     
 C  -3.9462322524623645        9.0124988944393998        1.6304927191344281     
 C   2.5480145801135818        12.190282343474779        1.4845294758824898     
 C   1.4103775324127790        11.445717722305467      -0.50871637345960641     
 H  0.34955514964325374        9.5703131633215150      -0.34968595640070882     
 H   4.6269291768095471        5.8077170116936223        6.1848737896334161     
 C   4.6856829812734286        7.8749089834813102        6.8154455044829252     
 H   4.3903058877859751        9.9696642869269052        7.2779496073916956     
 C  -2.5218206610094702        12.118168680593822        6.8578897315621177     
 C  -1.3577935806703132        11.396634078276577        8.8434207271965182     
 H -0.23327255256876667        9.5646828738203364        8.6678756936849872     
 H  -4.4280647556554626        5.6889743046571297        2.1035566348558969     
 C  -4.5930892796329426        7.7781628628398511        1.5675599052290738     
 H  -4.3845826543166062        9.8965579136951618        1.1727615328558378     
 H   3.1670112991353103        12.921561021084219        2.0056057950128219     
 C   2.2150187727978721        12.386434441125264       0.14077443445521098     
 H   1.1392621007652266        11.571115129530792       -1.5582263675803576     
 H   5.6281627062085589        7.7842250519622258        7.3533316566456044     
 H  -3.1729672675987843        12.828594469837254        6.3471494260711196     
 C  -2.1963055358818697        12.314331544887288        8.2038199052682081     
 H  -1.0870593439540526        11.522798897722554        9.8929731587126231     
 H  -5.5571737697013308        7.6790043371049954        1.0708488190831424     
 H   2.5928710336840326        13.262395179259384      -0.37694160683457351     
 H  -2.6055997447087318        13.171059500894010        8.7310204018380571     
 Dy   4.3191467141457239E-002   8.4240999965931707        12.652424841086107     
 Cl   5.2844531332485623E-002   11.103510215235854        12.647873126983177     
 O -0.78186077976159329        7.9924636093529760        10.676098315431796     
 N  -1.3902000830472108        6.2936810958258214        13.066244701351646     
 N  -2.1550842730537254        8.8714806880846151        13.926036558366963     
 O  0.87205774430223792        7.9205563379918722        14.600265073879328     
 N   1.4164985833369390        6.2709440196342472        12.155543710552255     
 N   2.2828932203719012        8.8481959741296770        11.460218203548090     
 C  -1.2326476967122617        6.9365551307315121        9.9963820932580063     
 C  -2.0202517752627100        6.4795396118271196        14.397365854066740     
 C -0.56979406494931584        5.0518417769652855        13.096620294560489     
 C  -2.4969115559561619        6.1876867635174539        12.056137986306087     
 C  -2.7718272765772216        10.067993776481051        14.048894133299655     
 C  -2.7457491496035047        7.7928964738815587        14.503306204810057     
 C   1.2987945124984579        6.8367248904445548        15.253034076558704     
 C   2.0561041612555648        6.4969708155404229        10.836413821491911     
 C  0.55991353357058193        5.0568136125762910        12.069020185285860     
 C   2.5152318850339346        6.0870794890095778        13.162138006164922     
 C   2.9447962510235768        10.025291149764183        11.413208924373549     
 C   2.8056800265048314        7.7994549704978446        10.775618343082007     
 C  -2.0690912596508748        5.9762126123516763        10.633882786707359     
 C -0.87945932399838955        6.7198219803298889        8.6433418189279916     
 H  -2.7164345926028051        5.6543918380278058        14.628584643248956     
 H  -1.2182526737448953        6.4639900135828654        15.152323002136864     
 H  -1.2102144367192216        4.1683501183759075        12.928090071748301     
 H -0.14380621484236483        4.9628500779522700        14.101550120619997     
 H  -3.0646514171132178        7.1266554877218597        12.125059701980433     
 H  -3.1656405802054426        5.3637582439104703        12.354990891997472     
 H  -2.2476572099469863        10.907235029531829        13.593639746214009     
 C  -3.9868515633213870        10.234010680876896        14.710854338325715     
 C  -3.9581168028867544        7.8823755596394616        15.185117749207357     
 C   2.0861801418594657        5.8583625768339678        14.582221061175883     
 C  0.97370511652703950        6.6194469903803279        16.611751017089432     
 H   2.7419292552456582        5.6712065060516146        10.579135387999106     
 H   1.2586926616039973        6.5183989301263470        10.077190858163636     
 H   1.1722803082934861        4.1478043745051636        12.198468426359716     
 H  0.13455203679775152        5.0205122797703101        11.061195995133259     
 H   3.1231788967789407        7.0019476342854094        13.118794112819387     
 H   3.1478567391491841        5.2435466798659709        12.840183099060114     
 H   2.4757316809015211        10.841277023495721        11.960145862200255     
 C   4.1329276756222466        10.201767537700508        10.707605657362059     
 C   3.9767124424208031        7.9075785639921730        10.026257897458567     
 C  -2.5401689266856038        4.8727252231677847        9.9152538032104900     
 C  -1.3626131605730187        5.6090821889438534        7.9423830926712107     
 H -0.24850727516608639        7.4455878479081292        8.1330027162861480     
 H  -4.4354191925622102        11.221862771301414        14.791729255395897     
 C  -4.6045821792963348        9.1160866024268490        15.273271320117395     
 H  -4.3975881523400142        6.9873563337680675        15.623429829445165     
 C   2.5325825003128313        4.7278434418703741        15.274702230859209     
 C   1.4346340803533266        5.4826694308994508        17.286486277390360     
 H  0.38816656617791950        7.3680917164251358        17.143825170510745     
 H   4.6262357476073266        11.170292640461744        10.698747239705604     
 C   4.6646156912862420        9.1211489718853986        10.003717755916126     
 H   4.3549393509688761        7.0384872067101352        9.4915489838537237     
 H  -3.1874022220289246        4.1544915210246343        10.420238983296002     
 C  -2.2028296765866435        4.6846153577689895        8.5708033166488775     
 H  -1.0817820900520634        5.4874811432945627        6.8946602947791966     
 H  -5.5703198627357340        9.2032503549911802        15.769275224402001     
 H   3.1423685023394099        3.9943386154889731        14.745902782753307     
 C   2.2196807636544271        4.5343864365391022        16.623663778751656     
 H   1.1801012488157927        5.3602574005074217        18.340504990836020     
 H   5.6020386671995528        9.2217269444549359        9.4584097492330184     
 H  -2.6016017705699075        3.8276448800723051        8.0361209061560022     
 H   2.5996277228708116        3.6556831439793869        17.135679000415895     
         256

 Dy   4.2462950030654580        5.5531874104825699E-002   4.2599854188945701     
 Cl   4.1950141933056582       -2.6244010697247342        4.2583133489022345     
 O   5.0779370723665123       0.50061034392718073        2.2889754450606126     
 N   5.6906503718398875        2.1754199365066769        4.6990920666348748     
 N   6.4555773836455721      -0.42042453468602525        5.4967379886603984     
 O   3.4311083153192525       0.54919876312675486        6.2172891156951637     
 N   2.8836691434100823        2.2169055649138074        3.7883643679118437     
 N   2.0180428385094742      -0.34244023019999487        3.0324510013630839     
 C   5.5252685038439644        1.5645488038745050        1.6191509228881871     
 C   6.3300837260118428        1.9604594445674111        6.0207570822541170     
 C   4.8716531574331983        3.4167557630426586        4.7578039062746118     
 C   6.7904774061098321        2.2994009332527972        3.6841789440621309     
 C   7.0727548925431192       -1.6188221892098240        5.5866195997857000     
 C   7.0514807123060388       0.64280967721173599        6.0940430253777489     
 C   3.0033121994593666        1.6294620240220579        6.8749333438101177     
 C   2.2512065790120674        2.0201034767121198        2.4609170465618075     
 C   3.7406870601588342        3.4326014879746598        3.7312196573438379     
 C   1.7783016503188067        2.3811435100189984        4.7907505240202175     
 C   1.3567208488335289       -1.5177693741231817        2.9534489562485335     
 C   1.4988416529580602       0.72105389918105733        2.3690288584904318     
 C   6.3570355490734913        2.5229746018602968        2.2650747372822102     
 C   5.1748763220707676        1.7904123192100241       0.26679180486649168     
 H   7.0328904831715047        2.7766626712131535        6.2629576432335288     
 H   5.5349506280707876        1.9646479568454023        6.7827724697822527     
 H   5.5118151285974761        4.3030829867552791        4.6044207980727121     
 H   4.4490596060678262        3.4882694820778686        5.7651155759283839     
 H   7.3639430593238124        1.3633290926290060        3.7396957359841889     
 H   7.4565726147884286        3.1233501265100729        3.9888309076830128     
 H   6.5458549454007384       -2.4457321608116174        5.1146598208901262     
 C   8.2908862027293360       -1.8020371491167202        6.2388593185016106     
 C   8.2673174135744070       0.53509026672922566        6.7664489136745445     
 C   2.2042871136108024        2.6033462708153934        6.2119130025093137     
 C   3.3425097102398151        1.8506174245179521        8.2294978842352435     
 H   1.5699580513568576        2.8538270519294526        2.2174867932245625     
 H   3.0533085849641308        2.0122733730687559        1.7066122026587620     
 H   3.1274936679696355        4.3378655958998591        3.8787768469502186     
 H   4.1670589226933616        3.4884549170264800        2.7249968579206221     
 H   1.1786556532298569        1.4617934171448539        4.7361509661683554     
 H   1.1406535631192263        3.2223478999665520        4.4734962322537308     
 H   1.8247272862940358       -2.3457685579942531        3.4814357811925105     
 C  0.16975622306042457       -1.6775649374645847        2.2421234227640938     
 C  0.32950384903433061       0.63040274120170881        1.6142072510618215     
 C   6.8247581660946040        3.6337697602748760        1.5552466083464440     
 C   5.6541586638282419        2.9086471058676215      -0.42467730296529260     
 H   4.5476428960456072        1.0666450466299702      -0.25033070302850657     
 H   8.7388498396281378       -2.7908210748378188        6.2943328761996593     
 C   8.9121731630900367      -0.70057240665441256        6.8250634051050074     
 H   8.7103188311155204        1.4190039430565771        7.2207503601717224     
 C   1.7555019249144810        3.7297361511913723        6.9085560764406875     
 C   2.8800571073203143        2.9838652719865708        8.9087009453045098     
 H   3.9395679592791644        1.1073183071620334        8.7556705630399296     
 H -0.32384342124518994       -2.6452869252602937        2.2087810847755494     
 C -0.36057915120508421      -0.58099242235932413        1.5649212631569818     
 H  -4.6355047661495723E-002   1.5099622884898887        1.0962649799601381     
 H   7.4710079692857585        4.3487621564463046        2.0658221940217625     
 C   6.4882035503819724        3.8322455864670717       0.21222407916996416     
 H   5.3745801697261308        3.0366775075089856       -1.4717594189195142     
 H   9.8793572093793731      -0.80076886704095585        7.3158183086255875     
 H   1.1386957076312330        4.4607222293983773        6.3846157906638776     
 C   2.0791706650756958        3.9245020307908121        8.2546189597528308     
 H   3.1454339879531994        3.1091248693022657        9.9596498658959494     
 H  -1.2985924779715559      -0.66837495952536830        1.0185963716016930     
 H   6.8834771106227937        4.6956745070706472      -0.31486808722071041     
 H   1.6964404693827047        4.7994014767395665        8.7702173803425492     
 Dy   4.2908023030198521        16.903231906915298        12.577599302797147     
 Cl   4.3048207547560704        19.580797194211375        12.601056238199066     
 O   3.4585745958310872        16.405831682262509        10.626650224770199     
 N   2.9095037348627977        14.752428575766253        13.069508889600344     
 N   2.0531063965373142        17.332383097191688        13.770433983576446     
 O   5.1076533677789637        16.457747305512292        14.550343765073677     
 N   5.7147321014564669        14.761274749811705        12.158861112553991     
 N   6.4936797240227868        17.337262032974213        11.308315699286345     
 C   3.0352811878364059        15.319521284158476        9.9753657338115129     
 C   2.2695949054379372        14.978990041523375        14.388263216897434     
 C   3.7593883861426289        13.533403022348786        13.154282471516707     
 C   1.8103747525693856        14.575437457940316        12.062336259990850     
 C   1.3953128230052609        18.511521598308661        13.820228597466253     
 C   1.5222943162297371        16.282683810768052        14.446753266952092     
 C   5.5614210575064877        15.402818147303739        15.230631222116251     
 C   6.3455961556590008        14.947697556453342        10.828728326815357     
 C   4.8892913272775020        13.523218886690529        12.126827179342468     
 C   6.8203286252086199        14.648466765278116        13.168373295680711     
 C   7.1166332682022873        18.530715022121285        11.188424992875234     
 C   7.0750673594289646        16.258861510624850        10.723274594338550     
 C   2.2428317653975891        14.343918905056261        10.644230885350947     
 C   3.3707695147541079        15.094389207103882        8.6203885548153796     
 H   1.5821869749828881        14.154375579651667        14.644940766764137     
 H   3.0662707799660969        14.999511109922716        15.148230882203487     
 H   3.1417617809815703        12.628051769138704        13.023959915544689     
 H   4.1846367339631909        13.494305908336257        14.162127894404732     
 H   1.2075714247605369        15.493473771090724        12.105090229040036     
 H   1.1729231525214008        13.735304827243382        12.383261325218125     
 H   1.8711455619538464        19.328518726325655        13.281603220759317     
 C  0.20322453350873942        18.688786331378086        14.518824169014723     
 C  0.34523060916779713        16.390579424871383        15.185798924045729     
 C   6.3944671245322517        14.440418853143324        14.592038421658330     
 C   5.2176096449365685        15.192070124970405        16.586753672099483     
 H   7.0398819733099334        14.121424536683227        10.595973128229613     
 H   5.5438734221680575        14.935167180978706        10.073538397471292     
 H   5.5252342364237386        12.636630132485090        12.295384244940676     
 H   4.4638663131615859        13.435678345655559        11.121749412338831     
 H   7.3939058509164717        15.583716982316453        13.098977608322592     
 H   7.4843584480905943        13.820747513750735        12.869468740972909     
 H   6.6003768950213786        19.369756007430919        11.651159898909102     
 C   8.3283414414878632        18.694183787680764        10.520492147817638     
 C   8.2826076705271259        16.346573444220851        10.033605779076957     
 C   1.8020616991978704        13.209526914986839        9.9544711415521814     
 C   2.9153301219064662        13.954029294075522        7.9479986968520926     
 H   3.9603858586576957        15.839841448559380        8.0887176649190629     
 H -0.28554642277835945        19.659325563281815        14.531966103590330     
 C -0.33858535894927577        17.606147768025139        15.210261376385315     
 H  -3.9908863655819020E-002   15.520001302995583        15.712308252145984     
 C   6.8714094523694715        13.340640632366389        15.312992444351311     
 C   5.7082636346901889        14.086260043143152        17.290423885640841     
 H   4.5887093463176916        15.918836815287579        17.097850667662314     
 H   8.7825665786997060        19.679478583908903        10.442868143951710     
 C   8.9351186038795412        17.577185424154724        9.9476673783850735     
 H   8.7141266938167323        15.452298226546546        9.5880255674046957     
 H   1.1894451398801988        12.478208373775699        10.482986849177097     
 C   2.1254600593028301        13.008911387748787        8.6090358187078486     
 H   3.1771966731936692        13.826950224483969        6.8964522533411889     
 H  -1.2791392594029221        17.706974719294077        15.749736370333126     
 H   7.5162293503523614        12.620562478727248        14.807371772674060     
 C   6.5447882538113564        13.159238773701636        16.660754485043583     
 H   5.4351768486599683        13.970139471587853        18.340591736189982     
 H   9.8980265237303815        17.662644385296105        9.4466154373363587     
 H   1.7511239285799232        12.126954145796773        8.0982808004815805     
 H   6.9497773278261157        12.305901837113005        17.196713345667220     
 Dy   6.0330660486382387E-002   8.5339203687616347        4.1609324143437600     
 Cl   6.6267936035914562E-002   5.8494950113351409        4.1869392726447607     
 O  0.86654115027232093        9.0143221247259842        2.1922410332925235     
 N   1.4382983560176303        10.679406195369157        4.6144391859009897     
 N   2.2897023663164551        8.1221271102691208        5.3782611150925028     
 O -0.74372911622797633        9.0074538039142276        6.1297682981524568     
 N  -1.3796382272595049        10.659941709964370        3.7120237061729786     
 N  -2.1473194794726300        8.0591068426644945        2.9151614191863371     
 C   1.2962642155809831        10.090252508548541        1.5293520959591611     
 C   2.0788045938977109        10.487197917205986        5.9392246170722833     
 C  0.58530018315394472        11.898758125935574        4.6739526469190409     
 C   2.5380123849748837        10.838836698045970        3.6044865208403509     
 C   2.9411249955932930        6.9415661545452965        5.4564382569345300     
 C   2.8246522360130677        9.1847886766739482        6.0293036711287904     
 C  -1.2053906244464925        10.066161118469592        6.7982219311805707     
 C  -2.0185050550712607        10.443150154574763        2.3913630355504325     
 C -0.54892350930560774        11.892644090757010        3.6506298584023362     
 C  -2.4749899374824111        10.793130179660910        4.7284237425770224     
 C  -2.7690783007237991        6.8629553814696935        2.8227388410511738     
 C  -2.7372667029685722        9.1238035307003038        2.3142705766018721     
 C   2.1032496694497911        11.062098599289362        2.1861960518957035     
 C  0.95089280665343512        10.311472884429474       0.17600609236721651     
 H   2.7644986083029557        11.319567847981585        6.1742378629283561     
 H   1.2815125047262417        10.484691753323672        6.6984212058740633     
 H   1.2034900918685341        12.800557410781892        4.5267460849519727     
 H  0.16173112357949893        11.954819314218522        5.6813581894011786     
 H   3.1345024497331617        9.9173401476789689        3.6563218078690625     
 H   3.1802711766956020        11.677948623865143        3.9173249922748949     
 H   2.4589853137525122        6.1146116368735157        4.9399214810519290     
 C   4.1354814055981448        6.7767772936233079        6.1539900189834906     
 C   4.0021338592531865        9.0893579802155724        6.7692993575054157     
 C  -2.0413080861564930        11.018342832932484        6.1484087825621661     
 C -0.86669509558936153        10.288658384067595        8.1535440204623697     
 H  -2.7233757212217449        11.257241429728378        2.1475327591536963     
 H  -1.2231604798410098        10.449469426421402        1.6296849093219878     
 H  -1.1789558592801948        12.785607469622120        3.8071846582039406     
 H -0.12929013802818121        11.961930508600963        2.6420112127631170     
 H  -3.0538436239576132        9.8600494916107930        4.6758019007564888     
 H  -3.1384743215880482        11.619416567576383        4.4238301931524218     
 H  -2.2485887213560347        6.0354943612906675        3.2997461249478039     
 C  -3.9828784117379881        6.6822236612906174        2.1626012226147573     
 C  -3.9468156897806441        9.0169746641671384        1.6305517982010105     
 C   2.5486763923586908        12.188572922776720        1.4872680623299905     
 C   1.4115759107810268        11.443722316112739      -0.50614766405502132     
 H  0.34863209744761881        9.5697381810890914      -0.34647667634680812     
 H   4.6212414875780432        5.8054515743171899        6.1887174947154611     
 C   4.6833835883139336        7.8732662998058247        6.8165508123919309     
 H   4.3907610718101306        9.9687068041017586        7.2774255691461809     
 C  -2.5228565686779727        12.122328481825067        6.8597824051111855     
 C  -1.3610938741110583        11.399502098170686        8.8462063354352480     
 H -0.23872268828655385        9.5659258694495399        8.6714590676630650     
 H  -4.4337624260973501        5.6948334704219663        2.1070274750823663     
 C  -4.5950505310919469        7.7833718864675552        1.5681277512345297     
 H  -4.3833235896230214        9.9009595208724566        1.1711049974361580     
 H   3.1684236356941327        12.919421084600819        2.0080500735502973     
 C   2.2168359753980358        12.384048575277168       0.14313748995865627     
 H   1.1410813624294400        11.568687130459193       -1.5558687283357147     
 H   5.6266366596925153        7.7822204204882084        7.3529465129651737     
 H  -3.1725103005758011        12.833640881757464        6.3484421007887262     
 C  -2.1979620326755720        12.318150284619035        8.2058843131475765     
 H  -1.0909569820345100        11.525431746082358        9.8959368741808831     
 H  -5.5584780022396902        7.6846501598892267        1.0701405108382853     
 H   2.5960991331467991        13.259111670924048      -0.37502446220883706     
 H  -2.6065945753465218        13.175394756309856        8.7326487684197449     
 Dy   4.2355666061345144E-002   8.4210818328860029        12.649572689848714     
 Cl   5.0885039068448268E-002   11.100671249794635        12.644620927746010     
 O -0.78238179807993224        7.9866680105335170        10.674363479160119     
 N  -1.3887107602051176        6.2902061216007583        13.066830161632287     
 N  -2.1575954954342080        8.8680984399319520        13.919724701169503     
 O  0.87086275138668112        7.9211723173386517        14.598995157873224     
 N   1.4179687140956359        6.2693060205085365        12.156336143240543     
 N   2.2807381348817550        8.8464925390350864        11.455185735482852     
 C  -1.2330376688805493        6.9300538119906268        9.9956387787150813     
 C  -2.0191172085040399        6.4778907663096481        14.397447060676990     
 C -0.56683706879167617        5.0495066435448788        13.099533384878914     
 C  -2.4951090862595340        6.1810738035468811        12.056915061936389     
 C  -2.7759991494789737        10.063915599551740        14.039508322068912     
 C  -2.7455817704493888        7.7908201356060536        14.501431452363128     
 C   1.2989755535447305        6.8387289963180509        15.252968035754188     
 C   2.0573217402128292        6.4938819588296210        10.836813064423302     
 C  0.56276279100361404        5.0541373585473455        12.071833120033101     
 C   2.5169090744851705        6.0884732827934567        13.163155883759927     
 C   2.9409356598371477        10.024332006720783        11.405566979990969     
 C   2.8060500234506134        7.7967408344287792        10.774435975337237     
 C  -2.0675875931008076        5.9691273292861631        10.634594233837563     
 C -0.88198307570620571        6.7138437303352818        8.6420587358566081     
 H  -2.7148428206179740        5.6527540499179745        14.629905478683652     
 H  -1.2172428284414418        6.4640544580764905        15.152504719849412     
 H  -1.2060980308177429        4.1649506756700685        12.932687193683048     
 H -0.14075914572372139        4.9627470026867107        14.104544881818459     
 H  -3.0645316233660469        7.1190247122740242        12.124960084851168     
 H  -3.1623387053204084        5.3563132554173576        12.356681778866896     
 H  -2.2539592565279873        10.902137768667842        13.580505955859087     
 C  -3.9898913832582035        10.230506331740212        14.703264684292968     
 C  -3.9562449310800809        7.8811898324210414        15.186009462368331     
 C   2.0880522904087373        5.8608580971698165        14.583441527008507     
 C  0.97363718650188258        6.6221168967433792        16.611774402197938     
 H   2.7434809869113770        5.6681206352476439        10.580482231668405     
 H   1.2597469260036898        6.5141049022935515        10.077753591735663     
 H   1.1762016657709102        4.1460710801663048        12.202539377301276     
 H  0.13724888627484755        5.0160285944264400        11.064156128430701     
 H   3.1234376267882529        7.0041728438249935        13.118638323525587     
 H   3.1508240358684776        5.2455587076916652        12.842268258778567     
 H   2.4697594952244812        10.841101654619127        11.949171143177159     
 C   4.1300997372589974        10.200498577469698        10.701680275141902     
 C   3.9785914410345877        7.9042665263850829        10.027557058838678     
 C  -2.5388126451097879        4.8652216426856469        9.9167426006019905     
 C  -1.3654222660443252        5.6027286494250959        7.9418990204811175     
 H -0.25279182251484900        7.4405417417075039        8.1309006917256745     
 H  -4.4401508728651171        11.217643330108997        14.781218467757750     
 C  -4.6042568892658471        9.1141667017555523        15.271427686800672     
 H  -4.3932847966138597        6.9873094049089852        15.628352724541690     
 C   2.5359957871349210        4.7318244581341915        15.277223436523885     
 C   1.4361465355723013        5.4868525103841082        17.287827552637257     
 H  0.38650047917961800        7.3700734587308947        17.142939149040686     
 H   4.6217807948836862        11.169736641210841        10.690341276543634     
 C   4.6649708242949925        9.1185909096557527        10.002866322130270     
 H   4.3590376665020392        7.0343186340555093        9.4961858278726670     
 H  -3.1847315480728535        4.1465187604842777        10.422653013580925     
 C  -2.2035616544876708        4.6774955003867600        8.5717946010912716     
 H  -1.0864212286326738        5.4815048508795972        6.8936907602961810     
 H  -5.5688267739175998        9.2020092830457045        15.769428401178770     
 H   3.1470700043979170        3.9987418050282826        14.749380823264591     
 C   2.2230929244887019        4.5393033036514794        16.626307727924605     
 H   1.1812936284299624        5.3650131863376203        18.341834196625555     
 H   5.6034471821688179        9.2187688073430181        9.4594246709612477     
 H  -2.6026835381799147        3.8202802796744351        8.0378748105209255     
 H   2.6044332012807492        3.6618828504732805        17.139370448060824     
         256

 Dy   4.2495954265516698        5.8224391237756898E-002   4.2560045211783555     
 Cl   4.2026110686135203       -2.6217611648143397        4.2536098821937154     
 O   5.0801012367526361       0.50470821843324898        2.2852363649222283     
 N   5.6907910885698971        2.1795420397144540        4.6958284271403024     
 N   6.4597525803501075      -0.41484462195385652        5.4919507463803647     
 O   3.4340302941259817       0.54991764964119194        6.2139100539288998     
 N   2.8838030966842418        2.2176255952626569        3.7854359256275236     
 N   2.0215729149503514      -0.34321943867499527        3.0290591303411603     
 C   5.5273043197736342        1.5687977793932961        1.6155657325225048     
 C   6.3299687012525228        1.9653257724367934        6.0177046051329404     
 C   4.8702988395720990        3.4198535062974371        4.7544134845517281     
 C   6.7907817309923457        2.3048924663733974        3.6813632710319535     
 C   7.0785801129145263       -1.6123694040006720        5.5814875348118917     
 C   7.0526551941305353       0.64845696548575793        6.0917654170129367     
 C   3.0049627435544193        1.6293004286118864        6.8720666398592742     
 C   2.2509214770360617        2.0197419704444433        2.4583441711149900     
 C   3.7393958933705980        3.4342518876184380        3.7277859551235180     
 C   1.7787722747505728        2.3806150275757485        4.7883572325518662     
 C   1.3619587950474015       -1.5194588830212501        2.9499801112611559     
 C   1.4996453928948885       0.72000937287430256        2.3675508015078957     
 C   6.3578261168090338        2.5279083116052719        2.2620358201170263     
 C   5.1781688803898698        1.7937504294091888       0.26279989846928403     
 H   7.0318387065488785        2.7822616812203904        6.2600179286807345     
 H   5.5345159792982219        1.9688688985249523        6.7793602923337319     
 H   5.5093729717310200        4.3069422692423389        4.6012571385499861     
 H   4.4474739092371740        3.4907561864797128        5.7616554268343521     
 H   7.3653241651051617        1.3695208766682556        3.7371131080021729     
 H   7.4557359645643926        3.1296255808925668        3.9862779283010954     
 H   6.5538977074590106       -2.4393618009106492        5.1074416006159487     
 C   8.2955340761602248       -1.7945950151653269        6.2359823470681430     
 C   8.2666705557515403       0.54146955072679015        6.7674192093849994     
 C   2.2048863361349023        2.6026697812807775        6.2095345499502042     
 C   3.3436418757864974        1.8500796647081228        8.2268561445823067     
 H   1.5689023320937863        2.8527642222103315        2.2147327104058490     
 H   3.0527163656421199        2.0120086077380264        1.7037100643871985     
 H   3.1252063291554992        4.3388748953082041        3.8752211577460338     
 H   4.1656871882189153        3.4903205331742733        2.7215190764272372     
 H   1.1798932549773689        1.4607743612744493        4.7337147147376593     
 H   1.1401970735009574        3.2213025732526730        4.4716098740325867     
 H   1.8321188176278660       -2.3472259165863987        3.4762758535181346     
 C  0.17397968779705586       -1.6803931158925360        2.2406576458004195     
 C  0.32874663635646972       0.62845495255156647        1.6155077410733363     
 C   6.8256393828200537        3.6386707524436366        1.5522859217009071     
 C   5.6577193693342220        2.9118983567536532      -0.42863391370151821     
 H   4.5520665209001399        1.0691202420024726      -0.25451412100946436     
 H   8.7452873851007933       -2.7825583578263338        6.2906520048746879     
 C   8.9132966030492007      -0.69324476509154487        6.8256379967545904     
 H   8.7070219345475603        1.4252185025268622        7.2242615900490792     
 C   1.7546578738299410        3.7280404340420912        6.9068602960122965     
 C   2.8797088476102881        2.9822731997376897        8.9067181955624672     
 H   3.9416516404642339        1.1073499510651974        8.7527029902032680     
 H -0.31791041992475744       -2.6489206789886026        2.2067990886275868     
 C -0.35962062625466051      -0.58388105132938051        1.5662507976438997     
 H  -4.9478416714704411E-002   1.5079697348407313        1.0994087948051265     
 H   7.4707876951036116        4.3543518027174457        2.0632419670949491     
 C   6.4905055697668077        3.8362079235364823       0.20883346377246714     
 H   5.3793354224322867        3.0392479470832368       -1.4760969902762213     
 H   9.8793530444477593      -0.79291227897087624        7.3185425627567877     
 H   1.1368034464952970        4.4584674410985130        6.3834037677335544     
 C   2.0777805850110544        3.9223333194415777        8.2531192949650958     
 H   3.1448316676154326        3.1071901616187434        9.9577712186879541     
 H  -1.2986030560155930      -0.67198330784825422        1.0218123227765521     
 H   6.8861457328042270        4.6994886623647600      -0.31809212957731786     
 H   1.6937959041008126        4.7963545451196028        8.7692479817806692     
 Dy   4.2922142217848638        16.901796092497356        12.579941179472385     
 Cl   4.3050123685513979        19.579274290443760        12.601926866690810     
 O   3.4598647886701630        16.406578282415634        10.628440939456015     
 N   2.9097052789492310        14.751184719002399        13.069464307266982     
 N   2.0564136104008712        17.330853579609045        13.776726867645074     
 O   5.1107174737973837        16.454862607419599        14.551534546484204     
 N   5.7145933681017613        14.759570690127397        12.158124125207825     
 N   6.4963784846625545        17.335824416334695        11.313722886304150     
 C   3.0351700036583718        15.321518058370270        9.9761282443522212     
 C   2.2706311841014424        14.976080206163093        14.388907949739314     
 C   3.7587038611307433        13.531440725536386        13.151830676715313     
 C   1.8099641718219368        14.576633498828622        12.062620669941612     
 C   1.3999240144631557        18.510489841374607        13.829523852494065     
 C   1.5238213808772592        16.279915855245711        14.449482466072752     
 C   5.5634672231309468        15.398860193620093        15.230817852006565     
 C   6.3455106488124171        14.947839414498896        10.828337382889078     
 C   4.8882756198710435        13.522220531599652        12.124031128480595     
 C   6.8201106364912345        14.644144994196607        13.167320819998986     
 C   7.1208317527437632        18.528657598494512        11.197033734435630     
 C   7.0758325475265513        16.258623041006114        10.725004201227005     
 C   2.2415975443477900        14.346236401459906        10.644105491113368     
 C   3.3702021118912655        15.097311010828559        8.6208666920390993     
 H   1.5832044258343141        14.151281754089027        14.644917164542125     
 H   3.0678280046189221        14.995497811062490        15.148347137169862     
 H   3.1403414501414395        12.626818212260478        13.020107649915964     
 H   4.1842885139412580        13.490377343349902        14.159428581721004     
 H   1.2081831572721589        15.495254484966496        12.106703299420033     
 H   1.1716975461029506        13.736870905964768        12.382870071291615     
 H   1.8772462990410257        19.328475247490186        13.293972268579374     
 C  0.20711532043301112        18.686987922454914        14.527045937838496     
 C  0.34563072156214736        16.386784362765436        15.186766737433585     
 C   6.3943459416545636        14.435526558989714        14.590927022195135     
 C   5.2208630696501874        15.188223911847871        16.587223130457861     
 H   7.0393494396841056        14.121624570076293        10.594208458435478     
 H   5.5437673832207190        14.936990389180480        10.073198501973685     
 H   5.5236147729884264        12.634922093753000        12.290811244837286     
 H   4.4625723020564534        13.436681927900930        11.118954142452262     
 H   7.3950077213567660        15.578601868056747        13.098764946212375     
 H   7.4828696919247113        13.815771739454840        12.867508585408501     
 H   6.6061042044029303        19.366783125836672        11.662784901800011     
 C   8.3319839117722072        18.692654602290698        10.528277233816169     
 C   8.2823531704831996        16.347132538794114        10.033694571795545     
 C   1.7990401928147146        13.213333523587934        9.9531688911561673     
 C   2.9130170414725942        13.958418076427561        7.9473089370810852     
 H   3.9609690513695544        15.842273842204431        8.0898522175174747     
 H -0.28039458732182948        19.658043151933331        14.542922248474470     
 C -0.33709252117850280        17.602863931856376        15.213741068344872     
 H  -4.1150697826167433E-002   15.515209549679284        15.710156731367151     
 C   6.8700051799303488        13.334518706019191        15.310772581822034     
 C   5.7103185823076732        14.081206813706222        17.289797826929107     
 H   4.5939710412495511        15.916090431538613        17.099183331740456     
 H   8.7876956256330629        19.677310135283161        10.453511335997399     
 C   8.9362484089729133        17.577090606666832        9.9506746974363178     
 H   8.7120348095653384        15.453865833217668        9.5847676862376385     
 H   1.1854656284568490        12.482303267102724        10.480955539695673     
 C   2.1217400659609278        13.013846698903055        8.6074062547321937     
 H   3.1747631851441969        13.831980775026972        6.8956493247127559     
 H  -1.2785073535193452        17.702974351711237        15.751751727997032     
 H   7.5130719952729974        12.613637675566643        14.804155611859555     
 C   6.5443360370104102        13.153003192109834        16.658721750198282     
 H   5.4382408914799711        13.965098012430531        18.340216687757483     
 H   9.8984255913111827        17.663194328929766        9.4483973827583281     
 H   1.7458061310315962        12.133174429572042        8.0957251310081162     
 H   6.9483120351322727        12.298692246053589        17.193779145953282     
 Dy   5.6688561587517186E-002   8.5354822355564988        4.1648270708401132     
 Cl   6.0783916999588350E-002   5.8511545327488790        4.1899498519910301     
 O  0.86380867283296081        9.0147245838238188        2.1961052027181465     
 N   1.4367304541994945        10.679931719696727        4.6180115543342399     
 N   2.2854547212900842        8.1215518073883608        5.3828348047764605     
 O -0.74791141356731172        9.0095307425463762        6.1332036384314188     
 N  -1.3808427118045463        10.662578392767340        3.7149185439002301     
 N  -2.1510186955082444        8.0628471337341203        2.9188459061791421     
 C   1.2947784492409014        10.089875563977831        1.5328611418292311     
 C   2.0770896713729017        10.486992582188821        5.9427820885912599     
 C  0.58472622521611595        11.899962768690942        4.6774714985424541     
 C   2.5365439186436434        10.838461503158806        3.6080494952703215     
 C   2.9358137345521853        6.9404292381998554        5.4612170811649863     
 C   2.8222758667536452        9.1841684002761195        6.0323340616263907     
 C  -1.2088581594426182        10.068779511055460        6.8012924889988566     
 C  -2.0191737708736559        10.446365047610200        2.3939315186045631     
 C -0.54917083268014044        11.894622515077259        3.6538064805604749     
 C  -2.4765776126755434        10.796762553789167        4.7307418270122703     
 C  -2.7740257537384827        6.8673574487388853        2.8267949595885762     
 C  -2.7389395230545248        9.1276434585252790        2.3163113185350492     
 C   2.1022726229623085        11.061432888240248        2.1895314792127283     
 C  0.95050989082398218        10.310504128660352       0.17911784086161514     
 H   2.7632121927443758        11.318900224616453        6.1781473749176596     
 H   1.2797484149407217        10.484537062905032        6.7019408516512238     
 H   1.2036440464878229        12.801272339675068        4.5301790538643081     
 H  0.16102027505620736        11.956519083666979        5.6848055949344136     
 H   3.1325670548470645        9.9166723873807214        3.6602065039383072     
 H   3.1793165033376352        11.677273603376381        3.9206949612936537     
 H   2.4522886394648027        6.1135205278257230        4.9459925161226010     
 C   4.1309259134399667        6.7750402116130326        6.1573166372848664     
 C   4.0009362061654210        9.0883269060892751        6.7702689712049642     
 C  -2.0433098209101184        11.021779562429778        6.1508460178569857     
 C -0.87082596654024802        10.290848247678630        8.1568135926821714     
 H  -2.7232351299865996        11.261048542001012        2.1498377557492216     
 H  -1.2233874919042589        10.452110565286285        1.6327317155618222     
 H  -1.1786113916151786        12.788049599261942        3.8098798632452788     
 H -0.12906590509249943        11.963359107217549        2.6453587892161905     
 H  -3.0561254304778123        9.8641315040932280        4.6779926231351148     
 H  -3.1391854752390440        11.623566489711685        4.4257418935480537     
 H  -2.2549643373263653        6.0397693591831114        3.3050381324021534     
 C  -3.9872199200848226        6.6874533365747322        2.1654305722551941     
 C  -3.9473991270989237        9.0214504338948771        1.6306108772675929     
 C   2.5493382046037998        12.186863502078660        1.4900066487774912     
 C   1.4127742891492745        11.441726909920011      -0.50357895465043612     
 H  0.34770904525198393        9.5691631988566659      -0.34326739629290748     
 H   4.6155537983465393        5.8031861369407576        6.1925611997975061     
 C   4.6810841953544395        7.8716236161303392        6.8176561203009367     
 H   4.3912162558342871        9.9677493212766120        7.2769015309006662     
 C  -2.5238924763464752        12.126488283056311        6.8616750786602534     
 C  -1.3643941675518034        11.402370118064797        8.8489919436739779     
 H -0.24417282400434104        9.5671688650787452        8.6750424416411427     
 H  -4.4394600965392375        5.7006926361868029        2.1104983153088361     
 C  -4.5970117825509513        7.7885809100952592        1.5686955972399856     
 H  -4.3820645249294365        9.9053611280497531        1.1694484620164782     
 H   3.1698359722529550        12.917281148117416        2.0104943520877723     
 C   2.2186531779981995        12.381662709429071       0.14550054546210159     
 H   1.1429006240936532        11.566259131387593       -1.5535110890910717     
 H   5.6251106131764725        7.7802157890141910        7.3525613692847429     
 H  -3.1720533335528178        12.838687293677676        6.3497347755063318     
 C  -2.1996185294692747        12.321969024350782        8.2079487210269448     
 H  -1.0948546201149676        11.528064594442162        9.8989005896491431     
 H  -5.5597822347780497        7.6902959826734572        1.0694322025934282     
 H   2.5993272326095660        13.255828162588710      -0.37310731758310062     
 H  -2.6075894059843114        13.179730011725701        8.7342771350014328     
 Dy   4.1519864981233050E-002   8.4180636691788369        12.646720538611321     
 Cl   4.8925546804410913E-002   11.097832284353416        12.641368728508843     
 O -0.78290281639827120        7.9808724117140573        10.672628642888442     
 N  -1.3872214373630245        6.2867311473756953        13.067415621912930     
 N  -2.1601067178146907        8.8647161917792889        13.913412843972045     
 O  0.86966775847112443        7.9217882966854312        14.597725241867122     
 N   1.4194388448543329        6.2676680213828249        12.157128575928830     
 N   2.2785830493916088        8.8447891039404958        11.450153267417614     
 C  -1.2334276410488367        6.9235524932497414        9.9948954641721581     
 C  -2.0179826417453697        6.4762419207921775        14.397528267287241     
 C -0.56388007263403650        5.0471715101244721        13.102446475197338     
 C  -2.4933066165629061        6.1744608435763073        12.057692137566688     
 C  -2.7801710223807263        10.059837422622428        14.030122510838170     
 C  -2.7454143912952733        7.7887437973305493        14.499556699916202     
 C   1.2991565945910029        6.8407331021915461        15.252901994949672     
 C   2.0585393191700931        6.4907931021188192        10.837212307354694     
 C  0.56561204843664625        5.0514611045183999        12.074646054780343     
 C   2.5185862639364061        6.0898670765773355        13.164173761354933     
 C   2.9370750686507185        10.023372863677386        11.397925035608388     
 C   2.8064200203963958        7.7940266983597146        10.773253607592467     
 C  -2.0660839265507405        5.9620420462206498        10.635305680967765     
 C -0.88450682741402187        6.7078654803406756        8.6407756527852229     
 H  -2.7132510486331429        5.6511162618081441        14.631226314118347     
 H  -1.2162329831379883        6.4641189025701165        15.152686437561961     
 H  -1.2019816249162643        4.1615512329642295        12.937284315617793     
 H -0.13771207660507795        4.9626439274211522        14.107539643016921     
 H  -3.0644118296188765        7.1113939368261887        12.124860467721904     
 H  -3.1590368304353742        5.3488682669242440        12.358372665736322     
 H  -2.2602613031089880        10.897040507803856        13.567372165504162     
 C  -3.9929312031950195        10.227001982603527        14.695675030260221     
 C  -3.9543730592734074        7.8800041052026213        15.186901175529302     
 C   2.0899244389580094        5.8633536175056653        14.584661992841131     
 C  0.97356925647672576        6.6247868031064314        16.611797787306440     
 H   2.7450327185770953        5.6650347644436732        10.581829075337705     
 H   1.2608011904033825        6.5098108744607552        10.078316325307691     
 H   1.1801230232483344        4.1443377858274459        12.206610328242837     
 H  0.13994573575194358        5.0115449090825699        11.067116261728142     
 H   3.1236963567975655        7.0063980533645767        13.118482534231790     
 H   3.1537913325877711        5.2475707355173595        12.844353418497020     
 H   2.4637873095474410        10.840926285742533        11.938196424154063     
 C   4.1272717988957472        10.199229617238890        10.695754892921743     
 C   3.9804704396483719        7.9009544887779928        10.028856220218787     
 C  -2.5374563635339724        4.8577180622035101        9.9182313979934911     
 C  -1.3682313715156313        5.5963751099063375        7.9414149482910243     
 H -0.25707636986361154        7.4354956355068786        8.1287986671652028     
 H  -4.4448825531680241        11.213423888916580        14.770707680119605     
 C  -4.6039315992353602        9.1122468010842557        15.269584053483950     
 H  -4.3889814408877044        6.9872624760499029        15.633275619638216     
 C   2.5394090739570108        4.7358054743980089        15.279744642188561     
 C   1.4376589907912762        5.4910355898687655        17.289168827884151     
 H  0.38483439218131649        7.3720552010366536        17.142053127570630     
 H   4.6173258421600458        11.169180641959938        10.681935313381665     
 C   4.6653259573037431        9.1160328474261068        10.002014888344414     
 H   4.3631359820352023        7.0301500614008834        9.5008226718916120     
 H  -3.1820608741167824        4.1385459999439211        10.425067043865848     
 C  -2.2042936323886981        4.6703756430045296        8.5727858855336656     
 H  -1.0910603672132844        5.4755285584646307        6.8927212258131663     
 H  -5.5673336850994666        9.2007682111002289        15.769581577955540     
 H   3.1517715064564240        4.0031449945675925        14.752858863775876     
 C   2.2265050853229766        4.5442201707638565        16.628951677097557     
 H   1.1824860080441324        5.3697689721678188        18.343163402415094     
 H   5.6048556971380830        9.2158106702311002        9.4604395926894771     
 H  -2.6037653057899219        3.8129156792765655        8.0396287148858487     
 H   2.6092386796906868        3.6680825569671738        17.143061895705756     
         256

 Dy   4.2528958500378815        6.0916908370688090E-002   4.2520236234621418     
 Cl   4.2102079439213824       -2.6191212599039453        4.2489064154851954     
 O   5.0822654011387600       0.50880609293931722        2.2814972847838439     
 N   5.6909318052999067        2.1836641429222308        4.6925647876457290     
 N   6.4639277770546428      -0.40926470922168773        5.4871635041003310     
 O   3.4369522729327104       0.55063653615562902        6.2105309921626359     
 N   2.8839370499584018        2.2183456256115064        3.7825074833432031     
 N   2.0251029913912286      -0.34399864714999573        3.0256672593192366     
 C   5.5293401357033041        1.5730467549120875        1.6119805421568225     
 C   6.3298536764932027        1.9701921003061760        6.0146521280117637     
 C   4.8689445217109988        3.4229512495522156        4.7510230628288435     
 C   6.7910860558748594        2.3103839994939976        3.6785475980017757     
 C   7.0844053332859334       -1.6059166187915199        5.5763554698380835     
 C   7.0538296759550319       0.65410425375977999        6.0894878086481237     
 C   3.0066132876494720        1.6291388332017149        6.8691999359084308     
 C   2.2506363750600560        2.0193804641767668        2.4557712956681730     
 C   3.7381047265823617        3.4359022872622167        3.7243522529031980     
 C   1.7792428991823388        2.3800865451324986        4.7859639410835149     
 C   1.3671967412612740       -1.5211483919193183        2.9465112662737782     
 C   1.5004491328317169       0.71896484656754778        2.3660727445253595     
 C   6.3586166845445762        2.5328420213502474        2.2589969029518420     
 C   5.1814614387089728        1.7970885396083536       0.25880799207207639     
 H   7.0307869299262533        2.7878606912276278        6.2570782141279411     
 H   5.5340813305256562        1.9730898402045021        6.7759481148852103     
 H   5.5069308148645639        4.3108015517293996        4.5980934790272601     
 H   4.4458882124065218        3.4932428908815569        5.7581952777403203     
 H   7.3667052708865111        1.3757126607075050        3.7345304800201573     
 H   7.4548993143403566        3.1359010352750607        3.9837249489191775     
 H   6.5619404695172818       -2.4329914410096811        5.1002233803417711     
 C   8.3001819495911136       -1.7871528812139335        6.2331053756346755     
 C   8.2660236979286719       0.54784883472435475        6.7683895050954543     
 C   2.2054855586590021        2.6019932917461612        6.2071560973910946     
 C   3.3447740413331792        1.8495419048982935        8.2242144049293699     
 H   1.5678466128307147        2.8517013924912105        2.2119786275871354     
 H   3.0521241463201090        2.0117438424072964        1.7008079261156350     
 H   3.1229189903413630        4.3398841947165492        3.8716654685418490     
 H   4.1643154537444689        3.4921861493220669        2.7180412949338519     
 H   1.1811308567248808        1.4597553054040449        4.7312784633069622     
 H   1.1397405838826886        3.2202572465387935        4.4697235158114417     
 H   1.8395103489616964       -2.3486832751785442        3.4711159258437587     
 C  0.17820315253368713       -1.6832212943204874        2.2391918688367447     
 C  0.32798942367860884       0.62650716390142402        1.6168082310848513     
 C   6.8265205995455034        3.6435717446123967        1.5493252350553699     
 C   5.6612800748402021        2.9151496076396848      -0.43259052443774382     
 H   4.5564901457546725        1.0715954373749750      -0.25869753899042214     
 H   8.7517249305734470       -2.7742956408148491        6.2869711335497156     
 C   8.9144200430083647      -0.68591712352867718        6.8262125884041733     
 H   8.7037250379796003        1.4314330619971476        7.2277728199264351     
 C   1.7538138227454008        3.7263447168928101        6.9051645155839063     
 C   2.8793605879002619        2.9806811274888090        8.9047354458204246     
 H   3.9437353216493034        1.1073815949683612        8.7497354173666064     
 H -0.31197741860432493       -2.6525544327169115        2.2048170924796247     
 C -0.35866210130423687      -0.58676968029943688        1.5675803321308179     
 H  -5.2601785767913092E-002   1.5059771811915739        1.1025526096501150     
 H   7.4705674209214656        4.3599414489885868        2.0606617401681357     
 C   6.4928075891516439        3.8401702606058929       0.20544284837497015     
 H   5.3840906751384425        3.0418183866574879       -1.4804345616329286     
 H   9.8793488795161437      -0.78505569090079663        7.3212668168879889     
 H   1.1349111853593610        4.4562126527986479        6.3821917448032313     
 C   2.0763905049464135        3.9201646080923434        8.2516196301773590     
 H   3.1442293472776663        3.1052554539352215        9.9558925714799589     
 H  -1.2986136340596302      -0.67559165617114025        1.0250282739514109     
 H   6.8888143549856613        4.7033028176588720      -0.32131617193392537     
 H   1.6911513388189205        4.7933076134996391        8.7682785832187911     
 Dy   4.2936261405498763        16.900360278079415        12.582283056147622     
 Cl   4.3052039823467245        19.577751386676145        12.602797495182555     
 O   3.4611549815092393        16.407324882568759        10.630231654141831     
 N   2.9099068230356648        14.749940862238544        13.069419724933621     
 N   2.0597208242644283        17.329324062026405        13.783019751713704     
 O   5.1137815798158028        16.451977909326910        14.552725327894731     
 N   5.7144546347470557        14.757866630443088        12.157387137861658     
 N   6.4990772453023222        17.334386799695174        11.319130073321954     
 C   3.0350588194803381        15.323514832582065        9.9768907548929278     
 C   2.2716674627649476        14.973170370802812        14.389552682581195     
 C   3.7580193361188576        13.529478428723989        13.149378881913922     
 C   1.8095535910744880        14.577829539716930        12.062905079892374     
 C   1.4045352059210507        18.509458084440549        13.838819107521877     
 C   1.5253484455247810        16.277147899723374        14.452211665193410     
 C   5.5655133887554067        15.394902239936449        15.231004481896877     
 C   6.3454251419658343        14.947981272544451        10.827946438962798     
 C   4.8872599124645850        13.521222176508775        12.121235077618724     
 C   6.8198926477738500        14.639823223115098        13.166268344317260     
 C   7.1250302372852383        18.526600174867738        11.205642475996028     
 C   7.0765977356241372        16.258384571387378        10.726733808115458     
 C   2.2403633232979909        14.348553897863551        10.643980096875788     
 C   3.3696347090284231        15.100232814553236        8.6213448292628172     
 H   1.5842218766857401        14.148187928526388        14.644893562320114     
 H   3.0693852292717474        14.991484512202263        15.148463392136238     
 H   3.1389211193013087        12.625584655382253        13.016255384287239     
 H   4.1839402939193260        13.486448778363549        14.156729269037276     
 H   1.2087948897837808        15.497035198842269        12.108316369800029     
 H   1.1704719396845007        13.738436984686151        12.382478817365104     
 H   1.8833470361282052        19.328431768654713        13.306341316399431     
 C  0.21100610735728284        18.685189513531739        14.535267706662269     
 C  0.34603083395649759        16.382989300659489        15.187734550821441     
 C   6.3942247587768763        14.430634264836103        14.589815622731940     
 C   5.2241164943638072        15.184377698725337        16.587692588816235     
 H   7.0388169060582779        14.121824603469356        10.592443788641344     
 H   5.5436613442733806        14.938813597382255        10.072858606476078     
 H   5.5219953095531151        12.633214055020909        12.286238244733896     
 H   4.4612782909513209        13.437685510146300        11.116158872565693     
 H   7.3961095917970603        15.573486753797043        13.098552284102160     
 H   7.4813809357588283        13.810795965158945        12.865548429844091     
 H   6.6118315137844821        19.363810244242430        11.674409904690918     
 C   8.3356263820565530        18.691125416900636        10.536062319814699     
 C   8.2820986704392716        16.347691633367376        10.033783364514132     
 C   1.7960186864315586        13.217140132189032        9.9518666407601515     
 C   2.9107039610387218        13.962806858779601        7.9466191773100778     
 H   3.9615522440814126        15.844706235849483        8.0909867701158849     
 H -0.27524275186529956        19.656760740584847        14.553878393358609     
 C -0.33559968340772983        17.599580095687614        15.217220760304428     
 H  -4.2392531996515853E-002   15.510417796362987        15.708005210588320     
 C   6.8686009074912260        13.328396779671992        15.308552719292759     
 C   5.7123735299251575        14.076153584269294        17.289171768217368     
 H   4.5992327361814098        15.913344047789650        17.100515995818597     
 H   8.7928246725664216        19.675141686657419        10.464154528043091     
 C   8.9373782140662836        17.576995789178937        9.9536820164875603     
 H   8.7099429253139427        15.455433439888790        9.5815098050705796     
 H   1.1814861170334989        12.486398160429749        10.478924230214247     
 C   2.1180200726190250        13.018782010057324        8.6057766907565405     
 H   3.1723296970947241        13.837011325569975        6.8948463960843238     
 H  -1.2778754476357683        17.698973984128397        15.753767085660938     
 H   7.5099146401936343        12.606712872406039        14.800939451045050     
 C   6.5438838202094631        13.146767610518030        16.656689015352985     
 H   5.4413049342999731        13.960056553273210        18.339841639324984     
 H   9.8988246588919839        17.663744272563424        9.4501793281802975     
 H   1.7404883334832693        12.139394713347311        8.0931694615346501     
 H   6.9468467424384297        12.291482654994171        17.190844946239348     
 Dy   5.3046462688651985E-002   8.5370441023513610        4.1687217273364663     
 Cl   5.5299897963262137E-002   5.8528140541626179        4.1929604313373003     
 O  0.86107619539360081        9.0151270429216535        2.1999693721437694     
 N   1.4351625523813587        10.680457244024298        4.6215839227674911     
 N   2.2812070762637129        8.1209765045076008        5.3874084944604190     
 O -0.75209371090664701        9.0116076811785248        6.1366389787103808     
 N  -1.3820471963495875        10.665215075570309        3.7178133816274821     
 N  -2.1547179115438584        8.0665874248037461        2.9225303931719475     
 C   1.2932926829008193        10.089498619407118        1.5363701876993010     
 C   2.0753747488480925        10.486787247171655        5.9463395601102365     
 C  0.58415226727828728        11.901167411446313        4.6809903501658674     
 C   2.5350754523124031        10.838086308271642        3.6116124697002925     
 C   2.9305024735110772        6.9392923218544134        5.4659959053954417     
 C   2.8198994974942231        9.1835481238782908        6.0353644521239911     
 C  -1.2123256944387439        10.071397903641328        6.8043630468171425     
 C  -2.0198424866760507        10.449579940645636        2.3965000016586937     
 C -0.54941815605467315        11.896600939397509        3.6569831027186135     
 C  -2.4781652878686757        10.800394927917424        4.7330599114475183     
 C  -2.7789732067531663        6.8717595160080780        2.8308510781259781     
 C  -2.7406123431404770        9.1314833863502525        2.3183520604682268     
 C   2.1012955764748260        11.060767177191135        2.1928669065297530     
 C  0.95012697499452925        10.309535372891229       0.18222958935601374     
 H   2.7619257771857963        11.318232601251321        6.1820568869069632     
 H   1.2779843251552014        10.484382372486392        6.7054604974283851     
 H   1.2037980011071117        12.801987268568244        4.5336120227766443     
 H  0.16030942653291577        11.958218853115437        5.6882530004676486     
 H   3.1306316599609678        9.9160046270824740        3.6640912000075518     
 H   3.1783618299796683        11.676598582887619        3.9240649303124124     
 H   2.4455919651770937        6.1124294187779302        4.9520635511932740     
 C   4.1263704212817878        6.7733031296027573        6.1606432555862423     
 C   3.9997385530776555        9.0872958319629760        6.7712385849045127     
 C  -2.0453115556637442        11.025216291927070        6.1532832531518054     
 C -0.87495683749113451        10.293038111289663        8.1600831649019749     
 H  -2.7230945387514542        11.264855654273648        2.1521427523447469     
 H  -1.2236145039675081        10.454751704151168        1.6357785218016565     
 H  -1.1782669239501624        12.790491728901765        3.8125750682866171     
 H -0.12884167215681766        11.964787705834135        2.6487063656692644     
 H  -3.0584072369980113        9.8682135165756613        4.6801833455137407     
 H  -3.1398966288900403        11.627716411846986        4.4276535939436847     
 H  -2.2613399532966953        6.0440443570755562        3.3103301398565028     
 C  -3.9915614284316567        6.6926830118588478        2.1682599218956309     
 C  -3.9479825644172033        9.0259262036226158        1.6306699563341753     
 C   2.5500000168489092        12.185154081380601        1.4927452352249921     
 C   1.4139726675175224        11.439731503727282      -0.50101024524585103     
 H  0.34678599305634905        9.5685882166242422      -0.34005811623900678     
 H   4.6098661091150355        5.8009206995643252        6.1964049048795511     
 C   4.6787848023949445        7.8699809324548538        6.8187614282099425     
 H   4.3916714398584427        9.9667918384514653        7.2763774926551505     
 C  -2.5249283840149772        12.130648084287555        6.8635677522093212     
 C  -1.3676944609925485        11.405238137958905        8.8517775519127060     
 H -0.24962295972212822        9.5684118607079505        8.6786258156192204     
 H  -4.4451577669811249        5.7065518019516386        2.1139691555353055     
 C  -4.5989730340099557        7.7937899337229624        1.5692634432454415     
 H  -4.3808054602358517        9.9097627352270479        1.1677919265967984     
 H   3.1712483088117773        12.915141211634015        2.0129386306252477     
 C   2.2204703805983632        12.379276843580973       0.14786360096554690     
 H   1.1447198857578667        11.563831132315995       -1.5511534498464290     
 H   5.6235845666604298        7.7782111575401736        7.3521762256043113     
 H  -3.1715963665298346        12.843733705597888        6.3510274502239383     
 C  -2.2012750262629770        12.325787764082529        8.2100131289063132     
 H  -1.0987522581954250        11.530697442801964        9.9018643051174031     
 H  -5.5610864673164082        7.6959418054576885        1.0687238943485713     
 H   2.6025553320723329        13.252544654253372      -0.37119017295736423     
 H  -2.6085842366221015        13.184065267141547        8.7359055015831206     
 Dy   4.0684063901120948E-002   8.4150455054716691        12.643868387373930     
 Cl   4.6966054540373559E-002   11.094993318912197        12.638116529271674     
 O -0.78342383471661015        7.9750768128945975        10.670893806616766     
 N  -1.3857321145209311        6.2832561731506322        13.068001082193573     
 N  -2.1626179401951733        8.8613339436266276        13.907100986774585     
 O  0.86847276555556763        7.9224042760322098        14.596455325861021     
 N   1.4209089756130300        6.2660300222571141        12.157921008617118     
 N   2.2764279639014626        8.8430856688459052        11.445120799352377     
 C  -1.2338176132171244        6.9170511745088561        9.9941521496292349     
 C  -2.0168480749866999        6.4745930752747070        14.397609473897493     
 C -0.56092307647639683        5.0448363767040654        13.105359565515760     
 C  -2.4915041468662782        6.1678478836057344        12.058469213196990     
 C  -2.7843428952824785        10.055759245693116        14.020736699607427     
 C  -2.7452470121411574        7.7866674590550451        14.497681947469273     
 C   1.2993376356372754        6.8427372080650422        15.252835954145157     
 C   2.0597568981273575        6.4877042454080174        10.837611550286084     
 C  0.56846130586967836        5.0487848504894544        12.077458989527583     
 C   2.5202634533876420        6.0912608703612143        13.165191638949940     
 C   2.9332144774642899        10.022413720633987        11.390283091225808     
 C   2.8067900173421778        7.7913125622906492        10.772071239847698     
 C  -2.0645802600006733        5.9549567631551357        10.636017128097969     
 C -0.88703057912183803        6.7018872303460686        8.6394925697138394     
 H  -2.7116592766483119        5.6494784736983128        14.632547149553043     
 H  -1.2152231378345348        6.4641833470637424        15.152868155274509     
 H  -1.1978652190147858        4.1581517902583904        12.941881437552539     
 H -0.13466500748643451        4.9625408521555929        14.110534404215382     
 H  -3.0642920358717061        7.1037631613783532        12.124760850592640     
 H  -3.1557349555503404        5.3414232784311313        12.360063552605746     
 H  -2.2665633496899891        10.891943246939869        13.554238375149238     
 C  -3.9959710231318359        10.223497633466843        14.688085376227473     
 C  -3.9525011874667340        7.8788183779842011        15.187792888690275     
 C   2.0917965875072810        5.8658491378415141        14.585882458673755     
 C  0.97350132645156884        6.6274567094694827        16.611821172414945     
 H   2.7465844502428141        5.6619488936397033        10.583175919007004     
 H   1.2618554548030749        6.5055168466279598        10.078879058879719     
 H   1.1840443807257586        4.1426044914885880        12.210681279184397     
 H  0.14264258522903964        5.0070612237387007        11.070076395025584     
 H   3.1239550868068777        7.0086232629041607        13.118326744937990     
 H   3.1567586293070646        5.2495827633430547        12.846438578215473     
 H   2.4578151238704007        10.840750916865940        11.927221705130965     
 C   4.1244438605324971        10.197960657008082        10.689829510701584     
 C   3.9823494382621565        7.8976424511709027        10.030155381598897     
 C  -2.5361000819581565        4.8502144817213733        9.9197201953849916     
 C  -1.3710404769869375        5.5900215703875800        7.9409308761009312     
 H -0.26136091721237414        7.4304495293062534        8.1266966426047293     
 H  -4.4496142334709310        11.209204447724165        14.760196892481458     
 C  -4.6036063092048733        9.1103269004129608        15.267740420167227     
 H  -4.3846780851615499        6.9872155471908206        15.638198514734741     
 C   2.5428223607791005        4.7397864906618263        15.282265847853237     
 C   1.4391714460102509        5.4952186693534237        17.290510103131048     
 H  0.38316830518301498        7.3740369433424124        17.141167106100571     
 H   4.6128708894364046        11.168624642709036        10.673529350219695     
 C   4.6656810903124937        9.1134747851964608        10.001163454558558     
 H   4.3672342975683653        7.0259814887462575        9.5054595159105570     
 H  -3.1793902001607113        4.1305732394035646        10.427481074150771     
 C  -2.2050256102897254        4.6632557856222991        8.5737771699760597     
 H  -1.0956995057938947        5.4695522660496643        6.8917516913301506     
 H  -5.5658405962813333        9.1995271391547533        15.769734754732308     
 H   3.1564730085149306        4.0075481841069021        14.756336904287160     
 C   2.2299172461572514        4.5491370378762328        16.631595626270506     
 H   1.1836783876583021        5.3745247579980173        18.344492608204629     
 H   5.6062642121073480        9.2128525331191824        9.4614545144177065     
 H  -2.6048470733999287        3.8055510788786959        8.0413826192507720     
 H   2.6140441581006248        3.6742822634610670        17.146753343350689     
         256

 Dy   4.2561962735240932        6.3609425503619282E-002   4.2480427257459272     
 Cl   4.2178048192292437       -2.6164813549935504        4.2442029487766764     
 O   5.0844295655248839       0.51290396744538558        2.2777582046454596     
 N   5.6910725220299154        2.1877862461300075        4.6893011481511566     
 N   6.4681029737591791      -0.40368479648951894        5.4823762618202982     
 O   3.4398742517394396       0.55135542267006621        6.2071519303963729     
 N   2.8840710032325618        2.2190656559603554        3.7795790410588830     
 N   2.0286330678321058      -0.34477785562499613        3.0222753882973130     
 C   5.5313759516329730        1.5772957304308788        1.6083953517911402     
 C   6.3297386517338818        1.9750584281755585        6.0115996508905880     
 C   4.8675902038498986        3.4260489928069942        4.7476326411059588     
 C   6.7913903807573739        2.3158755326145983        3.6757319249715983     
 C   7.0902305536573396       -1.5994638335823679        5.5712234048642753     
 C   7.0550041577795293       0.65975154203380193        6.0872102002833115     
 C   3.0082638317445247        1.6289772377915435        6.8663332319575883     
 C   2.2503512730840507        2.0190189579090898        2.4531984202213555     
 C   3.7368135597941254        3.4375526869059949        3.7209185506828781     
 C   1.7797135236141051        2.3795580626892483        4.7835706496151635     
 C   1.3724346874751465       -1.5228379008173865        2.9430424212864001     
 C   1.5012528727685452       0.71792032026079300        2.3645946875428239     
 C   6.3594072522801186        2.5377757310952225        2.2559579857866576     
 C   5.1847539970280749        1.8004266498075181       0.25481608567486874     
 H   7.0297351533036281        2.7934597012348652        6.2541384995751468     
 H   5.5336466817530905        1.9773107818840521        6.7725359374366896     
 H   5.5044886579981078        4.3146608342164594        4.5949298195045341     
 H   4.4443025155758695        3.4957295952834015        5.7547351286462876     
 H   7.3680863766678595        1.3819044447467546        3.7319478520381417     
 H   7.4540626641163215        3.1421764896575546        3.9811719695372596     
 H   6.5699832315755540       -2.4266210811087130        5.0930051600675945     
 C   8.3048298230220023       -1.7797107472625402        6.2302284042012079     
 C   8.2653768401058052       0.55422811872191924        6.7693598008059084     
 C   2.2060847811831019        2.6013168022115454        6.2047776448319851     
 C   3.3459062068798615        1.8490041450884642        8.2215726652764332     
 H   1.5667908935676433        2.8506385627720894        2.2092245447684218     
 H   3.0515319269980981        2.0114790770765669        1.6979057878440715     
 H   3.1206316515272268        4.3408934941248942        3.8681097793376642     
 H   4.1629437192700216        3.4940517654698602        2.7145635134404666     
 H   1.1823684584723928        1.4587362495336404        4.7288422118762661     
 H   1.1392840942644198        3.2192119198249145        4.4678371575902975     
 H   1.8469018802955268       -2.3501406337706894        3.4659559981693828     
 C  0.18242661727031842       -1.6860494727484387        2.2377260918730704     
 C  0.32723221100074795       0.62455937525128169        1.6181087210963661     
 C   6.8274018162709531        3.6484727367811569        1.5463645484098330     
 C   5.6648407803461822        2.9184008585257164      -0.43654713517396943     
 H   4.5609137706092051        1.0740706327474774      -0.26288095697137992     
 H   8.7581624760461025       -2.7660329238033641        6.2832902622247442     
 C   8.9155434829675269      -0.67858948196580948        6.8267871800537563     
 H   8.7004281414116402        1.4376476214674330        7.2312840498037918     
 C   1.7529697716608605        3.7246489997435295        6.9034687351555153     
 C   2.8790123281902358        2.9790890552399278        8.9027526960783820     
 H   3.9458190028343729        1.1074132388715252        8.7467678445299466     
 H -0.30604441728389248       -2.6561881864452204        2.2028350963316621     
 C -0.35770357635381317      -0.58965830926949314        1.5689098666177361     
 H  -5.5725154821121781E-002   1.5039846275424165        1.1056964244951035     
 H   7.4703471467393188        4.3655310952597279        2.0580815132413219     
 C   6.4951096085364792        3.8441325976753040       0.20205223297747313     
 H   5.3888459278445993        3.0443888262317391       -1.4847721329896357     
 H   9.8793447145845299      -0.77719910283071691        7.3239910710191900     
 H   1.1330189242234248        4.4539578644987827        6.3809797218729081     
 C   2.0750004248817722        3.9179958967431094        8.2501199653896240     
 H   3.1436270269398996        3.1033207462516992        9.9540139242719619     
 H  -1.2986242121036671      -0.67920000449402618        1.0282442251262698     
 H   6.8914829771670947        4.7071169729529849      -0.32454021429053281     
 H   1.6885067735370285        4.7902606818796754        8.7673091846569111     
 Dy   4.2950380593148889        16.898924463661473        12.584624932822861     
 Cl   4.3053955961420520        19.576228482908530        12.603668123674300     
 O   3.4624451743483151        16.408071482721883        10.632022368827649     
 N   2.9101083671220982        14.748697005474691        13.069375142600258     
 N   2.0630280381279857        17.327794544443766        13.789312635782334     
 O   5.1168456858342228        16.449093211234217        14.553916109305257     
 N   5.7143159013923510        14.756162570758779        12.156650150515492     
 N   6.5017760059420899        17.332949183055657        11.324537260339758     
 C   3.0349476353023044        15.325511606793858        9.9776532654336343     
 C   2.2727037414284532        14.970260535442531        14.390197415423074     
 C   3.7573348111069720        13.527516131911590        13.146927087112529     
 C   1.8091430103270394        14.579025580605236        12.063189489843136     
 C   1.4091463973789458        18.508426327506495        13.848114362549689     
 C   1.5268755101723031        16.274379944201037        14.454940864314070     
 C   5.5675595543798657        15.390944286252804        15.231191111787188     
 C   6.3453396351192506        14.948123130590007        10.827555495036517     
 C   4.8862442050581265        13.520223821417897        12.118439026756851     
 C   6.8196746590564654        14.635501452033589        13.165215868635533     
 C   7.1292287218267143        18.524542751240965        11.214251217556425     
 C   7.0773629237217239        16.258146101768638        10.728463415003914     
 C   2.2391291022481918        14.350871394267196        10.643854702638210     
 C   3.3690673061655807        15.103154618277911        8.6218229664865351     
 H   1.5852393275371661        14.145094102963750        14.644869960098102     
 H   3.0709424539245727        14.987471213342037        15.148579647102615     
 H   3.1375007884611779        12.624351098504027        13.012403118658515     
 H   4.1835920738973931        13.482520213377194        14.154029956353549     
 H   1.2094066222954027        15.498815912718042        12.109929440180027     
 H   1.1692463332660508        13.740003063407537        12.382087563438594     
 H   1.8894477732153847        19.328388289819241        13.318710364219488     
 C  0.21489689428155456        18.683391104608567        14.543489475486041     
 C  0.34643094635084787        16.379194238553538        15.188702364209297     
 C   6.3941035758991891        14.425741970682493        14.588704223268746     
 C   5.2273699190774261        15.180531485602804        16.588162047174613     
 H   7.0382843724324502        14.122024636862422        10.590679118847209     
 H   5.5435553053260431        14.940636805584029        10.072518710978470     
 H   5.5203758461178039        12.631506016288817        12.281665244630506     
 H   4.4599842798461893        13.438689092391671        11.113363602679124     
 H   7.3972114622373546        15.568371639537339        13.098339621991943     
 H   7.4798921795929454        13.805820190863050        12.863588274279682     
 H   6.6175588231660338        19.360837362648187        11.686034907581828     
 C   8.3392688523408971        18.689596231510574        10.543847405813230     
 C   8.2818441703953436        16.348250727940641        10.033872157232718     
 C   1.7929971800484028        13.220946740790129        9.9505643903641356     
 C   2.9083908806048497        13.967195641131640        7.9459294175390696     
 H   3.9621354367932713        15.847138629494534        8.0921213227142967     
 H -0.27009091640876959        19.655478329236363        14.564834538242748     
 C -0.33410684563695686        17.596296259518851        15.220700452263985     
 H  -4.3634366166864266E-002   15.505626043046687        15.705853689809487     
 C   6.8671966350521032        13.322274853324792        15.306332856763483     
 C   5.7144284775426417        14.071100354832364        17.288545709505634     
 H   4.6044944311132694        15.910597664040685        17.101848659896735     
 H   8.7979537194997786        19.672973238031677        10.474797720088780     
 C   8.9385080191596558        17.576900971691042        9.9566893355388046     
 H   8.7078510410625487        15.457001046559910        9.5782519239035206     
 H   1.1775066056101491        12.490493053756774        10.476892920732823     
 C   2.1143000792771227        13.023717321211590        8.6041471267808856     
 H   3.1698962090452518        13.842041876112978        6.8940434674558917     
 H  -1.2772435417521917        17.694973616545557        15.755782443324845     
 H   7.5067572851142712        12.599788069245436        14.797723290230545     
 C   6.5434316034085169        13.140532028926227        16.654656280507687     
 H   5.4443689771199759        13.955015094115890        18.339466590892485     
 H   9.8992237264727851        17.664294216197082        9.4519612736022669     
 H   1.7351705359349425        12.145614997122580        8.0906137920611858     
 H   6.9453814497445867        12.284273063934755        17.187910746525414     
 Dy   4.9404363789786791E-002   8.5386059691462250        4.1726163838328194     
 Cl   4.9815878926935925E-002   5.8544735755763559        4.1959710106835706     
 O  0.85834371795424069        9.0155295020194899        2.2038335415693924     
 N   1.4335946505632227        10.680982768351868        4.6251562912007422     
 N   2.2769594312373416        8.1204012016268408        5.3919821841443767     
 O -0.75627600824598229        9.0136846198106717        6.1400743189893427     
 N  -1.3832516808946287        10.667851758373278        3.7207082193547336     
 N  -2.1584171275794728        8.0703277158733719        2.9262148801647525     
 C   1.2918069165607373        10.089121674836408        1.5398792335693710     
 C   2.0736598263232833        10.486581912154490        5.9498970316292121     
 C  0.58357830934045851        11.902372054201681        4.6845092017892807     
 C   2.5336069859811627        10.837711113384477        3.6151754441302630     
 C   2.9251912124699695        6.9381554055089723        5.4707747296258979     
 C   2.8175231282348006        9.1829278474804603        6.0383948426215923     
 C  -1.2157932294348694        10.074016296227196        6.8074336046354285     
 C  -2.0205112024784455        10.452794833681072        2.3990684847128243     
 C -0.54966547942920574        11.898579363717758        3.6601597248767521     
 C  -2.4797529630618085        10.804027302045681        4.7353779958827671     
 C  -2.7839206597678494        6.8761615832772698        2.8349071966633805     
 C  -2.7422851632264291        9.1353233141752277        2.3203928024014040     
 C   2.1003185299873435        11.060101466142022        2.1962023338467773     
 C  0.94974405916507643        10.308566617122105       0.18534133785041237     
 H   2.7606393616272169        11.317564977886189        6.1859663988962668     
 H   1.2762202353696814        10.484227682067754        6.7089801432055465     
 H   1.2039519557264005        12.802702197461420        4.5370449916889797     
 H  0.15959857800962421        11.959918622563892        5.6917004060008836     
 H   3.1286962650748711        9.9153368667842265        3.6679758960767970     
 H   3.1774071566217015        11.675923562398857        3.9274348993311712     
 H   2.4388952908893842        6.1113383097301366        4.9581345862639470     
 C   4.1218149291236088        6.7715660475924819        6.1639698738876181     
 C   3.9985408999898899        9.0862647578366786        6.7722081986040612     
 C  -2.0473132904173701        11.028653021424363        6.1557204884466241     
 C -0.87908770844202111        10.295227974900698        8.1633527371217767     
 H  -2.7229539475163089        11.268662766546283        2.1544477489402722     
 H  -1.2238415160307574        10.457392843016050        1.6388253280414908     
 H  -1.1779224562851462        12.792933858541589        3.8152702733279558     
 H -0.12861743922113592        11.966216304450722        2.6520539421223379     
 H  -3.0606890435182099        9.8722955290580945        4.6823740678923667     
 H  -3.1406077825410361        11.631866333982288        4.4295652943393167     
 H  -2.2677155692670259        6.0483193549680010        3.3156221473108527     
 C  -3.9959029367784913        6.6979126871429626        2.1710892715360677     
 C  -3.9485660017354829        9.0304019733503544        1.6307290354007578     
 C   2.5506618290940182        12.183444660682541        1.4954838216724928     
 C   1.4151710458857703        11.437736097534554      -0.49844153584126594     
 H  0.34586294086071412        9.5680132343918185      -0.33684883618510608     
 H   4.6041784198835325        5.7986552621878928        6.2002486099615961     
 C   4.6764854094354504        7.8683382487793683        6.8198667361189482     
 H   4.3921266238825991        9.9658343556263187        7.2758534544096358     
 C  -2.5259642916834797        12.134807885518800        6.8654604257583882     
 C  -1.3709947544332937        11.408106157853016        8.8545631601514359     
 H -0.25507309543991541        9.5696548563371557        8.6822091895972981     
 H  -4.4508554374230132        5.7124109677164752        2.1174399957617749     
 C  -4.6009342854689601        7.7989989573506664        1.5698312892508974     
 H  -4.3795463955422660        9.9141643424043426        1.1661353911771186     
 H   3.1726606453705997        12.913001275150615        2.0153829091627227     
 C   2.2222875831985269        12.376890977732875       0.15022665646899222     
 H   1.1465391474220799        11.561403133244395       -1.5487958106017861     
 H   5.6220585201443871        7.7762065260661561        7.3517910819238805     
 H  -3.1711393995068513        12.848780117518100        6.3523201249415449     
 C  -2.2029315230566793        12.329606503814276        8.2120775367856833     
 H  -1.1026498962758826        11.533330291161768        9.9048280205856631     
 H  -5.5623906998547676        7.7015876282419198        1.0680155861037142     
 H   2.6057834315350994        13.249261145918036      -0.36927302833162778     
 H  -2.6095790672598915        13.188400522557391        8.7375338681648085     
 Dy   3.9848262821008854E-002   8.4120273417645031        12.641016236136537     
 Cl   4.5006562276336204E-002   11.092154353470976        12.634864330034507     
 O -0.78394485303494910        7.9692812140751377        10.669158970345089     
 N  -1.3842427916788380        6.2797811989255692        13.068586542474215     
 N  -2.1651291625756559        8.8579516954739645        13.900789129577127     
 O  0.86727777264001082        7.9230202553789892        14.595185409854919     
 N   1.4223791063717270        6.2643920231314025        12.158713441305405     
 N   2.2742728784113164        8.8413822337513146        11.440088331287139     
 C  -1.2342075853854120        6.9105498557679708        9.9934088350863117     
 C  -2.0157135082280297        6.4729442297572364        14.397690680507743     
 C -0.55796608031875716        5.0425012432836587        13.108272655834185     
 C  -2.4897016771696507        6.1612349236351616        12.059246288827291     
 C  -2.7885147681842306        10.051681068763806        14.011350888376684     
 C  -2.7450796329870419        7.7845911207795400        14.495807195022346     
 C   1.2995186766835478        6.8447413139385382        15.252769913340641     
 C   2.0609744770846219        6.4846153886972155        10.838010793217476     
 C  0.57131056330271046        5.0461085964605097        12.080271924274825     
 C   2.5219406428388780        6.0926546641450932        13.166209516544946     
 C   2.9293538862778608        10.021454577590589        11.382641146843227     
 C   2.8071600142879598        7.7885984262215846        10.770888872102928     
 C  -2.0630765934506057        5.9478714800896224        10.636728575228172     
 C -0.88955433082965429        6.6959089803514615        8.6382094866424559     
 H  -2.7100675046634803        5.6478406855884815        14.633867984987738     
 H  -1.2142132925310813        6.4642477915573675        15.153049872987060     
 H  -1.1937488131133072        4.1547523475525514        12.946478559487284     
 H -0.13161793836779104        4.9624377768900336        14.113529165413844     
 H  -3.0641722421245352        7.0961323859305176        12.124661233463376     
 H  -3.1524330806653063        5.3339782899380177        12.361754439475172     
 H  -2.2728653962709902        10.886845986075881        13.541104584794315     
 C  -3.9990108430686524        10.219993284330158        14.680495722194726     
 C  -3.9506293156600609        7.8776326507657819        15.188684601851246     
 C   2.0936687360565531        5.8683446581773628        14.587102924506379     
 C  0.97343339642641191        6.6301266158325340        16.611844557523451     
 H   2.7481361819085328        5.6588630228357326        10.584522762676304     
 H   1.2629097192027674        6.5012228187951635        10.079441792451748     
 H   1.1879657382031827        4.1408711971497292        12.214752230125956     
 H  0.14533943470613567        5.0025775383948305        11.073036528323026     
 H   3.1242138168161899        7.0108484724437448        13.118170955644191     
 H   3.1597259260263582        5.2515947911687491        12.848523737933926     
 H   2.4518429381933609        10.840575547989346        11.916246986107868     
 C   4.1216159221692479        10.196691696777274        10.683904128481426     
 C   3.9842284368759406        7.8943304135638126        10.031454542979008     
 C  -2.5347438003823410        4.8427109012392364        9.9212089927764939     
 C  -1.3738495824582437        5.5836680308688225        7.9404468039108380     
 H -0.26564546456113669        7.4254034231056281        8.1245946180442559     
 H  -4.4543459137738379        11.204985006531748        14.749686104843313     
 C  -4.6032810191743856        9.1084069997416641        15.265896786850503     
 H  -4.3803747294353945        6.9871686183317392        15.643121409831267     
 C   2.5462356476011907        4.7437675069256438        15.284787053517912     
 C   1.4406839012292258        5.4994017488380811        17.291851378377942     
 H  0.38150221818471353        7.3760186856481704        17.140281084630516     
 H   4.6084159367127642        11.168068643458131        10.665123387057726     
 C   4.6660362233212442        9.1109167229668149        10.000312020772702     
 H   4.3713326131015284        7.0218129160916325        9.5100963599295003     
 H  -3.1767195262046402        4.1226004788632080        10.429895104435692     
 C  -2.2057575881907532        4.6561359282400696        8.5747684544184537     
 H  -1.1003386443745053        5.4635759736346978        6.8907821568471359     
 H  -5.5643475074632001        9.1982860672092777        15.769887931509077     
 H   3.1611745105734377        4.0119513736462116        14.759814944798444     
 C   2.2333294069915262        4.5540539049886100        16.634239575443456     
 H   1.1848707672724721        5.3792805438282159        18.345821813994167     
 H   5.6076727270766131        9.2098943960072646        9.4624694361459358     
 H  -2.6059288410099359        3.7981864784808264        8.0431365236156935     
 H   2.6188496365105625        3.6804819699549602        17.150444790995618     
         256

 Dy   4.2594966970103050        6.6301942636550482E-002   4.2440618280297135     
 Cl   4.2254016945371058       -2.6138414500831559        4.2394994820681564     
 O   5.0865937299110078       0.51700184195145382        2.2740191245070753     
 N   5.6912132387599250        2.1919083493377847        4.6860375086565833     
 N   6.4722781704637145      -0.39810488375735020        5.4775890195402646     
 O   3.4427962305461683       0.55207430918450329        6.2037728686301090     
 N   2.8842049565067214        2.2197856863092049        3.7766505987745624     
 N   2.0321631442729831      -0.34555706409999659        3.0188835172753894     
 C   5.5334117675626429        1.5815447059496699        1.6048101614254582     
 C   6.3296236269745618        1.9799247560449409        6.0085471737694114     
 C   4.8662358859887993        3.4291467360617727        4.7442422193830751     
 C   6.7916947056398875        2.3213670657351986        3.6729162519414209     
 C   7.0960557740287467       -1.5930110483732158        5.5660913398904670     
 C   7.0561786396040258       0.66539883030782399        6.0849325919184984     
 C   3.0099143758395774        1.6288156423813720        6.8634665280067448     
 C   2.2500661711080450        2.0186574516414133        2.4506255447745384     
 C   3.7355223930058892        3.4392030865497731        3.7174848484625582     
 C   1.7801841480458711        2.3790295802459984        4.7811773581468113     
 C   1.3776726336890190       -1.5245274097154546        2.9395735762990225     
 C   1.5020566127053736       0.71687579395403833        2.3631166305602878     
 C   6.3601978200156610        2.5427094408401976        2.2529190686214733     
 C   5.1880465553471780        1.8037647600066828       0.25082417927766110     
 H   7.0286833766810028        2.7990587112421021        6.2511987850223525     
 H   5.5332120329805248        1.9815317235636019        6.7691237599881688     
 H   5.5020465011316517        4.3185201167035201        4.5917661599818080     
 H   4.4427168187452173        3.4982162996852457        5.7512749795522558     
 H   7.3694674824492088        1.3880962287860039        3.7293652240561257     
 H   7.4532260138922855        3.1484519440400485        3.9786189901553421     
 H   6.5780259936338252       -2.4202507212077444        5.0857869397934170     
 C   8.3094776964528911       -1.7722686133111467        6.2273514327677395     
 C   8.2647299822829385       0.56060740271948373        6.7703300965163633     
 C   2.2066840037072017        2.6006403126769291        6.2023991922728756     
 C   3.3470383724265438        1.8484663852786349        8.2189309256234946     
 H   1.5657351743045718        2.8495757330529683        2.2064704619497082     
 H   3.0509397076760871        2.0112143117458374        1.6950036495725080     
 H   3.1183443127130905        4.3419027935332393        3.8645540901334794     
 H   4.1615719847955752        3.4959173816176539        2.7110857319470814     
 H   1.1836060602199048        1.4577171936632358        4.7264059604455699     
 H   1.1388276046461510        3.2181665931110350        4.4659507993691534     
 H   1.8542934116293572       -2.3515979923628350        3.4607960704950074     
 C  0.18665008200694971       -1.6888776511763901        2.2362603149093960     
 C  0.32647499832288707       0.62261158660113924        1.6194092111078808     
 C   6.8282830329964028        3.6533737289499175        1.5434038617642960     
 C   5.6684014858521623        2.9216521094117476      -0.44050374591019503     
 H   4.5653373954637377        1.0765458281199798      -0.26706437495233770     
 H   8.7646000215187581       -2.7577702067918795        6.2796093908997728     
 C   8.9166669229266908      -0.67126184040294179        6.8273617717033384     
 H   8.6971312448436802        1.4438621809377181        7.2347952796811477     
 C   1.7521257205763205        3.7229532825942484        6.9017729547271243     
 C   2.8786640684802096        2.9774969829910467        8.9007699463363394     
 H   3.9479026840194429        1.1074448827746890        8.7438002716932850     
 H -0.30011141596345997       -2.6598219401735288        2.2008531001836995     
 C -0.35674505140338947      -0.59254693823954951        1.5702394011046543     
 H  -5.8848523874330469E-002   1.5019920738932591        1.1088402393400920     
 H   7.4701268725571719        4.3711207415308699        2.0555012863145086     
 C   6.4974116279213145        3.8480949347447146       0.19866161757997611     
 H   5.3936011805507551        3.0469592658059903       -1.4891097043463428     
 H   9.8793405496529161      -0.76934251476063731        7.3267153251503911     
 H   1.1311266630874888        4.4517030761989176        6.3797676989425849     
 C   2.0736103448171308        3.9158271853938751        8.2486203006018872     
 H   3.1430247066021328        3.1013860385681773        9.9521352770639666     
 H  -1.2986347901477042      -0.68280835281691221        1.0314601763011289     
 H   6.8941515993485289        4.7109311282470978      -0.32776425664714026     
 H   1.6858622082551364        4.7872137502597116        8.7663397860950329     
 Dy   4.2964499780799015        16.897488649243535        12.586966809498097     
 Cl   4.3055872099373795        19.574705579140918        12.604538752166043     
 O   3.4637353671873914        16.408818082875005        10.633813083513465     
 N   2.9103099112085316        14.747453148710836        13.069330560266895     
 N   2.0663352519915428        17.326265026861122        13.795605519850964     
 O   5.1199097918526419        16.446208513141528        14.555106890715784     
 N   5.7141771680376454        14.754458511074469        12.155913163169327     
 N   6.5044747665818576        17.331511566416140        11.329944447357564     
 C   3.0348364511242703        15.327508381005652        9.9784157759743408     
 C   2.2737400200919584        14.967350700082250        14.390842148264955     
 C   3.7566502860950863        13.525553835099190        13.144475292311137     
 C   1.8087324295795906        14.580221621493545        12.063473899793898     
 C   1.4137575888368408        18.507394570572441        13.857409617577503     
 C   1.5284025748198249        16.271611988678700        14.457670063434728     
 C   5.5696057200043247        15.386986332569160        15.231377741677500     
 C   6.3452541282726669        14.948264988635561        10.827164551110238     
 C   4.8852284976516680        13.519225466327020        12.115642975894978     
 C   6.8194566703390800        14.631179680952078        13.164163392953807     
 C   7.1334272063681903        18.522485327614191        11.222859959116821     
 C   7.0781281118193098        16.257907632149902        10.730193021892367     
 C   2.2378948811983927        14.353188890670841        10.643729308400632     
 C   3.3684999033027387        15.106076422002587        8.6223011037102530     
 H   1.5862567783885921        14.142000277401111        14.644846357876091     
 H   3.0724996785773979        14.983457914481811        15.148695902068990     
 H   3.1360804576210470        12.623117541625803        13.008550853029790     
 H   4.1832438538754610        13.478591648390839        14.151330643669821     
 H   1.2100183548070247        15.500596626593815        12.111542510560025     
 H   1.1680207268476006        13.741569142128922        12.381696309512083     
 H   1.8955485103025640        19.328344810983769        13.331079412039545     
 C  0.21878768120582628        18.681592695685392        14.551711244309814     
 C  0.34683105874519810        16.375399176447591        15.189670177597153     
 C   6.3939823930215018        14.420849676528881        14.587592823805553     
 C   5.2306233437910459        15.176685272480270        16.588631505532991     
 H   7.0377518388066225        14.122224670255486        10.588914449053075     
 H   5.5434492663787047        14.942460013785803        10.072178815480862     
 H   5.5187563826824917        12.629797977556727        12.277092244527118     
 H   4.4586902687410568        13.439692674637040        11.110568332792553     
 H   7.3983133326776489        15.563256525277636        13.098126959881728     
 H   7.4784034234270633        13.800844416567156        12.861628118715272     
 H   6.6232861325475856        19.357864481053944        11.697659910472735     
 C   8.3429113226252429        18.688067046120512        10.551632491811759     
 C   8.2815896703514174        16.348809822513903        10.033960949951306     
 C   1.7899756736652470        13.224753349391225        9.9492621399681198     
 C   2.9060778001709773        13.971584423483680        7.9452396577680622     
 H   3.9627186295051300        15.849571023139585        8.0932558753127086     
 H -0.26493908095223961        19.654195917887879        14.575790683126886     
 C -0.33261400786618384        17.593012423350089        15.224180144223542     
 H  -4.4876200337212679E-002   15.500834289730390        15.703702169030654     
 C   6.8657923626129804        13.316152926977594        15.304112994234208     
 C   5.7164834251601260        14.066047125395434        17.287919650793896     
 H   4.6097561260451281        15.907851280291720        17.103181323974876     
 H   8.8030827664331355        19.670804789405935        10.485440912134472     
 C   8.9396378242530261        17.576806154203151        9.9596966545900472     
 H   8.7057591568111548        15.458568653231032        9.5749940427364635     
 H   1.1735270941867990        12.494587947083799        10.474861611251399     
 C   2.1105800859352200        13.028652632365858        8.6025175628052324     
 H   3.1674627209957795        13.847072426655981        6.8932405388274587     
 H  -1.2766116358686148        17.690973248962717        15.757797800988751     
 H   7.5035999300349072        12.592863266084832        14.794507129416038     
 C   6.5429793866075707        13.134296447334425        16.652623545662387     
 H   5.4474330199399787        13.949973634958569        18.339091542459986     
 H   9.8996227940535881        17.664844159830739        9.4537432190242381     
 H   1.7298527383866156        12.151835280897851        8.0880581225877197     
 H   6.9439161570507437        12.277063472875337        17.184976546811480     
 Dy   4.5762264890921590E-002   8.5401678359410891        4.1765110403291734     
 Cl   4.4331859890609712E-002   5.8561330969900940        4.1989815900298399     
 O  0.85561124051488069        9.0159319611173245        2.2076977109950158     
 N   1.4320267487450868        10.681508292679439        4.6287286596339925     
 N   2.2727117862109703        8.1198258987460807        5.3965558738283352     
 O -0.76045830558531757        9.0157615584428203        6.1435096592683047     
 N  -1.3844561654396699        10.670488441176248        3.7236030570819851     
 N  -2.1621163436150868        8.0740680069429978        2.9298993671575579     
 C   1.2903211502206555        10.088744730265695        1.5433882794394407     
 C   2.0719449037984741        10.486376577137325        5.9534545031481887     
 C  0.58300435140262985        11.903576696957050        4.6880280534126939     
 C   2.5321385196499224        10.837335918497313        3.6187384185602340     
 C   2.9198799514288618        6.9370184891635311        5.4755535538563533     
 C   2.8151467589753785        9.1823075710826316        6.0414252331191927     
 C  -1.2192607644309952        10.076634688813064        6.8105041624537135     
 C  -2.0211799182808408        10.456009726716509        2.4016369677669549     
 C -0.54991280280373844        11.900557788038007        3.6633363470348907     
 C  -2.4813406382549408        10.807659676173939        4.7376960803180150     
 C  -2.7888681127825330        6.8805636505464625        2.8389633152007825     
 C  -2.7439579833123813        9.1391632420002011        2.3224335443345816     
 C   2.0993414834998609        11.059435755092908        2.1995377611638021     
 C  0.94936114333562349        10.307597861352983       0.18845308634481100     
 H   2.7593529460686375        11.316897354521057        6.1898759108855703     
 H   1.2744561455841612        10.484072991649114        6.7124997889827078     
 H   1.2041059103456893        12.803417126354596        4.5404779606013150     
 H  0.15888772948633262        11.961618392012349        5.6951478115341185     
 H   3.1267608701887744        9.9146691064859791        3.6718605921460417     
 H   3.1764524832637346        11.675248541910095        3.9308048683499299     
 H   2.4321986166016751        6.1102472006823438        4.9642056213346191     
 C   4.1172594369654298        6.7698289655822066        6.1672964921889939     
 C   3.9973432469021244        9.0852336837103813        6.7731778123036097     
 C  -2.0493150251709955        11.032089750921656        6.1581577237414438     
 C -0.88321857939290760        10.297417838511732        8.1666223093415802     
 H  -2.7228133562811636        11.272469878818919        2.1567527455357975     
 H  -1.2240685280940065        10.460033981880935        1.6418721342813252     
 H  -1.1775779886201299        12.795375988181412        3.8179654783692940     
 H -0.12839320628545414        11.967644903067308        2.6554015185754114     
 H  -3.0629708500384090        9.8763775415405295        4.6845647902709926     
 H  -3.1413189361920320        11.636016256117589        4.4314769947349477     
 H  -2.2740911852373564        6.0525943528604449        3.3209141547652021     
 C  -4.0002444451253254        6.7031423624270783        2.1739186211765045     
 C  -3.9491494390537629        9.0348777430780931        1.6307881144673402     
 C   2.5513236413391271        12.181735239984482        1.4982224081199935     
 C   1.4163694242540181        11.435740691341827      -0.49587282643668085     
 H  0.34493988866507924        9.5674382521593930      -0.33363955613120544     
 H   4.5984907306520286        5.7963898248114596        6.2040923150436411     
 C   4.6741860164759554        7.8666955651038828        6.8209720440279540     
 H   4.3925818079067547        9.9648768728011721        7.2753294161641202     
 C  -2.5270001993519822        12.138967686750044        6.8673530993074561     
 C  -1.3742950478740388        11.410974177747125        8.8573487683901657     
 H -0.26052323115770259        9.5708978519663610        8.6857925635753759     
 H  -4.4565531078649006        5.7182701334813117        2.1209108359882443     
 C  -4.6028955369279645        7.8042079809783704        1.5703991352563531     
 H  -4.3782873308486812        9.9185659495816392        1.1644788557574388     
 H   3.1740729819294220        12.910861338667212        2.0178271877001981     
 C   2.2241047857986906        12.374505111884778       0.15258971197243754     
 H   1.1483584090862933        11.558975134172796       -1.5464381713571431     
 H   5.6205324736283435        7.7742018945921396        7.3514059382434489     
 H  -3.1706824324838676        12.853826529438312        6.3536127996591505     
 C  -2.2045880198503816        12.333425243546024        8.2141419446650517     
 H  -1.1065475343563400        11.535963139521570        9.9077917360539214     
 H  -5.5636949323931271        7.7072334510261511        1.0673072778588570     
 H   2.6090115309978663        13.245977637582698      -0.36735588370589134     
 H  -2.6105738978976811        13.192735777973237        8.7391622347464963     
 Dy   3.9012461740896759E-002   8.4090091780573353        12.638164084899143     
 Cl   4.3047070012298849E-002   11.089315388029757        12.631612130797340     
 O -0.78446587135328805        7.9634856152556779        10.667424134073412     
 N  -1.3827534688367449        6.2763062247005061        13.069172002754858     
 N  -2.1676403849561385        8.8545694473213015        13.894477272379667     
 O  0.86608277972445413        7.9236362347257687        14.593915493848817     
 N   1.4238492371304239        6.2627540240056909        12.159505873993695     
 N   2.2721177929211702        8.8396787986567240        11.435055863221901     
 C  -1.2345975575536994        6.9040485370270854        9.9926655205433885     
 C  -2.0145789414693600        6.4712953842397658        14.397771887117994     
 C -0.55500908416111749        5.0401661098632520        13.111185746152607     
 C  -2.4878992074730228        6.1546219636645878        12.060023364457590     
 C  -2.7926866410859827        10.047602891834494        14.001965077145941     
 C  -2.7449122538329260        7.7825147825040357        14.493932442575417     
 C   1.2996997177298204        6.8467454198120343        15.252703872536125     
 C   2.0621920560418858        6.4815265319864137        10.838410036148867     
 C  0.57415982073574268        5.0434323424315641        12.083084859022067     
 C   2.5236178322901139        6.0940484579289720        13.167227394139951     
 C   2.9254932950914316        10.020495434547190        11.374999202460646     
 C   2.8075300112337422        7.7858842901525191        10.769706504358158     
 C  -2.0615729269005385        5.9407861970241091        10.637440022358374     
 C -0.89207808253747045        6.6899307303568545        8.6369264035710724     
 H  -2.7084757326786493        5.6462028974786502        14.635188820422435     
 H  -1.2132034472276279        6.4643122360509935        15.153231590699608     
 H  -1.1896324072118285        4.1513529048467124        12.951075681422029     
 H -0.12857086924914760        4.9623347016244743        14.116523926612306     
 H  -3.0640524483773648        7.0885016104826821        12.124561616334113     
 H  -3.1491312057802721        5.3265333014449050        12.363445326344598     
 H  -2.2791674428519912        10.881748725211896        13.527970794439391     
 C  -4.0020506630054689        10.216488935193475        14.672906068161979     
 C  -3.9487574438533874        7.8764469235473618        15.189576315012220     
 C   2.0955408846058248        5.8708401785132116        14.588323390339003     
 C  0.97336546640125499        6.6327965221955862        16.611867942631957     
 H   2.7496879135742511        5.6557771520317619        10.585869606345604     
 H   1.2639639836024601        6.4969287909623672        10.080004526023776     
 H   1.1918870956806067        4.1391379028108704        12.218823181067517     
 H  0.14803628418323170        4.9980938530509604        11.075996661620467     
 H   3.1244725468255021        7.0130736819833288        13.118015166350393     
 H   3.1626932227456521        5.2536068189944443        12.850608897652377     
 H   2.4458707525163206        10.840400179112754        11.905272267084772     
 C   4.1187879838059978        10.195422736546465        10.677978746261267     
 C   3.9861074354897248        7.8910183759567225        10.032753704359118     
 C  -2.5333875188065256        4.8352073207570987        9.9226977901679945     
 C  -1.3766586879295499        5.5773144913500641        7.9399627317207448     
 H -0.26993001190989929        7.4203573169050019        8.1224925934837842     
 H  -4.4590775940767449        11.200765565339331        14.739175317205166     
 C  -4.6029557291438987        9.1064870990703675        15.264053153533780     
 H  -4.3760713737092400        6.9871216894726569        15.648044304927794     
 C   2.5496489344232804        4.7477485231894612        15.287308259182588     
 C   1.4421963564482005        5.5035848283227384        17.293192653624839     
 H  0.37983613118641202        7.3780004279539293        17.139395063160457     
 H   4.6039609839891238        11.167512644207228        10.656717423895756     
 C   4.6663913563299948        9.1083586607371689        9.9994605869868458     
 H   4.3754309286346915        7.0176443434370066        9.5147332039484454     
 H  -3.1740488522485690        4.1146277183228515        10.432309134720615     
 C  -2.2064895660917805        4.6490160708578392        8.5757597388608477     
 H  -1.1049777829551157        5.4575996812197314        6.8898126223641203     
 H  -5.5628544186450668        9.1970449952638020        15.770041108285845     
 H   3.1658760126319447        4.0163545631855220        14.763292985309727     
 C   2.2367415678258014        4.5589707721009871        16.636883524616405     
 H   1.1860631468866418        5.3840363296584144        18.347151019783702     
 H   5.6090812420458782        9.2069362588953449        9.4634843578741652     
 H  -2.6070106086199432        3.7908218780829568        8.0448904279806168     
 H   2.6236551149205001        3.6866816764488535        17.154136238640550     
         256

 Dy   4.2627971204965158        6.8994459769481667E-002   4.2400809303134990     
 Cl   4.2329985698449679       -2.6112015451727615        4.2347960153596373     
 O   5.0887578942971317       0.52109971645752207        2.2702800443686906     
 N   5.6913539554899346        2.1960304525455614        4.6827738691620109     
 N   6.4764533671682498      -0.39252497102518141        5.4728017772602318     
 O   3.4457182093528971       0.55279319569894048        6.2003938068638451     
 N   2.8843389097808814        2.2205057166580544        3.7737221564902423     
 N   2.0356932207138603      -0.34633627257499700        3.0154916462534658     
 C   5.5354475834923127        1.5857936814684612        1.6012249710597759     
 C   6.3295086022152418        1.9847910839143235        6.0054946966482348     
 C   4.8648815681276991        3.4322444793165507        4.7408517976601905     
 C   6.7919990305224021        2.3268585988557988        3.6701005789112431     
 C   7.1018809944001537       -1.5865582631640640        5.5609592749166588     
 C   7.0573531214285223       0.67104611858184593        6.0826549835536863     
 C   3.0115649199346302        1.6286540469712005        6.8605998240559023     
 C   2.2497810691320392        2.0182959453737368        2.4480526693277209     
 C   3.7342312262176534        3.4408534861935514        3.7140511462422383     
 C   1.7806547724776371        2.3785010978027485        4.7787840666784600     
 C   1.3829105799028916       -1.5262169186135228        2.9361047313116444     
 C   1.5028603526422020       0.71583126764728355        2.3616385735777516     
 C   6.3609883877512035        2.5476431505851731        2.2498801514562889     
 C   5.1913391136662801        1.8071028702058474       0.24683227288045348     
 H   7.0276316000583776        2.8046577212493395        6.2482590704695582     
 H   5.5327773842079591        1.9857526652431519        6.7657115825396472     
 H   5.4996043442651956        4.3223793991905799        4.5886025004590820     
 H   4.4411311219145650        3.5007030040870899        5.7478148304582239     
 H   7.3708485882305572        1.3942880128252535        3.7267825960741101     
 H   7.4523893636682494        3.1547273984225424        3.9760660107734243     
 H   6.5860687556920974       -2.4138803613067763        5.0785687195192395     
 C   8.3141255698837799       -1.7648264793597535        6.2244744613342720     
 C   8.2640831244600701       0.56698668671704833        6.7713003922268173     
 C   2.2072832262313016        2.5999638231423128        6.2000207397137661     
 C   3.3481705379732256        1.8479286254688057        8.2162891859705578     
 H   1.5646794550415004        2.8485129033338472        2.2037163791309946     
 H   3.0503474883540762        2.0109495464151075        1.6921015113009445     
 H   3.1160569738989539        4.3429120929415843        3.8609984009292941     
 H   4.1602002503211288        3.4977829977654471        2.7076079504536961     
 H   1.1848436619674168        1.4566981377928314        4.7239697090148738     
 H   1.1383711150278821        3.2171212663971560        4.4640644411480093     
 H   1.8616849429631874       -2.3530553509549805        3.4556361428206315     
 C  0.19087354674358101       -1.6917058296043412        2.2347945379457212     
 C  0.32571778564502618       0.62066379795099680        1.6207097011193956     
 C   6.8291642497218525        3.6582747211186777        1.5404431751187591     
 C   5.6719621913581424        2.9249033602977792      -0.44446035664642064     
 H   4.5697610203182704        1.0790210234924824      -0.27124779293329548     
 H   8.7710375669914136       -2.7495074897803944        6.2759285195748014     
 C   8.9177903628858530      -0.66393419884007410        6.8279363633529213     
 H   8.6938343482757201        1.4500767404080035        7.2383065095585044     
 C   1.7512816694917803        3.7212575654449673        6.9000771742987341     
 C   2.8783158087701834        2.9759049107421660        8.8987871965942968     
 H   3.9499863652045124        1.1074765266778530        8.7408326988566252     
 H -0.29417841464302746       -2.6634556939018377        2.1988711040357369     
 C -0.35578652645296577      -0.59543556720960589        1.5715689355915725     
 H  -6.1971892927539157E-002   1.4999995202441019        1.1119840541850805     
 H   7.4699065983750259        4.3767103878020110        2.0529210593876948     
 C   6.4997136473061508        3.8520572718141253       0.19527100218247909     
 H   5.3983564332569109        3.0495297053802419       -1.4934472757030499     
 H   9.8793363847213023      -0.76148592669055759        7.3294395792815923     
 H   1.1292344019515528        4.4494482878990533        6.3785556760122608     
 C   2.0722202647524894        3.9136584740446407        8.2471206358141522     
 H   3.1424223862643661        3.0994513308846550        9.9502566298559714     
 H  -1.2986453681917411      -0.68641670113979814        1.0346761274759877     
 H   6.8968202215299632        4.7147452835412107      -0.33098829900374777     
 H   1.6832176429732444        4.7841668186397479        8.7653703875331530     
 Dy   4.2978618968449132        16.896052834825593        12.589308686173336     
 Cl   4.3057788237327070        19.573182675373303        12.605409380657788     
 O   3.4650255600264672        16.409564683028130        10.635603798199282     
 N   2.9105114552949654        14.746209291946982        13.069285977933532     
 N   2.0696424658550998        17.324735509278483        13.801898403919592     
 O   5.1229738978710619        16.443323815048835        14.556297672126311     
 N   5.7140384346829398        14.752754451390160        12.155176175823161     
 N   6.5071735272216253        17.330073949776622        11.335351634375368     
 C   3.0347252669462366        15.329505155217445        9.9791782865150491     
 C   2.2747762987554636        14.964440864721970        14.391486881106836     
 C   3.7559657610832007        13.523591538286793        13.142023497509744     
 C   1.8083218488321418        14.581417662381851        12.063758309744660     
 C   1.4183687802947358        18.506362813638386        13.866704872605315     
 C   1.5299296394673469        16.268844033156363        14.460399262555388     
 C   5.5716518856287847        15.383028378885514        15.231564371567814     
 C   6.3451686214260841        14.948406846681117        10.826773607183958     
 C   4.8842127902452095        13.518227111236143        12.112846925033107     
 C   6.8192386816216954        14.626857909870569        13.163110917272082     
 C   7.1376256909096663        18.520427903987418        11.231468700677219     
 C   7.0788932999168965        16.257669162531165        10.731922628780820     
 C   2.2366606601485937        14.355506387074486        10.643603914163052     
 C   3.3679325004398963        15.108998225727264        8.6227792409339710     
 H   1.5872742292400179        14.138906451838473        14.644822755654081     
 H   3.0740569032302232        14.979444615621585        15.148812157035366     
 H   3.1346601267809162        12.621883984747576        13.004698587401066     
 H   4.1828956338535281        13.474663083404485        14.148631330986094     
 H   1.2106300873186466        15.502377340469588        12.113155580940020     
 H   1.1667951204291507        13.743135220850307        12.381305055585573     
 H   1.9016492473897435        19.328301332148300        13.343448459859601     
 C  0.22267846813009801        18.679794286762220        14.559933013133588     
 C  0.34723117113954838        16.371604114341640        15.190637990985008     
 C   6.3938612101438146        14.415957382375272        14.586481424342358     
 C   5.2338767685046648        15.172839059357736        16.589100963891365     
 H   7.0372193051807947        14.122424703648552        10.587149779258940     
 H   5.5433432274313663        14.944283221987579        10.071838919983255     
 H   5.5171369192471804        12.628089938824635        12.272519244423728     
 H   4.4573962576359243        13.440696256882411        11.107773062905984     
 H   7.3994152031179423        15.558141411017930        13.097914297771512     
 H   7.4769146672611804        13.795868642271262        12.859667963150862     
 H   6.6290134419291373        19.354891599459702        11.709284913363643     
 C   8.3465537929095870        18.686537860730446        10.559417577810290     
 C   8.2813351703074893        16.349368917087165        10.034049742669893     
 C   1.7869541672820912        13.228559957992323        9.9479598895721040     
 C   2.9037647197371053        13.975973205835720        7.9445498979970539     
 H   3.9633018222169887        15.852003416784639        8.0943904279111205     
 H -0.25978724549570970        19.652913506539395        14.586746828011027     
 C -0.33112117009541087        17.589728587181327        15.227659836183101     
 H  -4.6118034507561100E-002   15.496042536414091        15.701550648251823     
 C   6.8643880901738585        13.310031000630396        15.301893131704931     
 C   5.7185383727776111        14.060993895958505        17.287293592082158     
 H   4.6150178209769868        15.905104896542754        17.104513988053018     
 H   8.8082118133664942        19.668636340780193        10.496084104180163     
 C   8.9407676293463982        17.576711336715256        9.9627039736412915     
 H   8.7036672725597608        15.460136259902153        9.5717361615694045     
 H   1.1695475827634492        12.498682840410824        10.472830301769973     
 C   2.1068600925933176        13.033587943520127        8.6008879988295774     
 H   3.1650292329463068        13.852102977198983        6.8924376101990266     
 H  -1.2759797299850382        17.686972881379873        15.759813158652657     
 H   7.5004425749555441        12.585938462924227        14.791290968601533     
 C   6.5425271698066245        13.128060865742620        16.650590810817089     
 H   5.4504970627599807        13.944932175801247        18.338716494027491     
 H   9.9000218616343894        17.665394103464397        9.4555251644462075     
 H   1.7245349408382886        12.158055564673120        8.0855024531142554     
 H   6.9424508643568998        12.269853881815921        17.182042347097546     
 Dy   4.2120165992056396E-002   8.5417297027359531        4.1804056968255265     
 Cl   3.8847840854283500E-002   5.8577926184038320        4.2019921693761102     
 O  0.85287876307552057        9.0163344202151592        2.2115618804206387     
 N   1.4304588469269510        10.682033817007008        4.6323010280672436     
 N   2.2684641411845989        8.1192505958653207        5.4011295635122929     
 O -0.76464060292465297        9.0178384970749690        6.1469449995472667     
 N  -1.3856606499847113        10.673125123979217        3.7264978948092371     
 N  -2.1658155596507012        8.0778082980126218        2.9335838541503634     
 C   1.2888353838805735        10.088367785694983        1.5468973253095106     
 C   2.0702299812736649        10.486171242120159        5.9570119746671653     
 C  0.58243039346480108        11.904781339712418        4.6915469050361072     
 C   2.5306700533186821        10.836960723610149        3.6223013929902046     
 C   2.9145686903877541        6.9358815728180891        5.4803323780868096     
 C   2.8127703897159559        9.1816872946848029        6.0444556236167930     
 C  -1.2227282994271209        10.079253081398930        6.8135747202719994     
 C  -2.0218486340832356        10.459224619751945        2.4042054508210855     
 C -0.55016012617827115        11.902536212358255        3.6665129691930294     
 C  -2.4829283134480731        10.811292050302196        4.7400141647532630     
 C  -2.7938155657972166        6.8849657178156543        2.8430194337381849     
 C  -2.7456308033983334        9.1430031698251764        2.3244742862677588     
 C   2.0983644370123784        11.058770044043795        2.2028731884808268     
 C  0.94897822750617056        10.306629105583859       0.19156483483920964     
 H   2.7580665305100576        11.316229731155925        6.1937854228748739     
 H   1.2726920557986410        10.483918301230474        6.7160194347598692     
 H   1.2042598649649783        12.804132055247770        4.5439109295136504     
 H  0.15817688096304106        11.963318161460807        5.6985952170673535     
 H   3.1248254753026772        9.9140013461877317        3.6757452882152863     
 H   3.1754978099057678        11.674573521421333        3.9341748373686887     
 H   2.4255019423139657        6.1091560916345511        4.9702766564052920     
 C   4.1127039448072509        6.7680918835719304        6.1706231104903697     
 C   3.9961455938143589        9.0842026095840840        6.7741474260031582     
 C  -2.0513167599246214        11.035526480418950        6.1605949590362634     
 C -0.88734945034379409        10.299607702122765        8.1698918815613819     
 H  -2.7226727650460179        11.276276991091555        2.1590577421313224     
 H  -1.2242955401572557        10.462675120745818        1.6449189405211597     
 H  -1.1772335209551137        12.797818117821235        3.8206606834106323     
 H -0.12816897334977237        11.969073501683894        2.6587490950284849     
 H  -3.0652526565586076        9.8804595540229627        4.6867555126496185     
 H  -3.1420300898430282        11.640166178252890        4.4333886951305796     
 H  -2.2804668012076870        6.0568693507528897        3.3262061622195520     
 C  -4.0045859534721595        6.7083720377111931        2.1767479708169413     
 C  -3.9497328763720425        9.0393535128058318        1.6308471935339226     
 C   2.5519854535842361        12.180025819286422        1.5009609945674942     
 C   1.4175678026222658        11.433745285149099      -0.49330411703209570     
 H  0.34401683646944431        9.5668632699269693      -0.33043027607730474     
 H   4.5928030414205248        5.7941243874350272        6.2079360201256861     
 C   4.6718866235164613        7.8650528814283973        6.8220773519369597     
 H   4.3930369919309102        9.9639193899760254        7.2748053779186055     
 C  -2.5280361070204846        12.143127487981289        6.8692457728565239     
 C  -1.3775953413147839        11.413842197641236        8.8601343766288938     
 H -0.26597336687548978        9.5721408475955645        8.6893759375534536     
 H  -4.4622507783067880        5.7241292992461474        2.1243816762147136     
 C  -4.6048567883869689        7.8094170046060736        1.5709669812618090     
 H  -4.3770282661550963        9.9229675567589339        1.1628223203377588     
 H   3.1754853184882443        12.908721402183811        2.0202714662376735     
 C   2.2259219883988539        12.372119246036680       0.15495276747588282     
 H   1.1501776707505067        11.556547135101198       -1.5440805321125002     
 H   5.6190064271123008        7.7721972631181222        7.3510207945630182     
 H  -3.1702254654608844        12.858872941358523        6.3549054743767570     
 C  -2.2062445166440838        12.337243983277771        8.2162063525444200     
 H  -1.1104451724367976        11.538595987881374        9.9107554515221814     
 H  -5.5649991649314856        7.7128792738103824        1.0665989696139999     
 H   2.6122396304606332        13.242694129247360      -0.36543873908015490     
 H  -2.6115687285354712        13.197071033389083        8.7407906013281842     
 Dy   3.8176660660784664E-002   8.4059910143501693        12.635311933661750     
 Cl   4.1087577748261495E-002   11.086476422588538        12.628359931560173     
 O -0.78498688967162711        7.9576900164362190        10.665689297801736     
 N  -1.3812641459946517        6.2728312504754431        13.069757463035501     
 N  -2.1701516073366212        8.8511871991686384        13.888165415182209     
 O  0.86488778680889733        7.9242522140725473        14.592645577842715     
 N   1.4253193678891209        6.2611160248799802        12.160298306681982     
 N   2.2699627074310245        8.8379753635621334        11.430023395156663     
 C  -1.2349875297219870        6.8975472182862001        9.9919222060004635     
 C  -2.0134443747106898        6.4696465387222952        14.397853093728244     
 C -0.55205208800347783        5.0378309764428453        13.114098836471031     
 C  -2.4860967377763949        6.1480090036940149        12.060800440087892     
 C  -2.7968585139877349        10.043524714905182        13.992579265915198     
 C  -2.7447448746788101        7.7804384442285315        14.492057690128490     
 C   1.2998807587760928        6.8487495256855295        15.252637831731610     
 C   2.0634096349991502        6.4784376752756119        10.838809279080259     
 C  0.57700907816877478        5.0407560884026186        12.085897793769309     
 C   2.5252950217413495        6.0954422517128508        13.168245271734957     
 C   2.9216327039050030        10.019536291503790        11.367357258078066     
 C   2.8079000081795242        7.7831701540834546        10.768524136613388     
 C  -2.0600692603504713        5.9337009139585950        10.638151469488578     
 C -0.89460183424528661        6.6839524803622474        8.6356433204996872     
 H  -2.7068839606938182        5.6445651093688189        14.636509655857131     
 H  -1.2121936019241744        6.4643766805446194        15.153413308412157     
 H  -1.1855160013103501        4.1479534621408733        12.955672803356777     
 H -0.12552380013050415        4.9622316263589150        14.119518687810768     
 H  -3.0639326546301939        7.0808708350348475        12.124461999204849     
 H  -3.1458293308952383        5.3190883129517914        12.365136213214022     
 H  -2.2854694894329923        10.876651464347908        13.514837004084466     
 C  -4.0050904829422853        10.212984586056789        14.665316414129231     
 C  -3.9468855720467140        7.8752611963289416        15.190468028173193     
 C   2.0974130331550969        5.8733356988490604        14.589543856171629     
 C  0.97329753637609806        6.6354664285586376        16.611891327740462     
 H   2.7512396452399699        5.6526912812277912        10.587216450014903     
 H   1.2650182480021526        6.4926347631295718        10.080567259595803     
 H   1.1958084531580309        4.1374046084720115        12.222894132009078     
 H  0.15073313366032773        4.9936101677070903        11.078956794917909     
 H   3.1247312768348143        7.0152988915229129        13.117859377056593     
 H   3.1656605194649456        5.2556188468201386        12.852694057370829     
 H   2.4398985668392807        10.840224810236160        11.894297548061674     
 C   4.1159600454427485        10.194153776315657        10.672053364041108     
 C   3.9879864341035094        7.8877063383496324        10.034052865739227     
 C  -2.5320312372307097        4.8277037402749619        9.9241865875594950     
 C  -1.3794677934008563        5.5709609518313066        7.9394786595306508     
 H -0.27421455925866189        7.4153112107043766        8.1203905689233107     
 H  -4.4638092743796518        11.196546124146915        14.728664529567022     
 C  -4.6026304391134110        9.1045671983990726        15.262209520217057     
 H  -4.3717680179830847        6.9870747606135746        15.652967200024319     
 C   2.5530622212453702        4.7517295394532795        15.289829464847264     
 C   1.4437088116671755        5.5077679078073967        17.294533928871733     
 H  0.37817004418811051        7.3799821702596882        17.138509041690401     
 H   4.5995060312654834        11.166956644956326        10.648311460733787     
 C   4.6667464893387454        9.1058005985075230        9.9986091532009898     
 H   4.3795292441678546        7.0134757707823807        9.5193700479673904     
 H  -3.1713781782924979        4.1066549577824949        10.434723165005538     
 C  -2.2072215439928078        4.6418962134756097        8.5767510233032418     
 H  -1.1096169215357263        5.4516233888047649        6.8888430878811056     
 H  -5.5613613298269335        9.1958039233183282        15.770194285062614     
 H   3.1705775146904518        4.0207577527248315        14.766771025821011     
 C   2.2401537286600761        4.5638876392133634        16.639527473789354     
 H   1.1872555265008116        5.3887921154886129        18.348480225573240     
 H   5.6104897570151433        9.2039781217834271        9.4644992796023946     
 H  -2.6080923762299504        3.7834572776850872        8.0466443323455401     
 H   2.6284605933304377        3.6928813829427471        17.157827686285483     
         256

 Dy   4.2660975439827276        7.1686976902412852E-002   4.2361000325972853     
 Cl   4.2405954451528292       -2.6085616402623666        4.2300925486511174     
 O   5.0909220586832555       0.52519759096359042        2.2665409642303063     
 N   5.6914946722199442        2.2001525557533386        4.6795102296674376     
 N   6.4806285638727852      -0.38694505829301262        5.4680145349801981     
 O   3.4486401881596263       0.55351208221337755        6.1970147450975812     
 N   2.8844728630550409        2.2212257470069039        3.7707937142059218     
 N   2.0392232971547375      -0.34711548104999740        3.0120997752315417     
 C   5.5374833994219825        1.5900426569872526        1.5976397806940936     
 C   6.3293935774559218        1.9896574117837060        6.0024422195270581     
 C   4.8635272502665989        3.4353422225713293        4.7374613759373059     
 C   6.7923033554049157        2.3323501319763991        3.6672849058810657     
 C   7.1077062147715608       -1.5801054779549120        5.5558272099428505     
 C   7.0585276032530189       0.67669340685586798        6.0803773751888741     
 C   3.0132154640296829        1.6284924515610291        6.8577331201050589     
 C   2.2494959671560335        2.0179344391060603        2.4454797938809039     
 C   3.7329400594294171        3.4425038858373300        3.7106174440219184     
 C   1.7811253969094032        2.3779726153594987        4.7763907752101087     
 C   1.3881485261167643       -1.5279064275115910        2.9326358863242667     
 C   1.5036640925790303       0.71478674134052878        2.3601605165952160     
 C   6.3617789554867459        2.5525768603301482        2.2468412342911046     
 C   5.1946316719853831        1.8104409804050121       0.24284036648324583     
 H   7.0265798234357515        2.8102567312565765        6.2453193559167648     
 H   5.5323427354353933        1.9899736069227016        6.7622994050911265     
 H   5.4971621873987395        4.3262386816776406        4.5854388409363560     
 H   4.4395454250839128        3.5031897084889341        5.7443546813641921     
 H   7.3722296940119065        1.4004797968645031        3.7241999680920945     
 H   7.4515527134442134        3.1610028528050362        3.9735130313915064     
 H   6.5941115177503695       -2.4075100014058082        5.0713504992450629     
 C   8.3187734433146687       -1.7573843454083600        6.2215974899008044     
 C   8.2634362666372034       0.57336597071461282        6.7722706879372723     
 C   2.2078824487554014        2.5992873336076969        6.1976422871546566     
 C   3.3493027035199079        1.8473908656589761        8.2136474463176210     
 H   1.5636237357784288        2.8474500736147266        2.2009622963122810     
 H   3.0497552690320657        2.0106847810843780        1.6891993730293811     
 H   3.1137696350848176        4.3439213923499294        3.8574427117251093     
 H   4.1588285158466816        3.4996486139132403        2.7041301689603108     
 H   1.1860812637149287        1.4556790819224270        4.7215334575841776     
 H   1.1379146254096133        3.2160759396832765        4.4621780829268651     
 H   1.8690764742970178       -2.3545127095471261        3.4504762151462556     
 C  0.19509701148021230       -1.6945340080322926        2.2333287609820469     
 C  0.32496057296716530       0.61871600930085446        1.6220101911309106     
 C   6.8300454664473023        3.6631757132874383        1.5374824884732219     
 C   5.6755228968641216        2.9281546111838108      -0.44841696738264625     
 H   4.5741846451728039        1.0814962188649848      -0.27543121091425327     
 H   8.7774751124640691       -2.7412447727689098        6.2722476482498291     
 C   8.9189138028450170      -0.65660655727720640        6.8285109550025043     
 H   8.6905374517077600        1.4562912998782886        7.2418177394358603     
 C   1.7504376184072403        3.7195618482956863        6.8983813938703431     
 C   2.8779675490601573        2.9743128384932849        8.8968044468522542     
 H   3.9520700463895819        1.1075081705810168        8.7378651260199636     
 H -0.28824541332259496       -2.6670894476301465        2.1968891078877748     
 C -0.35482800150254207      -0.59832419617966226        1.5728984700784907     
 H  -6.5095261980747846E-002   1.4980069665949445        1.1151278690300690     
 H   7.4696863241928790        4.3823000340731522        2.0503408324608814     
 C   6.5020156666909861        3.8560196088835359       0.19188038678498209     
 H   5.4031116859630668        3.0521001449544931       -1.4977848470597572     
 H   9.8793322197896885      -0.75362933862047798        7.3321638334127925     
 H   1.1273421408156168        4.4471934995991882        6.3773436530819376     
 C   2.0708301846878485        3.9114897626954064        8.2456209710264154     
 H   3.1418200659265993        3.0975166232011326        9.9483779826479743     
 H  -1.2986559462357783      -0.69002504946268417        1.0378920786508465     
 H   6.8994888437113966        4.7185594388353236      -0.33421234136035521     
 H   1.6805730776913523        4.7811198870197842        8.7644009889712748     
 Dy   4.2992738156099257        16.894617020407651        12.591650562848573     
 Cl   4.3059704375280345        19.571659771605688        12.606280009149533     
 O   3.4663157528655435        16.410311283181255        10.637394512885098     
 N   2.9107129993813987        14.744965435183129        13.069241395600171     
 N   2.0729496797186568        17.323205991695843        13.808191287988222     
 O   5.1260380038894819        16.440439116956146        14.557488453536838     
 N   5.7138997013282342        14.751050391705853        12.154439188476996     
 N   6.5098722878613930        17.328636333137105        11.340758821393173     
 C   3.0346140827682029        15.331501929429241        9.9799407970557557     
 C   2.2758125774189688        14.961531029361689        14.392131613948717     
 C   3.7552812360713150        13.521629241474393        13.139571702708352     
 C   1.8079112680846929        14.582613703270157        12.064042719695422     
 C   1.4229799717526306        18.505331056704328        13.876000127633127     
 C   1.5314567041148688        16.266076077634025        14.463128461676046     
 C   5.5736980512532437        15.379070425201869        15.231751001458125     
 C   6.3450831145795004        14.948548704726672        10.826382663257677     
 C   4.8831970828387510        13.517228756145265        12.110050874171234     
 C   6.8190206929043109        14.622536138789060        13.162058441590355     
 C   7.1418241754511422        18.518370480360645        11.240077442237617     
 C   7.0796584880144824        16.257430692912425        10.733652235669275     
 C   2.2354264390987946        14.357823883478131        10.643478519925473     
 C   3.3673650975770539        15.111920029451941        8.6232573781576907     
 H   1.5882916800914439        14.135812626275833        14.644799153432070     
 H   3.0756141278830484        14.975431316761357        15.148928412001741     
 H   3.1332397959407849        12.620650427869352        13.000846321772341     
 H   4.1825474138315952        13.470734518418130        14.145932018302366     
 H   1.2112418198302686        15.504158054345361        12.114768651320018     
 H   1.1655695140107005        13.744701299571693        12.380913801659062     
 H   1.9077499844769228        19.328257853312827        13.355817507679658     
 C  0.22656925505436970        18.677995877839049        14.568154781957361     
 C  0.34763128353389861        16.367809052235692        15.191605804372864     
 C   6.3937400272661264        14.411065088221660        14.585370024879163     
 C   5.2371301932182837        15.168992846235202        16.589570422249743     
 H   7.0366867715549670        14.122624737041615        10.585385109464804     
 H   5.5432371884840288        14.946106430189353        10.071499024485647     
 H   5.5155174558118691        12.626381900092545        12.267946244320338     
 H   4.4561022465307918        13.441699839127782        11.104977793019415     
 H   7.4005170735582366        15.553026296758226        13.097701635661295     
 H   7.4754259110952974        13.790892867975368        12.857707807586454     
 H   6.6347407513106891        19.351918717865459        11.720909916254552     
 C   8.3501962631939310        18.685008675340384        10.567202663808819     
 C   8.2810806702635613        16.349928011660428        10.034138535388479     
 C   1.7839326608989352        13.232366566593418        9.9466576391760899     
 C   2.9014516393032332        13.980361988187761        7.9438601382260465     
 H   3.9638850149288474        15.854435810429690        8.0955249805095306     
 H -0.25463541003917972        19.651631095190911        14.597702972895165     
 C -0.32962833232463790        17.586444751012564        15.231139528142657     
 H  -4.7359868677909513E-002   15.491250783097794        15.699399127472990     
 C   6.8629838177347358        13.303909074283197        15.299673269175656     
 C   5.7205933203950954        14.055940666521575        17.286667533370423     
 H   4.6202795159088463        15.902358512793789        17.105846652131156     
 H   8.8133408602998511        19.666467892154451        10.506727296225852     
 C   8.9418974344397704        17.576616519227361        9.9657112926925340     
 H   8.7015753883083651        15.461703866573275        9.5684782804023474     
 H   1.1655680713400991        12.502777733737849        10.470798992288548     
 C   2.1031400992514149        13.038523254674395        8.5992584348539243     
 H   3.1625957448968345        13.857133527741986        6.8916346815705944     
 H  -1.2753478241014613        17.682972513797033        15.761828516316562     
 H   7.4972852198761801        12.579013659763623        14.788074807787028     
 C   6.5420749530056783        13.121825284150818        16.648558075971792     
 H   5.4535611055799835        13.939890716643927        18.338341445594992     
 H   9.9004209292151906        17.665944047098058        9.4573071098681769     
 H   1.7192171432899617        12.164275848448389        8.0829467836407911     
 H   6.9409855716630569        12.262644290756505        17.179108147383609     
 Dy   3.8478067093191196E-002   8.5432915695308171        4.1843003533218797     
 Cl   3.3363821817957287E-002   5.8594521398175710        4.2050027487223804     
 O  0.85014628563616046        9.0167368793129938        2.2154260498462617     
 N   1.4288909451088152        10.682559341334580        4.6358733965004948     
 N   2.2642164961582276        8.1186752929845607        5.4057032531962514     
 O -0.76882290026398825        9.0199154357071158        6.1503803398262278     
 N  -1.3868651345297525        10.675761806782187        3.7293927325364886     
 N  -2.1695147756863151        8.0815485890822476        2.9372683411431684     
 C   1.2873496175404917        10.087990841124272        1.5504063711795806     
 C   2.0685150587488557        10.485965907102994        5.9605694461861418     
 C  0.58185643552697230        11.905985982467788        4.6950657566595204     
 C   2.5292015869874418        10.836585528722985        3.6258643674201751     
 C   2.9092574293466464        6.9347446564726480        5.4851112023172650     
 C   2.8103940204565339        9.1810670182869742        6.0474860141143942     
 C  -1.2261958344232464        10.081871473984798        6.8166452780902853     
 C  -2.0225173498856304        10.462439512787382        2.4067739338752161     
 C -0.55040744955280385        11.904514636678504        3.6696895913511680     
 C  -2.4845159886412054        10.814924424430453        4.7423322491885109     
 C  -2.7987630188119001        6.8893677850848469        2.8470755522755868     
 C  -2.7473036234842856        9.1468430976501516        2.3265150282009359     
 C   2.0973873905248959        11.058104332994683        2.2062086157978515     
 C  0.94859531167671762        10.305660349814737       0.19467658333360827     
 H   2.7567801149514781        11.315562107790791        6.1976949348641774     
 H   1.2709279660131210        10.483763610811835        6.7195390805370305     
 H   1.2044138195842671        12.804846984140946        4.5473438984259866     
 H  0.15746603243974949        11.965017930909264        5.7020426226005885     
 H   3.1228900804165804        9.9133335858894842        3.6796299842845310     
 H   3.1745431365478010        11.673898500932571        3.9375448063874474     
 H   2.4188052680262566        6.1080649825867583        4.9763476914759641     
 C   4.1081484526490728        6.7663548015616550        6.1739497287917455     
 C   3.9949479407265933        9.0831715354577849        6.7751170397027067     
 C  -2.0533184946782468        11.038963209916242        6.1630321943310822     
 C -0.89148032129468058        10.301797565733800        8.1731614537811836     
 H  -2.7225321738108725        11.280084103364191        2.1613627387268477     
 H  -1.2245225522205050        10.465316259610701        1.6479657467609941     
 H  -1.1768890532900975        12.800260247461059        3.8233558884519705     
 H -0.12794474041409060        11.970502100300481        2.6620966714815584     
 H  -3.0675344630788066        9.8845415665053977        4.6889462350282445     
 H  -3.1427412434940241        11.644316100388192        4.4353003955262107     
 H  -2.2868424171780175        6.0611443486453345        3.3314981696739014     
 C  -4.0089274618189945        6.7136017129953087        2.1795773204573781     
 C  -3.9503163136903221        9.0438292825335704        1.6309062726005050     
 C   2.5526472658293455        12.178316398588363        1.5036995810149951     
 C   1.4187661809905137        11.431749878956371      -0.49073540762751061     
 H  0.34309378427380943        9.5662882876945456      -0.32722099602340410     
 H   4.5871153521890209        5.7918589500585949        6.2117797252077303     
 C   4.6695872305569663        7.8634101977529118        6.8231826598459655     
 H   4.3934921759550667        9.9629619071508788        7.2742813396730908     
 C  -2.5290720146889867        12.147287289212533        6.8711384464055918     
 C  -1.3808956347555290        11.416710217535345        8.8629199848676237     
 H -0.27142350259327697        9.5733838432247698        8.6929593115315331     
 H  -4.4679484487486754        5.7299884650109840        2.1278525164411835     
 C  -4.6068180398459733        7.8146260282337776        1.5715348272672649     
 H  -4.3757692014615115        9.9273691639362287        1.1611657849180790     
 H   3.1768976550470667        12.906581465700411        2.0227157447751485     
 C   2.2277391909990176        12.369733380188583       0.15731582297932814     
 H   1.1519969324147199        11.554119136029598       -1.5417228928678575     
 H   5.6174803805962581        7.7701926316441048        7.3506356508825874     
 H  -3.1697684984379011        12.863919353278735        6.3561981490943626     
 C  -2.2079010134377861        12.341062723009518        8.2182707604237883     
 H  -1.1143428105172550        11.541228836241178        9.9137191669904414     
 H  -5.5663033974698450        7.7185250965946128        1.0658906613691428     
 H   2.6154677299233997        13.239410620912023      -0.36352159445441851     
 H  -2.6125635591732608        13.201406288804927        8.7424189679098721     
 Dy   3.7340859580672570E-002   8.4029728506430015        12.632459782424357     
 Cl   3.9128085484224140E-002   11.083637457147319        12.625107732323004     
 O -0.78550790798996606        7.9518944176167592        10.663954461530061     
 N  -1.3797748231525586        6.2693562762503801        13.070342923316142     
 N  -2.1726628297171042        8.8478049510159771        13.881853557984750     
 O  0.86369279389334064        7.9248681934193268        14.591375661836613     
 N   1.4267894986478180        6.2594780257542686        12.161090739370270     
 N   2.2678076219408783        8.8362719284675428        11.424990927091427     
 C  -1.2353775018902746        6.8910458995453148        9.9911788914575403     
 C  -2.0123098079520201        6.4679976932048246        14.397934300338495     
 C -0.54909509184583816        5.0354958430224386        13.117011926789454     
 C  -2.4842942680797671        6.1413960437234412        12.061577515718191     
 C  -2.8010303868894875        10.039446537975870        13.983193454684455     
 C  -2.7445774955246947        7.7783621059530272        14.490182937681563     
 C   1.3000617998223654        6.8507536315590256        15.252571790927094     
 C   2.0646272139564146        6.4753488185648100        10.839208522011649     
 C  0.57985833560180700        5.0380798343736730        12.088710728516551     
 C   2.5269722111925854        6.0968360454967288        13.169263149329964     
 C   2.9177721127185738        10.018577148460393        11.359715313695483     
 C   2.8082700051253062        7.7804560180143900        10.767341768868619     
 C  -2.0585655938004042        5.9266156308930817        10.638862916618780     
 C -0.89712558595310277        6.6779742303676413        8.6343602374283037     
 H  -2.7052921887089871        5.6429273212589877        14.637830491291826     
 H  -1.2111837566207209        6.4644411250382445        15.153595026124705     
 H  -1.1813995954088714        4.1445540194350343        12.960269925291522     
 H -0.12247673101186070        4.9621285510933566        14.122513449009229     
 H  -3.0638128608830235        7.0732400595870120        12.124362382075585     
 H  -3.1425274560102041        5.3116433244586787        12.366827100083448     
 H  -2.2917715360139934        10.871554203483921        13.501703213729543     
 C  -4.0081303028791018        10.209480236920106        14.657726760096484     
 C  -3.9450137002400405        7.8740754691105215        15.191359741334164     
 C   2.0992851817043690        5.8758312191849091        14.590764322004253     
 C  0.97322960635094125        6.6381363349216889        16.611914712848968     
 H   2.7527913769056882        5.6496054104238214        10.588563293684203     
 H   1.2660725124018453        6.4883407352967755        10.081129993167831     
 H   1.1997298106354550        4.1356713141331527        12.226965082950638     
 H  0.15342998313742376        4.9891264823632211        11.081916928215350     
 H   3.1249900068441265        7.0175241010624969        13.117703587762794     
 H   3.1686278161842392        5.2576308746458329        12.854779217089282     
 H   2.4339263811622405        10.840049441359566        11.883322829038578     
 C   4.1131321070794984        10.192884816084849        10.666127981820951     
 C   3.9898654327172935        7.8843943007425423        10.035352027119337     
 C  -2.5306749556548942        4.8202001597928250        9.9256753849509956     
 C  -1.3822768988721625        5.5646074123125482        7.9389945873405576     
 H -0.27849910660742444        7.4102651045037513        8.1182885443628372     
 H  -4.4685409546825587        11.192326682954500        14.718153741928875     
 C  -4.6023051490829241        9.1026472977277759        15.260365886900335     
 H  -4.3674646622569302        6.9870278317544923        15.657890095120845     
 C   2.5564755080674599        4.7557105557170969        15.292350670511940     
 C   1.4452212668861504        5.5119509872920540        17.295875204118627     
 H  0.37650395718980900        7.3819639125654470        17.137623020220342     
 H   4.5950510785418430        11.166400645705423        10.639905497571817     
 C   4.6671016223474959        9.1032425362778771        9.9977577194151355     
 H   4.3836275597010177        7.0093071981277548        9.5240068919863337     
 H  -3.1687075043364268        4.0986821972421383        10.437137195290461     
 C  -2.2079535218938351        4.6347763560933792        8.5777423077456358     
 H  -1.1142560601163367        5.4456470963897985        6.8878735533980908     
 H  -5.5598682410088003        9.1945628513728526        15.770347461839384     
 H   3.1752790167489588        4.0251609422641410        14.770249066332296     
 C   2.2435658894943509        4.5688045063257405        16.642171422962303     
 H   1.1884479061149815        5.3935479013188115        18.349809431362779     
 H   5.6118982719844084        9.2010199846715093        9.4655142013306239     
 H  -2.6091741438399572        3.7760926772872176        8.0483982367104634     
 H   2.6332660717403753        3.6990810894366404        17.161519133930412     
         256

 Dy   4.2693979674689393        7.4379494035344051E-002   4.2321191348810707     
 Cl   4.2481923204606913       -2.6059217353519721        4.2253890819425983     
 O   5.0930862230693794       0.52929546546965867        2.2628018840919220     
 N   5.6916353889499529        2.2042746589611153        4.6762465901728651     
 N   6.4848037605773206      -0.38136514556084383        5.4632272927001653     
 O   3.4515621669663550       0.55423096872781463        6.1936356833313182     
 N   2.8846068163292009        2.2219457773557529        3.7678652719216017     
 N   2.0427533735956147      -0.34789468952499786        3.0087079042096181     
 C   5.5395192153516515        1.5942916325060437        1.5940545903284113     
 C   6.3292785526966009        1.9945237396530886        5.9993897424058824     
 C   4.8621729324054987        3.4384399658261078        4.7340709542144213     
 C   6.7926076802874302        2.3378416650969993        3.6644692328508879     
 C   7.1135314351429670       -1.5736526927457599        5.5506951449690423     
 C   7.0597020850775163       0.68234069512988993        6.0780997668240611     
 C   3.0148660081247356        1.6283308561508574        6.8548664161542154     
 C   2.2492108651800282        2.0175729328383838        2.4429069184340864     
 C   3.7316488926411808        3.4441542854811082        3.7071837418015985     
 C   1.7815960213411692        2.3774441329162488        4.7739974837417574     
 C   1.3933864723306368       -1.5295959364096592        2.9291670413368891     
 C   1.5044678325158587       0.71374221503377400        2.3586824596126799     
 C   6.3625695232222883        2.5575105700751237        2.2438023171259203     
 C   5.1979242303044852        1.8137790906041766       0.23884846008603819     
 H   7.0255280468131263        2.8158557412638139        6.2423796413639705     
 H   5.5319080866628276        1.9941945486022516        6.7588872276426057     
 H   5.4947200305322834        4.3300979641647004        4.5822751814136300     
 H   4.4379597282532606        3.5056764128907787        5.7408945322701603     
 H   7.3736107997932550        1.4066715809037524        3.7216173401100789     
 H   7.4507160632201774        3.1672783071875301        3.9709600520095885     
 H   6.6021542798086408       -2.4011396415048400        5.0641322789708854     
 C   8.3234213167455557       -1.7499422114569667        6.2187205184673369     
 C   8.2627894088143368       0.57974525471217730        6.7732409836477272     
 C   2.2084816712795012        2.5986108440730806        6.1952638345955471     
 C   3.3504348690665897        1.8468531058491469        8.2110057066646842     
 H   1.5625680165153575        2.8463872438956055        2.1982082134935679     
 H   3.0491630497100548        2.0104200157536485        1.6862972347578176     
 H   3.1114822962706814        4.3449306917582744        3.8538870225209245     
 H   4.1574567813722352        3.5015142300610340        2.7006523874669255     
 H   1.1873188654624405        1.4546600260520226        4.7190972061534815     
 H   1.1374581357913445        3.2150306129693975        4.4602917247057210     
 H   1.8764680056308483       -2.3559700681392717        3.4453162874718797     
 C  0.19932047621684357       -1.6973621864602439        2.2318629840183726     
 C  0.32420336028930441       0.61676822065071202        1.6233106811424254     
 C   6.8309266831727520        3.6680767054561985        1.5345218018276849     
 C   5.6790836023701017        2.9314058620698424      -0.45237357811887186     
 H   4.5786082700273365        1.0839714142374872      -0.27961462889521099     
 H   8.7839126579367246       -2.7329820557574247        6.2685667769248576     
 C   8.9200372428041810      -0.64927891571433871        6.8290855466520863     
 H   8.6872405551398000        1.4625058593485740        7.2453289693132170     
 C   1.7495935673227001        3.7178661311464056        6.8966856134419530     
 C   2.8776192893501307        2.9727207662444037        8.8948216971102116     
 H   3.9541537275746519        1.1075398144841808        8.7348975531833037     
 H -0.28231241200216250       -2.6707232013584550        2.1949071117398122     
 C -0.35386947655211837      -0.60121282514971852        1.5742280045654089     
 H  -6.8218631033956534E-002   1.4960144129457871        1.1182716838750575     
 H   7.4694660500107322        4.3878896803442933        2.0477606055340676     
 C   6.5043176860758214        3.8599819459529465       0.18848977138748507     
 H   5.4078669386692226        3.0546705845287443       -1.5021224184164643     
 H   9.8793280548580746      -0.74577275055039827        7.3348880875439937     
 H   1.1254498796796806        4.4449387112993231        6.3761316301516144     
 C   2.0694401046232072        3.9093210513461720        8.2441213062386804     
 H   3.1412177455888326        3.0955819155176107        9.9464993354399791     
 H  -1.2986665242798152      -0.69363339778557009        1.0411080298257054     
 H   6.9021574658928309        4.7223735941294365      -0.33743638371696266     
 H   1.6779285124094603        4.7780729553998205        8.7634315904093949     
 Dy   4.3006857343749383        16.893181205989709        12.593992439523811     
 Cl   4.3061620513233620        19.570136867838073        12.607150637641277     
 O   3.4676059457046193        16.411057883334379        10.639185227570916     
 N   2.9109145434678325        14.743721578419274        13.069196813266808     
 N   2.0762568935822139        17.321676474113200        13.814484172056853     
 O   5.1291021099079011        16.437554418863453        14.558679234947363     
 N   5.7137609679735286        14.749346332021544        12.153702201130830     
 N   6.5125710485011616        17.327198716497588        11.346166008410977     
 C   3.0345028985901688        15.333498703641034        9.9807033075964622     
 C   2.2768488560824744        14.958621194001408        14.392776346790598     
 C   3.7545967110594294        13.519666944661994        13.137119907906959     
 C   1.8075006873372441        14.583809744158465        12.064327129646186     
 C   1.4275911632105256        18.504299299770274        13.885295382660939     
 C   1.5329837687623908        16.263308122111688        14.465857660796706     
 C   5.5757442168777027        15.375112471518225        15.231937631348437     
 C   6.3449976077329167        14.948690562772226        10.825991719331396     
 C   4.8821813754322925        13.516230401054388        12.107254823309361     
 C   6.8188027041869264        14.618214367707550        13.161005965908629     
 C   7.1460226599926182        18.516313056733871        11.248686183798014     
 C   7.0804236761120691        16.257192223293689        10.735381842557729     
 C   2.2341922180489955        14.360141379881776        10.643353125687895     
 C   3.3667976947142115        15.114841833176618        8.6237355153814086     
 H   1.5893091309428700        14.132718800713194        14.644775551210058     
 H   3.0771713525358737        14.971418017901131        15.149044666968118     
 H   3.1318194651006541        12.619416870991126        12.996994056143619     
 H   4.1821991938096632        13.466805953431775        14.143232705618638     
 H   1.2118535523418905        15.505938768221135        12.116381721700016     
 H   1.1643439075922506        13.746267378293078        12.380522547732552     
 H   1.9138507215641023        19.328214374477355        13.368186555499715     
 C  0.23046004197864142        18.676197468915873        14.576376550781134     
 C  0.34803139592824889        16.364013990129742        15.192573617760720     
 C   6.3936188443884392        14.406172794068050        14.584258625415968     
 C   5.2403836179319034        15.165146633112670        16.590039880608117     
 H   7.0361542379291384        14.122824770434681        10.583620439670669     
 H   5.5431311495366904        14.947929638391127        10.071159128988040     
 H   5.5138979923765570        12.624673861360455        12.263373244216949     
 H   4.4548082354256602        13.442703421373151        11.102182523132846     
 H   7.4016189439985309        15.547911182498522        13.097488973551080     
 H   7.4739371549294145        13.785917093679473        12.855747652022044     
 H   6.6404680606922408        19.348945836271216        11.732534919145460     
 C   8.3538387334782769        18.683479489950322        10.574987749807351     
 C   8.2808261702196333        16.350487106233693        10.034227328107066     
 C   1.7809111545157794        13.236173175194516        9.9453553887800741     
 C   2.8991385588693608        13.984750770539801        7.9431703784550383     
 H   3.9644682076407061        15.856868204074742        8.0966595331079425     
 H -0.24948357458264978        19.650348683842427        14.608659117779304     
 C -0.32813549455386493        17.583160914843802        15.234619220102214     
 H  -4.8601702848257933E-002   15.486459029781495        15.697247606694157     
 C   6.8615795452956130        13.297787147935997        15.297453406646380     
 C   5.7226482680125796        14.050887437084647        17.286041474658685     
 H   4.6255412108407050        15.899612129044824        17.107179316209297     
 H   8.8184699072332080        19.664299443528709        10.517370488271544     
 C   8.9430272395331407        17.576521701739466        9.9687186117437783     
 H   8.6994835040569711        15.463271473244395        9.5652203992352884     
 H   1.1615885599167493        12.506872627064874        10.468767682807124     
 C   2.0994201059095126        13.043458565828661        8.5976288708782693     
 H   3.1601622568473622        13.862164078284989        6.8908317529421623     
 H  -1.2747159182178844        17.678972146214193        15.763843873980470     
 H   7.4941278647968170        12.572088856603020        14.784858646972523     
 C   6.5416227362047321        13.115589702559015        16.646525341126495     
 H   5.4566251483999864        13.934849257486606        18.337966397162493     
 H   9.9008199967959918        17.666493990731716        9.4590890552901481     
 H   1.7138993457416349        12.170496132223658        8.0803911141673250     
 H   6.9395202789692139        12.255434699697087        17.176173947669675     
 Dy   3.4835968194325995E-002   8.5448534363256812        4.1881950098182337     
 Cl   2.7879802781631068E-002   5.8611116612313090        4.2080133280686507     
 O  0.84741380819680046        9.0171393384108285        2.2192902192718846     
 N   1.4273230432906794        10.683084865662149        4.6394457649337459     
 N   2.2599688511318563        8.1180999901038007        5.4102769428802091     
 O -0.77300519760332354        9.0219923743392645        6.1538156801051898     
 N  -1.3880696190747936        10.678398489585156        3.7322875702637406     
 N  -2.1732139917219295        8.0852888801518734        2.9409528281359738     
 C   1.2858638512004097        10.087613896553560        1.5539154170496505     
 C   2.0668001362240465        10.485760572085828        5.9641269177051184     
 C  0.58128247758914364        11.907190625223157        4.6985846082829337     
 C   2.5277331206562015        10.836210333835821        3.6294273418501461     
 C   2.9039461683055388        6.9336077401272069        5.4898900265477213     
 C   2.8080176511971113        9.1804467418891456        6.0505164046119946     
 C  -1.2296633694193722        10.084489866570665        6.8197158359085712     
 C  -2.0231860656880252        10.465654405822818        2.4093424169293467     
 C -0.55065477292733656        11.906493060998754        3.6728662135093066     
 C  -2.4861036638343381        10.818556798558712        4.7446503336237598     
 C  -2.8037104718265833        6.8937698523540387        2.8511316708129892     
 C  -2.7489764435702377        9.1506830254751250        2.3285557701341135     
 C   2.0964103440374133        11.057438621945570        2.2095440431148763     
 C  0.94821239584726480        10.304691594045615       0.19778833182800687     
 H   2.7554936993928987        11.314894484425659        6.2016044468534810     
 H   1.2691638762276007        10.483608920393197        6.7230587263141919     
 H   1.2045677742035559        12.805561913034122        4.5507768673383220     
 H  0.15675518391645790        11.966717700357719        5.7054900281338234     
 H   3.1209546855304837        9.9126658255912368        3.6835146803537762     
 H   3.1735884631898341        11.673223480443809        3.9409147754062062     
 H   2.4121085937385471        6.1069738735389647        4.9824187265466371     
 C   4.1035929604908938        6.7646177195513797        6.1772763470931213     
 C   3.9937502876388278        9.0821404613314876        6.7760866534022552     
 C  -2.0553202294318726        11.042399939413535        6.1654694296259018     
 C -0.89561119224556718        10.303987429344835        8.1764310260009871     
 H  -2.7223915825757272        11.283891215636826        2.1636677353223730     
 H  -1.2247495642837543        10.467957398475583        1.6510125530008284     
 H  -1.1765445856250811        12.802702377100882        3.8260510934933087     
 H -0.12772050747840882        11.971930698917067        2.6654442479346319     
 H  -3.0698162695990057        9.8886235789878310        4.6911369574068704     
 H  -3.1434523971450199        11.648466022523493        4.4372120959218426     
 H  -2.2932180331483480        6.0654193465377793        3.3367901771282509     
 C  -4.0132689701658286        6.7188313882794235        2.1824066700978149     
 C  -3.9508997510086017        9.0483050522613091        1.6309653516670874     
 C   2.5533090780744545        12.176606977890302        1.5064381674624958     
 C   1.4199645593587615        11.429754472763642      -0.48816669822292547     
 H  0.34217073207817450        9.5657133054621220      -0.32401171596950340     
 H   4.5814276629575170        5.7895935126821625        6.2156234302897753     
 C   4.6672878375974722        7.8617675140774272        6.8242879677549713     
 H   4.3939473599792223        9.9620044243257340        7.2737573014275752     
 C  -2.5301079223574892        12.151447090443778        6.8730311199546597     
 C  -1.3841959281962741        11.419578237429455        8.8657055931063535     
 H -0.27687363831106415        9.5746268388539750        8.6965426855096108     
 H  -4.4736461191905637        5.7358476307758206        2.1313233566676528     
 C  -4.6087792913049777        7.8198350518614816        1.5721026732727208     
 H  -4.3745101367679267        9.9317707711135235        1.1595092494983992     
 H   3.1783099916058890        12.904441529217010        2.0251600233126239     
 C   2.2295563935991813        12.367347514340485       0.15967887848277346     
 H   1.1538161940789333        11.551691136957999       -1.5393652536232145     
 H   5.6159543340802145        7.7681880001700874        7.3502505072021558     
 H  -3.1693115314149178        12.868965765198947        6.3574908238119692     
 C  -2.2095575102314884        12.344881462741265        8.2203351683031567     
 H  -1.1182404485977127        11.543861684600980        9.9166828824587014     
 H  -5.5676076300082045        7.7241709193788441        1.0651823531242857     
 H   2.6186958293861666        13.236127112576686      -0.36160444982868206     
 H  -2.6135583898110508        13.205741544220773        8.7440473344915599     
 Dy   3.6505058500560475E-002   8.3999546869358355        12.629607631186964     
 Cl   3.7168593220186785E-002   11.080798491706100        12.621855533085837     
 O -0.78602892630830501        7.9460988187972994        10.662219625258384     
 N  -1.3782855003104655        6.2658813020253170        13.070928383596785     
 N  -2.1751740520975869        8.8444227028633140        13.875541700787291     
 O  0.86249780097778384        7.9254841727661063        14.590105745830511     
 N   1.4282596294065149        6.2578400266285579        12.161883172058557     
 N   2.2656525364507321        8.8345684933729522        11.419958459026189     
 C  -1.2357674740585620        6.8845445808044294        9.9904355769146171     
 C  -2.0111752411933499        6.4663488476873541        14.398015506948745     
 C -0.54613809568819860        5.0331607096020328        13.119925017107878     
 C  -2.4824917983831392        6.1347830837528683        12.062354591348493     
 C  -2.8052022597912396        10.035368361046558        13.973807643453712     
 C  -2.7444101163705787        7.7762857676775221        14.488308185234635     
 C   1.3002428408686377        6.8527577374325217        15.252505750122578     
 C   2.0658447929136785        6.4722599618540091        10.839607764943041     
 C  0.58270759303483910        5.0354035803447275        12.091523663263793     
 C   2.5286494006438214        6.0982298392806076        13.170281026924970     
 C   2.9139115215321447        10.017618005416994        11.352073369312903     
 C   2.8086400020710882        7.7777418819453246        10.766159401123849     
 C  -2.0570619272503370        5.9195303478275685        10.639574363748984     
 C -0.89964933766091892        6.6719959803730342        8.6330771543569202     
 H  -2.7037004167241556        5.6412895331491564        14.639151326726521     
 H  -1.2101739113172674        6.4645055695318705        15.153776743837255     
 H  -1.1772831895073927        4.1411545767291953        12.964867047226267     
 H -0.11942966189321724        4.9620254758277973        14.125508210207691     
 H  -3.0636930671358531        7.0656092841391764        12.124262764946321     
 H  -3.1392255811251699        5.3041983359655651        12.368517986952874     
 H  -2.2980735825949945        10.866456942619935        13.488569423374619     
 C  -4.0111701228159182        10.205975887783421        14.650137106063736     
 C  -3.9431418284333670        7.8728897418921013        15.192251454495137     
 C   2.1011573302536406        5.8783267395207579        14.591984787836877     
 C  0.97316167632578432        6.6408062412847411        16.611938097957474     
 H   2.7543431085714070        5.6465195396198506        10.589910137353503     
 H   1.2671267768015377        6.4840467074639800        10.081692726739860     
 H   1.2036511681128792        4.1339380197942939        12.231036033892197     
 H  0.15612683261451979        4.9846427970193510        11.084877061512792     
 H   3.1252487368534387        7.0197493106020810        13.117547798468994     
 H   3.1715951129035327        5.2596429024715281        12.856864376807735     
 H   2.4279541954852006        10.839874072482973        11.872348110015482     
 C   4.1103041687162492        10.191615855854041        10.660202599600792     
 C   3.9917444313310781        7.8810822631354522        10.036651188499448     
 C  -2.5293186740790783        4.8126965793106873        9.9271641823424961     
 C  -1.3850860043434687        5.5582538727937907        7.9385105151504645     
 H -0.28278365395618704        7.4052189983031260        8.1161865198023637     
 H  -4.4732726349854657        11.188107241762083        14.707642954290730     
 C  -4.6019798590524363        9.1007273970564793        15.258522253583612     
 H  -4.3631613065307748        6.9869809028954108        15.662812990217370     
 C   2.5598887948895501        4.7596915719809143        15.294871876176616     
 C   1.4467337221051251        5.5161340667767114        17.297216479365524     
 H  0.37483787019150749        7.3839456548712059        17.136736998750287     
 H   4.5905961258182026        11.165844646454520        10.631499534409848     
 C   4.6674567553562465        9.1006844740482311        9.9969062856292794     
 H   4.3877258752341808        7.0051386254731289        9.5286437360052787     
 H  -3.1660368303803557        4.0907094367017827        10.439551225575384     
 C  -2.2086854997948628        4.6276564987111488        8.5787335921880299     
 H  -1.1188951986969473        5.4396708039748320        6.8869040189150752     
 H  -5.5583751521906670        9.1933217794273769        15.770500638616152     
 H   3.1799805188074659        4.0295641318034514        14.773727106843580     
 C   2.2469780503286256        4.5737213734381177        16.644815372135252     
 H   1.1896402857291513        5.3983036871490100        18.351138637152314     
 H   5.6133067869536744        9.1980618475595914        9.4665291230588533     
 H  -2.6102559114499644        3.7687280768893481        8.0501521410753849     
 H   2.6380715501503129        3.7052807959305336        17.165210581575344     
         256

 Dy   4.2726983909551510        7.7072011168275251E-002   4.2281382371648562     
 Cl   4.2557891957685525       -2.6032818304415772        4.2206856152340784     
 O   5.0952503874555042       0.53339333997572691        2.2590628039535376     
 N   5.6917761056799625        2.2083967621688920        4.6729829506782918     
 N   6.4889789572818559      -0.37578523282867510        5.4584400504201316     
 O   3.4544841457730837       0.55494985524225182        6.1902566215650543     
 N   2.8847407696033609        2.2226658077046024        3.7649368296372812     
 N   2.0462834500364919      -0.34867389799999826        3.0053160331876945     
 C   5.5415550312813213        1.5985406080248350        1.5904693999627291     
 C   6.3291635279372809        1.9993900675224709        5.9963372652847058     
 C   4.8608186145443995        3.4415377090808863        4.7306805324915375     
 C   6.7929120051699439        2.3433331982175996        3.6616535598207105     
 C   7.1193566555143741       -1.5671999075366079        5.5455630799952331     
 C   7.0608765669020128       0.68798798340391198        6.0758221584592489     
 C   3.0165165522197883        1.6281692607406859        6.8519997122033729     
 C   2.2489257632040225        2.0172114265707073        2.4403340429872693     
 C   3.7303577258529446        3.4458046851248865        3.7037500395812786     
 C   1.7820666457729353        2.3769156504729989        4.7716041922734060     
 C   1.3986244185445094       -1.5312854453077274        2.9256981963495110     
 C   1.5052715724526871       0.71269768872701922        2.3572044026301442     
 C   6.3633600909578307        2.5624442798200988        2.2407633999607359     
 C   5.2012167886235883        1.8171172008033414       0.23485655368883054     
 H   7.0244762701905010        2.8214547512710513        6.2394399268111762     
 H   5.5314734378902628        1.9984154902818014        6.7554750501940841     
 H   5.4922778736658264        4.3339572466517611        4.5791115218909040     
 H   4.4363740314226092        3.5081631172926229        5.7374343831761285     
 H   7.3749919055746043        1.4128633649430020        3.7190347121280629     
 H   7.4498794129961414        3.1735537615700240        3.9684070726276710     
 H   6.6101970418669129       -2.3947692816038719        5.0569140586967087     
 C   8.3280691901764445       -1.7425000775055735        6.2158435470338693     
 C   8.2621425509914683       0.58612453870974190        6.7742112793581812     
 C   2.2090808938036006        2.5979343545384643        6.1928853820364385     
 C   3.3515670346132720        1.8463153460393176        8.2083639670117474     
 H   1.5615122972522859        2.8453244141764844        2.1954541306748543     
 H   3.0485708303880439        2.0101552504229185        1.6833950964862541     
 H   3.1091949574565452        4.3459399911666194        3.8503313333167397     
 H   4.1560850468977879        3.5033798462088273        2.6971746059735402     
 H   1.1885564672099524        1.4536409701816180        4.7166609547227853     
 H   1.1370016461730759        3.2139852862555180        4.4584053664845769     
 H   1.8838595369646787       -2.3574274267314173        3.4401563597975038     
 C  0.20354394095347486       -1.7001903648881953        2.2303972070546978     
 C  0.32344614761144352       0.61482043200056957        1.6246111711539402     
 C   6.8318078998982008        3.6729776976249586        1.5315611151821480     
 C   5.6826443078760818        2.9346571129558741      -0.45633018885509746     
 H   4.5830318948818691        1.0864466096099896      -0.28379804687616877     
 H   8.7903502034093801       -2.7247193387459401        6.2648859055998862     
 C   8.9211606827633432      -0.64195127415147102        6.8296601383016693     
 H   8.6839436585718399        1.4687204188188594        7.2488401991905729     
 C   1.7487495162381599        3.7161704139971246        6.8949898330135619     
 C   2.8772710296401045        2.9711286939955230        8.8928389473681690     
 H   3.9562374087597214        1.1075714583873446        8.7319299803466421     
 H -0.27637941068173000       -2.6743569550867639        2.1929251155918497     
 C -0.35291095160169467      -0.60410145411977489        1.5755575390523271     
 H  -7.1342000087165222E-002   1.4940218592966297        1.1214154987200460     
 H   7.4692457758285862        4.3934793266154344        2.0451803786072542     
 C   6.5066197054606576        3.8639442830223572       0.18509915598998805     
 H   5.4126221913753785        3.0572410241029955       -1.5064599897731714     
 H   9.8793238899264608      -0.73791616248031866        7.3376123416751948     
 H   1.1235576185437446        4.4426839229994579        6.3749196072212913     
 C   2.0680500245585658        3.9071523399969377        8.2426216414509437     
 H   3.1406154252510659        3.0936472078340884        9.9446206882319821     
 H  -1.2986771023238524      -0.69724174610845613        1.0443239810005644     
 H   6.9048260880742651        4.7261877494235494      -0.34066042607357017     
 H   1.6752839471275682        4.7750260237798567        8.7624621918475167     
 Dy   4.3020976531399509        16.891745391571767        12.596334316199048     
 Cl   4.3063536651186896        19.568613964070458        12.608021266133022     
 O   3.4688961385436956        16.411804483487504        10.640975942256732     
 N   2.9111160875542659        14.742477721655421        13.069152230933446     
 N   2.0795641074457709        17.320146956530561        13.820777056125481     
 O   5.1321662159263211        16.434669720770763        14.559870016357889     
 N   5.7136222346188230        14.747642272337234        12.152965213784665     
 N   6.5152698091409293        17.325761099858070        11.351573195428781     
 C   3.0343917144121351        15.335495477852827        9.9814658181371687     
 C   2.2778851347459796        14.955711358641127        14.393421079632478     
 C   3.7539121860475433        13.517704647849596        13.134668113105567     
 C   1.8070901065897953        14.585005785046771        12.064611539596948     
 C   1.4322023546684206        18.503267542836220        13.894590637688751     
 C   1.5345108334099127        16.260540166589351        14.468586859917364     
 C   5.5777903825021626        15.371154517834579        15.232124261238749     
 C   6.3449121008863338        14.948832420817782        10.825600775405118     
 C   4.8811656680258340        13.515232045963510        12.104458772447490     
 C   6.8185847154695409        14.613892596626041        13.159953490226904     
 C   7.1502211445340942        18.514255633107094        11.257294925358410     
 C   7.0811888642096550        16.256953753674949        10.737111449446182     
 C   2.2329579969991964        14.362458876285420        10.643227731450315     
 C   3.3662302918513691        15.117763636901294        8.6242136526051265     
 H   1.5903265817942960        14.129624975150556        14.644751948988047     
 H   3.0787285771886990        14.967404719040905        15.149160921934493     
 H   3.1303991342605233        12.618183314112901        12.993141790514894     
 H   4.1818509737877303        13.462877388445420        14.140533392934911     
 H   1.2124652848535122        15.507719482096908        12.117994792080012     
 H   1.1631183011738007        13.747833457014464        12.380131293806041     
 H   1.9199514586512818        19.328170895641886        13.380555603319772     
 C  0.23435082890291314        18.674399059992702        14.584598319604908     
 C  0.34843150832259911        16.360218928023794        15.193541431148576     
 C   6.3934976615107519        14.401280499914439        14.583147225952773     
 C   5.2436370426455223        15.161300419990136        16.590509338966495     
 H   7.0356217043033107        14.123024803827745        10.581855769876535     
 H   5.5430251105893529        14.949752846592903        10.070819233490431     
 H   5.5122785289412457        12.622965822628363        12.258800244113559     
 H   4.4535142243205277        13.443707003618522        11.099387253246277     
 H   7.4027208144388252        15.542796068238818        13.097276311440863     
 H   7.4724483987635315        13.780941319383578        12.853787496457635     
 H   6.6461953700737926        19.345972954676974        11.744159922036367     
 C   8.3574812037626209        18.681950304560257        10.582772835805880     
 C   8.2805716701757071        16.351046200806955        10.034316120825652     
 C   1.7778896481326236        13.239979783795613        9.9440531383840582     
 C   2.8968254784354888        13.989139552891841        7.9424806186840309     
 H   3.9650514003525648        15.859300597719793        8.0977940857063544     
 H -0.24433173912611983        19.649066272493943        14.619615262663444     
 C -0.32664265678309196        17.579877078675043        15.238098912061771     
 H  -4.9843537018606346E-002   15.481667276465197        15.695096085915326     
 C   6.8601752728564902        13.291665221588799        15.295233544117103     
 C   5.7247032156300639        14.045834207647717        17.285415415946947     
 H   4.6308029057725637        15.896865745295859        17.108511980287435     
 H   8.8235989541665667        19.662130994902967        10.528013680317235     
 C   8.9441570446265128        17.576426884251575        9.9717259307950226     
 H   8.6973916198055772        15.464839079915517        9.5619625180682295     
 H   1.1576090484933994        12.510967520391899        10.466736373325698     
 C   2.0957001125676102        13.048393876982930        8.5959993069026162     
 H   3.1577287687978894        13.867194628827992        6.8900288243137293     
 H  -1.2740840123343078        17.674971778631352        15.765859231644376     
 H   7.4909705097174539        12.565164053442416        14.781642486158018     
 C   6.5411705194037859        13.109354120967211        16.644492606281194     
 H   5.4596891912199883        13.929807798329284        18.337591348729994     
 H   9.9012190643767930        17.667043934365374        9.4608710007121175     
 H   1.7085815481933080        12.176716415998927        8.0778354446938607     
 H   6.9380549862753709        12.248225108637671        17.173239747955741     
 Dy   3.1193869295460797E-002   8.5464153031205452        4.1920896663145868     
 Cl   2.2395783745304855E-002   5.8627711826450470        4.2110239074149201     
 O  0.84468133075744034        9.0175417975086631        2.2231543886975076     
 N   1.4257551414725436        10.683610389989719        4.6430181333669962     
 N   2.2557212061054850        8.1175246872230407        5.4148506325641677     
 O -0.77718749494265893        9.0240693129714113        6.1572510203841517     
 N  -1.3892741036198351        10.681035172388125        3.7351824079909921     
 N  -2.1769132077575435        8.0890291712214992        2.9446373151287792     
 C   1.2843780848603277        10.087236951982847        1.5574244629197205     
 C   2.0650852136992368        10.485555237068665        5.9676843892240949     
 C  0.58070851965131487        11.908395267978525        4.7021034599063469     
 C   2.5262646543249612        10.835835138948656        3.6329903162801167     
 C   2.8986349072644311        6.9324708237817649        5.4946688507781767     
 C   2.8056412819376892        9.1798264654913169        6.0535467951095958     
 C  -1.2331309044154977        10.087108259156533        6.8227863937268571     
 C  -2.0238547814904204        10.468869298858253        2.4119108999834777     
 C -0.55090209630186926        11.908471485319003        3.6760428356674453     
 C  -2.4876913390274704        10.822189172686969        4.7469684180590077     
 C  -2.8086579248412669        6.8981719196232314        2.8551877893503912     
 C  -2.7506492636561899        9.1545229533001002        2.3305965120672907     
 C   2.0954332975499304        11.056772910896456        2.2128794704319010     
 C  0.94782948001781187        10.303722838276490       0.20090008032240550     
 H   2.7542072838343192        11.314226861060527        6.2055139588427854     
 H   1.2673997864420805        10.483454229974557        6.7265783720913532     
 H   1.2047217288228447        12.806276841927298        4.5542098362506573     
 H  0.15604433539316634        11.968417469806177        5.7089374336670584     
 H   3.1190192906443865        9.9119980652929893        3.6873993764230208     
 H   3.1726337898318673        11.672548459955047        3.9442847444249649     
 H   2.4054119194508377        6.1058827644911720        4.9884897616173101     
 C   4.0990374683327149        6.7628806375411044        6.1806029653944972     
 C   3.9925526345510622        9.0811093872051902        6.7770562671018038     
 C  -2.0573219641854985        11.045836668910828        6.1679066649207206     
 C -0.89974206319645367        10.306177292955867        8.1797005982207889     
 H  -2.7222509913405819        11.287698327909462        2.1659727319178983     
 H  -1.2249765763470033        10.470598537340466        1.6540593592406627     
 H  -1.1762001179600650        12.805144506740707        3.8287462985346470     
 H -0.12749627454272705        11.973359297533655        2.6687918243877053     
 H  -3.0720980761192043        9.8927055914702642        4.6933276797854964     
 H  -3.1441635507960162        11.652615944658795        4.4391237963174737     
 H  -2.2995936491186786        6.0696943444302232        3.3420821845826008     
 C  -4.0176104785126627        6.7240610635635392        2.1852360197382521     
 C  -3.9514831883268813        9.0527808219890460        1.6310244307336699     
 C   2.5539708903195635        12.174897557192242        1.5091767539099965     
 C   1.4211629377270092        11.427759066570914      -0.48559798881834038     
 H  0.34124767988253962        9.5651383232296965      -0.32080243591560270     
 H   4.5757399737260132        5.7873280753057301        6.2194671353718203     
 C   4.6649884446379772        7.8601248304019418        6.8253932756639770     
 H   4.3944025440033778        9.9610469415005873        7.2732332631820604     
 C  -2.5311438300259916        12.155606891675022        6.8749237935037275     
 C  -1.3874962216370190        11.422446257323564        8.8684912013450816     
 H -0.28232377402885139        9.5758698344831803        8.7001260594876886     
 H  -4.4793437896324511        5.7417067965406563        2.1347941968941222     
 C  -4.6107405427639820        7.8250440754891848        1.5726705192781767     
 H  -4.3732510720743418        9.9361723782908200        1.1578527140787194     
 H   3.1797223281647113        12.902301592733608        2.0276043018500993     
 C   2.2313735961993451        12.364961648492390       0.16204193398621877     
 H   1.1556354557431467        11.549263137886401       -1.5370076143785716     
 H   5.6144282875641718        7.7661833686960700        7.3498653635217250     
 H  -3.1688545643919346        12.874012177119157        6.3587834985295757     
 C  -2.2112140070251907        12.348700202473012        8.2223995761825250     
 H  -1.1221380866781701        11.546494532960784        9.9196465979269615     
 H  -5.5689118625465630        7.7298167421630755        1.0644740448794285     
 H   2.6219239288489331        13.232843604241349      -0.35968730520294562     
 H  -2.6145532204488409        13.210076799636619        8.7456757010732478     
 Dy   3.5669257420448380E-002   8.3969365232286677        12.626755479949571     
 Cl   3.5209100956149431E-002   11.077959526264880        12.618603333848670     
 O -0.78654994462664396        7.9403032199778396        10.660484788986707     
 N  -1.3767961774683724        6.2624063278002540        13.071513843877426     
 N  -2.1776852744780695        8.8410404547106509        13.869229843589832     
 O  0.86130280806222703        7.9261001521128849        14.588835829824408     
 N   1.4297297601652119        6.2562020275028463        12.162675604746845     
 N   2.2634974509605859        8.8328650582783617        11.414925990960951     
 C  -1.2361574462268496        6.8780432620635432        9.9896922623716939     
 C  -2.0100406744346797        6.4647000021698826        14.398096713558996     
 C -0.54318109953055893        5.0308255761816261        13.122838107426302     
 C  -2.4806893286865113        6.1281701237822954        12.063131666978794     
 C  -2.8093741326929917        10.031290184117246        13.964421832222969     
 C  -2.7442427372164628        7.7742094294020179        14.486433432787708     
 C   1.3004238819149103        6.8547618433060169        15.252439709318063     
 C   2.0670623718709429        6.4691711051432073        10.840007007874432     
 C  0.58555685046787120        5.0327273263157819        12.094336598011035     
 C   2.5303265900950569        6.0996236330644864        13.171298904519976     
 C   2.9100509303457160        10.016658862373594        11.344431424930322     
 C   2.8090099990168707        7.7750277458762600        10.764977033379079     
 C  -2.0555582607002698        5.9124450647620543        10.640285810879188     
 C -0.90217308936873508        6.6660177303784272        8.6317940712855350     
 H  -2.7021086447393245        5.6396517450393251        14.640472162161217     
 H  -1.2091640660138139        6.4645700140254956        15.153958461549804     
 H  -1.1731667836059143        4.1377551340233563        12.969464169161013     
 H -0.11638259277457380        4.9619224005622380        14.128502971406153     
 H  -3.0635732733886822        7.0579785086913409        12.124163147817056     
 H  -3.1359237062401362        5.2967533474724524        12.370208873822298     
 H  -2.3043756291759956        10.861359681755948        13.475435633019696     
 C  -4.0142099427527338        10.202471538646737        14.642547452030989     
 C  -3.9412699566266935        7.8717040146736812        15.193143167656110     
 C   2.1030294788029127        5.8808222598566067        14.593205253669501     
 C  0.97309374630062739        6.6434761476477924        16.611961483065979     
 H   2.7558948402371257        5.6434336688158799        10.591256981022802     
 H   1.2681810412012302        6.4797526796311837        10.082255460311888     
 H   1.2075725255903034        4.1322047254554350        12.235106984833758     
 H  0.15882368209161582        4.9801591116754809        11.087837194810234     
 H   3.1255074668627509        7.0219745201416650        13.117392009175196     
 H   3.1745624096228262        5.2616549302972224        12.858949536526188     
 H   2.4219820098081604        10.839698703606379        11.861373390992384     
 C   4.1074762303529990        10.190346895623232        10.654277217380635     
 C   3.9936234299448623        7.8777702255283621        10.037950349879559     
 C  -2.5279623925032628        4.8051929988285504        9.9286529797339966     
 C  -1.3878951098147749        5.5519003332750332        7.9380264429603713     
 H -0.28706820130494964        7.4001728921025007        8.1140844952418920     
 H  -4.4780043152883726        11.183887800569666        14.697132166652583     
 C  -4.6016545690219495        9.0988074963851844        15.256678620266889     
 H  -4.3588579508046204        6.9869339740363285        15.667735885313895     
 C   2.5633020817116399        4.7636725882447317        15.297393081841292     
 C   1.4482461773241000        5.5203171462613696        17.298557754612418     
 H  0.37317178319320599        7.3859273971769648        17.135850977280228     
 H   4.5861411730945623        11.165288647203617        10.623093571247878     
 C   4.6678118883649962        9.0981264118185834        9.9960548518434234     
 H   4.3918241907673448        7.0009700528185030        9.5332805800242220     
 H  -3.1633661564242845        4.0827366761614261        10.441965255860307     
 C  -2.2094174776958901        4.6205366413289193        8.5797248766304239     
 H  -1.1235343372775577        5.4336945115598656        6.8859344844320605     
 H  -5.5568820633725329        9.1920807074819013        15.770653815392921     
 H   3.1846820208659730        4.0339673213427609        14.777205147354865     
 C   2.2503902111629004        4.5786382405504940        16.647459321308201     
 H   1.1908326653433210        5.4030594729792076        18.352467842941852     
 H   5.6147153019229394        9.1951037104476736        9.4675440447870827     
 H  -2.6113376790599716        3.7613634764914781        8.0519060454403082     
 H   2.6428770285602505        3.7114805024244268        17.168902029220273     
         256

 Dy   4.2759988144413628        7.9764528301206436E-002   4.2241573394486425     
 Cl   4.2633860710764147       -2.6006419255311828        4.2159821485255593     
 O   5.0974145518416281       0.53749121448179515        2.2553237238151533     
 N   5.6919168224099721        2.2125188653766692        4.6697193111837194     
 N   6.4931541539863922      -0.37020532009650631        5.4536528081400988     
 O   3.4574061245798129       0.55566874175668890        6.1868775597987904     
 N   2.8848747228775204        2.2233858380534519        3.7620083873529611     
 N   2.0498135264773691      -0.34945310647499872        3.0019241621657708     
 C   5.5435908472109912        1.6027895835436263        1.5868842095970468     
 C   6.3290485031779609        2.0042563953918533        5.9932847881635292     
 C   4.8594642966832993        3.4446354523356648        4.7272901107686529     
 C   6.7932163300524584        2.3488247313382002        3.6588378867905327     
 C   7.1251818758857812       -1.5607471223274558        5.5404310150214249     
 C   7.0620510487265094       0.69363527167793393        6.0735445500944358     
 C   3.0181670963148410        1.6280076653305144        6.8491330082525295     
 C   2.2486406612280168        2.0168499203030303        2.4377611675404518     
 C   3.7290665590647083        3.4474550847686647        3.7003163373609587     
 C   1.7825372702047013        2.3763871680297486        4.7692109008050547     
 C   1.4038623647583819       -1.5329749542057955        2.9222293513621334     
 C   1.5060753123895154       0.71165316242026444        2.3557263456476081     
 C   6.3641506586933732        2.5673779895650743        2.2377244827955520     
 C   5.2045093469426904        1.8204553110025059       0.23086464729162293     
 H   7.0234244935678758        2.8270537612782882        6.2365002122583819     
 H   5.5310387891176971        2.0026364319613514        6.7520628727455634     
 H   5.4898357167993703        4.3378165291388209        4.5759478623681780     
 H   4.4347883345919570        3.5106498216944670        5.7339742340820958     
 H   7.3763730113559527        1.4190551489822514        3.7164520841460473     
 H   7.4490427627721063        3.1798292159525183        3.9658540932457531     
 H   6.6182398039251842       -2.3883989217029038        5.0496958384225312     
 C   8.3327170636073333       -1.7350579435541800        6.2129665756004018     
 C   8.2614956931686017       0.59250382270730639        6.7751815750686362     
 C   2.2096801163277004        2.5972578650038485        6.1905069294773289     
 C   3.3526992001599538        1.8457775862294883        8.2057222273588106     
 H   1.5604565779892146        2.8442615844573633        2.1927000478561407     
 H   3.0479786110660330        2.0098904850921890        1.6804929582146906     
 H   3.1069076186424089        4.3469492905749645        3.8467756441125549     
 H   4.1547133124233415        3.5052454623566209        2.6936968244801549     
 H   1.1897940689574644        1.4526219143112136        4.7142247032920883     
 H   1.1365451565548070        3.2129399595416390        4.4565190082634327     
 H   1.8912510682985091       -2.3588847853235624        3.4349964321231279     
 C  0.20776740569010616       -1.7030185433161467        2.2289314300910235     
 C  0.32268893493358264       0.61287264335042724        1.6259116611654549     
 C   6.8326891166236505        3.6778786897937192        1.5286004285366110     
 C   5.6862050133820619        2.9379083638419057      -0.46028679959132307     
 H   4.5874555197364018        1.0889218049824920      -0.28798146485712656     
 H   8.7967877488820339       -2.7164566217344550        6.2612050342749148     
 C   8.9222841227225071      -0.63462363258860333        6.8302347299512522     
 H   8.6806467620038799        1.4749349782891445        7.2523514290679296     
 C   1.7479054651536199        3.7144746968478435        6.8932940525851718     
 C   2.8769227699300783        2.9695366217466419        8.8908561976261264     
 H   3.9583210899447909        1.1076031022905086        8.7289624075099823     
 H -0.27044640936129749       -2.6779907088150727        2.1909431194438871     
 C -0.35195242665127097      -0.60699008308983127        1.5768870735392451     
 H  -7.4465369140373910E-002   1.4920293056474723        1.1245593135650345     
 H   7.4690255016464393        4.3990689728865755        2.0426001516804404     
 C   6.5089217248454929        3.8679066200917682       0.18170854059249103     
 H   5.4173774440815343        3.0598114636772467       -1.5107975611298785     
 H   9.8793197249948452      -0.73005957441023894        7.3403365958063960     
 H   1.1216653574078086        4.4404291346995928        6.3737075842909681     
 C   2.0666599444939244        3.9049836286477038        8.2411219766632087     
 H   3.1400131049132995        3.0917125001505665        9.9427420410239868     
 H  -1.2986876803678893      -0.70085009443134205        1.0475399321754233     
 H   6.9074947102556985        4.7300019047176614      -0.34388446843017761     
 H   1.6726393818456762        4.7719790921598930        8.7614927932856368     
 Dy   4.3035095719049634        16.890309577153825        12.598676192874287     
 Cl   4.3065452789140171        19.567091060302843        12.608891894624767     
 O   3.4701863313827714        16.412551083640629        10.642766656942550     
 N   2.9113176316406997        14.741233864891566        13.069107648600083     
 N   2.0828713213093279        17.318617438947921        13.827069940194111     
 O   5.1352303219447402        16.431785022678071        14.561060797768416     
 N   5.7134835012641183        14.745938212652925        12.152228226438497     
 N   6.5179685697806971        17.324323483218553        11.356980382446586     
 C   3.0342805302341014        15.337492252064621        9.9822283286778752     
 C   2.2789214134094848        14.952801523280845        14.394065812474357     
 C   3.7532276610356576        13.515742351037197        13.132216318304174     
 C   1.8066795258423465        14.586201825935079        12.064895949547710     
 C   1.4368135461263156        18.502235785902165        13.903885892716563     
 C   1.5360378980574347        16.257772211067010        14.471316059038024     
 C   5.5798365481266217        15.367196564150936        15.232310891129060     
 C   6.3448265940397501        14.948974278863338        10.825209831478837     
 C   4.8801499606193754        13.514233690872633        12.101662721585617     
 C   6.8183667267521564        14.609570825544532        13.158901014545178     
 C   7.1544196290755702        18.512198209480321        11.265903666918808     
 C   7.0819540523072417        16.256715284056213        10.738841056334637     
 C   2.2317237759493973        14.364776372689064        10.643102337212737     
 C   3.3656628889885267        15.120685440625969        8.6246917898288444     
 H   1.5913440326457220        14.126531149587917        14.644728346766035     
 H   3.0802858018415242        14.963391420180679        15.149277176900869     
 H   3.1289788034203925        12.616949757234675        12.989289524886170     
 H   4.1815027537657983        13.458948823459068        14.137834080251183     
 H   1.2130770173651342        15.509500195972681        12.119607862460009     
 H   1.1618926947553505        13.749399535735847        12.379740039879531     
 H   1.9260521957384611        19.328127416806414        13.392924651139829     
 C  0.23824161582718487        18.672600651069526        14.592820088428679     
 C  0.34883162071694940        16.356423865917844        15.194509244536432     
 C   6.3933764786330647        14.396388205760829        14.582035826489578     
 C   5.2468904673591421        15.157454206867602        16.590978797324869     
 H   7.0350891706774830        14.123224837220810        10.580091100082401     
 H   5.5429190716420145        14.951576054794677        10.070479337992824     
 H   5.5106590655059344        12.621257783896272        12.254227244010169     
 H   4.4522202132153952        13.444710585863893        11.096591983359708     
 H   7.4038226848791195        15.537680953979114        13.097063649330648     
 H   7.4709596425976486        13.775965545087683        12.851827340893225     
 H   6.6519226794553443        19.343000073082727        11.755784924927276     
 C   8.3611236740469668        18.680421119170195        10.590557921804411     
 C   8.2803171701317790        16.351605295380217        10.034404913544240     
 C   1.7748681417494678        13.243786392396709        9.9427508879880424     
 C   2.8945123980016163        13.993528335243880        7.9417908589130226     
 H   3.9656345930644235        15.861732991364844        8.0989286383047663     
 H -0.23917990366958988        19.647783861145459        14.630571407547583     
 C -0.32514981901231899        17.576593242506281        15.241578604021328     
 H  -5.1085371188954766E-002   15.476875523148898        15.692944565136493     
 C   6.8587710004173674        13.285543295241601        15.293013681587828     
 C   5.7267581632475482        14.040780978210789        17.284789357235212     
 H   4.6360646007044233        15.894119361546895        17.109844644365577     
 H   8.8287280010999236        19.659962546277225        10.538656872362925     
 C   8.9452868497198832        17.576332066763680        9.9747332498462651     
 H   8.6952997355541832        15.466406686586639        9.5587046369011723     
 H   1.1536295370700493        12.515062413718924        10.464705063844274     
 C   2.0919801192257075        13.053329188137198        8.5943697429269612     
 H   3.1552952807484171        13.872225179370995        6.8892258956852972     
 H  -1.2734521064507309        17.670971411048512        15.767874589308281     
 H   7.4878131546380899        12.558239250281812        14.778426325343514     
 C   6.5407183026028388        13.103118539375409        16.642459871435896     
 H   5.4627532340399911        13.924766339171963        18.337216300297495     
 H   9.9016181319575942        17.667593877999032        9.4626529461340869     
 H   1.7032637506449810        12.182936699774196        8.0752797752203946     
 H   6.9365896935815279        12.241015517578253        17.170305548241807     
 Dy   2.7551770396595600E-002   8.5479771699154075        4.1959843228109399     
 Cl   1.6911764708978642E-002   5.8644307040587851        4.2140344867611903     
 O  0.84194885331808034        9.0179442566064996        2.2270185581231305     
 N   1.4241872396544075        10.684135914317290        4.6465905018002474     
 N   2.2514735610791141        8.1169493843422806        5.4194243222481253     
 O -0.78136979228199421        9.0261462516035600        6.1606863606631137     
 N  -1.3904785881648762        10.683671855191095        3.7380772457182441     
 N  -2.1806124237931579        8.0927694622911250        2.9483218021215842     
 C   1.2828923185202459        10.086860007412136        1.5609335087897904     
 C   2.0633702911744276        10.485349902051500        5.9712418607430706     
 C  0.58013456171348621        11.909599910733894        4.7056223115297602     
 C   2.5247961879937209        10.835459944061492        3.6365532907100877     
 C   2.8933236462233229        6.9313339074363238        5.4994476750086330     
 C   2.8032649126782667        9.1792061890934882        6.0565771856071962     
 C  -1.2365984394116234        10.089726651742401        6.8258569515451430     
 C  -2.0245234972928152        10.472084191893691        2.4144793830376083     
 C -0.55114941967640185        11.910449909639253        3.6792194578255839     
 C  -2.4892790142206027        10.825821546815225        4.7492865024942557     
 C  -2.8136053778559504        6.9025739868924232        2.8592439078877936     
 C  -2.7523220837421425        9.1583628811250737        2.3326372540004683     
 C   2.0944562510624478        11.056107199847343        2.2162148977489258     
 C  0.94744656418835893        10.302754082507368       0.20401182881680413     
 H   2.7529208682757398        11.313559237695396        6.2094234708320890     
 H   1.2656356966565605        10.483299539555917        6.7300980178685146     
 H   1.2048756834421335        12.806991770820474        4.5576428051629927     
 H  0.15533348686987475        11.970117239254634        5.7123848392002934     
 H   3.1170838957582898        9.9113303049947419        3.6912840724922655     
 H   3.1716791164739004        11.671873439466285        3.9476547134437237     
 H   2.3987152451631286        6.1047916554433792        4.9945607966879821     
 C   4.0944819761745359        6.7611435555308290        6.1839295836958730     
 C   3.9913549814632967        9.0800783130788929        6.7780258808013523     
 C  -2.0593236989391239        11.049273398408122        6.1703439002155402     
 C -0.90387293414734016        10.308367156566902        8.1829701704405924     
 H  -2.7221104001054366        11.291505440182096        2.1682777285134236     
 H  -1.2252035884102526        10.473239676205349        1.6571061654804971     
 H  -1.1758556502950488        12.807586636380529        3.8314415035759852     
 H -0.12727204160704531        11.974787896150241        2.6721394008407788     
 H  -3.0743798826394033        9.8967876039526992        4.6955184021641223     
 H  -3.1448747044470120        11.656765866794096        4.4410354967131056     
 H  -2.3059692650890091        6.0739693423226679        3.3473741920369502     
 C  -4.0219519868594968        6.7292907388476539        2.1880653693786889     
 C  -3.9520666256451609        9.0572565917167847        1.6310835098002523     
 C   2.5546327025646725        12.173188136494183        1.5119153403574972     
 C   1.4223613160952571        11.425763660378186      -0.48302927941375523     
 H  0.34032462768690469        9.5645633409972728      -0.31759315586170206     
 H   4.5700522844945102        5.7850626379292978        6.2233108404538653     
 C   4.6626890516784831        7.8584821467264563        6.8264985835729828     
 H   4.3948577280275343        9.9600894586754407        7.2727092249365448     
 C  -2.5321797376944941        12.159766692906267        6.8768164670527945     
 C  -1.3907965150777641        11.425314277217675        8.8712768095838115     
 H -0.28777390974663858        9.5771128301123856        8.7037094334657663     
 H  -4.4850414600743385        5.7475659623054929        2.1382650371205916     
 C  -4.6127017942229864        7.8302530991168888        1.5732383652836326     
 H  -4.3719920073807561        9.9405739854681148        1.1561961786590396     
 H   3.1811346647235337        12.900161656250207        2.0300485803875743     
 C   2.2331907987995088        12.362575782644292       0.16440498948966409     
 H   1.1574547174073599        11.546835138814801       -1.5346499751339286     
 H   5.6129022410481291        7.7641787372220525        7.3494802198412934     
 H  -3.1683975973689513        12.879058589039369        6.3600761732471813     
 C  -2.2128705038188934        12.352518942204759        8.2244639840618952     
 H  -1.1260357247586277        11.549127381320586        9.9226103133952215     
 H  -5.5702160950849224        7.7354625649473068        1.0637657366345714     
 H   2.6251520283117000        13.229560095906011      -0.35777016057720917     
 H  -2.6155480510866305        13.214412055052463        8.7473040676549356     
 Dy   3.4833456340336286E-002   8.3939183595215017        12.623903328712180     
 Cl   3.3249608692112069E-002   11.075120560823660        12.615351134611503     
 O -0.78707096294498291        7.9345076211583798        10.658749952715031     
 N  -1.3753068546262790        6.2589313535751909        13.072099304158069     
 N  -2.1801964968585521        8.8376582065579878        13.862917986392373     
 O  0.86010781514667034        7.9267161314596644        14.587565913818306     
 N   1.4311998909239090        6.2545640283771355        12.163468037435132     
 N   2.2613423654704397        8.8311616231837711        11.409893522895713     
 C  -1.2365474183951373        6.8715419433226579        9.9889489478287707     
 C  -2.0089061076760100        6.4630511566524120        14.398177920169248     
 C -0.54022410337291926        5.0284904427612194        13.125751197744725     
 C  -2.4788868589898838        6.1215571638117217        12.063908742609094     
 C  -2.8135460055947439        10.027212007187936        13.955036020992228     
 C  -2.7440753580623474        7.7721330911265136        14.484558680340779     
 C   1.3006049229611827        6.8567659491795130        15.252373668513547     
 C   2.0682799508282073        6.4660822484324054        10.840406250805824     
 C  0.58840610790090342        5.0300510722868372        12.097149532758275     
 C   2.5320037795462929        6.1010174268483652        13.172316782114981     
 C   2.9061903391592869        10.015699719330197        11.336789480547742     
 C   2.8093799959626526        7.7723136098071945        10.763794665634309     
 C  -2.0540545941502022        5.9053597816965411        10.640997258009390     
 C -0.90469684107655135        6.6600394803838201        8.6305109882141515     
 H  -2.7005168727544935        5.6380139569294938        14.641792997595912     
 H  -1.2081542207103604        6.4646344585191216        15.154140179262352     
 H  -1.1690503777044357        4.1343556913175172        12.974061291095758     
 H -0.11333552365593036        4.9618193252966787        14.131497732604615     
 H  -3.0634534796415118        7.0503477332435054        12.124063530687792     
 H  -3.1326218313551020        5.2893083589793388        12.371899760691724     
 H  -2.3106776757569967        10.856262420891960        13.462301842664772     
 C  -4.0172497626895503        10.198967189510052        14.634957797998242     
 C  -3.9393980848200205        7.8705182874552619        15.194034880817082     
 C   2.1049016273521843        5.8833177801924554        14.594425719502125     
 C  0.97302581627547047        6.6461460540108437        16.611984868174485     
 H   2.7574465719028440        5.6403477980119092        10.592603824692102     
 H   1.2692353056009229        6.4754586517983883        10.082818193883917     
 H   1.2114938830677275        4.1304714311165762        12.239177935775318     
 H  0.16152053156871188        4.9756754263316108        11.090797328107675     
 H   3.1257661968720636        7.0241997296812482        13.117236219881397     
 H   3.1775297063421197        5.2636669581229176        12.861034696244641     
 H   2.4160098241311205        10.839523334729785        11.850398671969288     
 C   4.1046482919897498        10.189077935392424        10.648351835160476     
 C   3.9955024285586469        7.8744581879212721        10.039249511259669     
 C  -2.5266061109274469        4.7976894183464136        9.9301417771254989     
 C  -1.3907042152860811        5.5455467937562748        7.9375423707702781     
 H -0.29135274865371219        7.3951267859018754        8.1119824706814185     
 H  -4.4827359955912796        11.179668359377249        14.686621379014438     
 C  -4.6013292789914617        9.0968875957138877        15.254834986950165     
 H  -4.3545545950784650        6.9868870451772462        15.672658780410421     
 C   2.5667153685337296        4.7676536045085491        15.299914287505969     
 C   1.4497586325430747        5.5245002257460269        17.299899029859315     
 H  0.37150569619490453        7.3879091394827237        17.134964955810172     
 H   4.5816862203709210        11.164732647952713        10.614687608085909     
 C   4.6681670213737467        9.0955683495889375        9.9952034180575673     
 H   4.3959225063005078        6.9968014801638780        9.5379174240431670     
 H  -3.1606954824682134        4.0747639156210695        10.444379286145228     
 C  -2.2101494555969174        4.6134167839466889        8.5807161610728180     
 H  -1.1281734758581683        5.4277182191448992        6.8849649499490448     
 H  -5.5553889745543996        9.1908396355364257        15.770806992169689     
 H   3.1893835229244796        4.0383705108820704        14.780683187866149     
 C   2.2538023719971751        4.5835551076628711        16.650103270481154     
 H   1.1920250449574910        5.4078152588094062        18.353797048731387     
 H   5.6161238168922045        9.1921455733357558        9.4685589665153120     
 H  -2.6124194466699788        3.7539988760936085        8.0536599498052315     
 H   2.6476825069701881        3.7176802089183201        17.172593476865206     
         256

 Dy   4.2792992379275745        8.2457045434137635E-002   4.2201764417324279     
 Cl   4.2709829463842768       -2.5980020206207883        4.2112786818170393     
 O   5.0995787162277519       0.54158908898786340        2.2515846436767686     
 N   5.6920575391399817        2.2166409685844459        4.6664556716891461     
 N   6.4973293506909275      -0.36462540736433752        5.4488655658600651     
 O   3.4603281033865416       0.55638762827112598        6.1834984980325265     
 N   2.8850086761516804        2.2241058684023014        3.7590799450686405     
 N   2.0533436029182464      -0.35023231494999912        2.9985322911438472     
 C   5.5456266631406610        1.6070385590624177        1.5832990192313645     
 C   6.3289334784186408        2.0091227232612359        5.9902323110423525     
 C   4.8581099788221991        3.4477331955904429        4.7238996890457683     
 C   6.7935206549349720        2.3543162644588005        3.6560222137603553     
 C   7.1310070962571883       -1.5542943371183040        5.5352989500476166     
 C   7.0632255305510059       0.69928255995195598        6.0712669417296237     
 C   3.0198176404098938        1.6278460699203430        6.8462663043016860     
 C   2.2483555592520110        2.0164884140353538        2.4351882920936347     
 C   3.7277753922764725        3.4491054844124434        3.6968826351406388     
 C   1.7830078946364674        2.3758586855864987        4.7668176093367025     
 C   1.4091003109722544       -1.5346644631038637        2.9187605063747557     
 C   1.5068790523263438       0.71060863611350977        2.3542482886650720     
 C   6.3649412264289156        2.5723116993100494        2.2346855656303677     
 C   5.2078019052617934        1.8237934212016707       0.22687274089441528     
 H   7.0223727169452497        2.8326527712855256        6.2335604977055885     
 H   5.5306041403451314        2.0068573736409014        6.7486506952970426     
 H   5.4873935599329142        4.3416758116258816        4.5727842028454520     
 H   4.4332026377613047        3.5131365260963112        5.7305140849880640     
 H   7.3777541171373020        1.4252469330215010        3.7138694561640317     
 H   7.4482061125480703        3.1861046703350122        3.9633011138638352     
 H   6.6262825659834563       -2.3820285618019352        5.0424776181483537     
 C   8.3373649370382221       -1.7276158096027867        6.2100896041669333     
 C   8.2608488353457350       0.59888310670487088        6.7761518707790911     
 C   2.2102793388518003        2.5965813754692322        6.1881284769182194     
 C   3.3538313657066361        1.8452398264196590        8.2030804877058738     
 H   1.5594008587261430        2.8431987547382422        2.1899459650374271     
 H   3.0473863917440220        2.0096257197614595        1.6775908199431271     
 H   3.1046202798282723        4.3479585899833095        3.8432199549083697     
 H   4.1533415779488951        3.5071110785044142        2.6902190429867696     
 H   1.1910316707049764        1.4516028584408092        4.7117884518613922     
 H   1.1360886669365382        3.2118946328277596        4.4546326500422886     
 H   1.8986425996323393       -2.3603421439157080        3.4298365044487520     
 C  0.21199087042673742       -1.7058467217440978        2.2274656531273491     
 C  0.32193172225572175       0.61092485470028479        1.6272121511769699     
 C   6.8335703333491002        3.6827796819624794        1.5256397418910739     
 C   5.6897657188880419        2.9411596147279369      -0.46424341032754868     
 H   4.5918791445909344        1.0913970003549947      -0.29216488283808434     
 H   8.8032252943546894       -2.7081939047229704        6.2575241629499425     
 C   8.9234075626816711      -0.62729599102573563        6.8308093216008352     
 H   8.6773498654359198        1.4811495377594299        7.2558626589452855     
 C   1.7470614140690797        3.7127789796985624        6.8915982721567808     
 C   2.8765745102200522        2.9679445494977608        8.8888734478840838     
 H   3.9604047711298604        1.1076347461936724        8.7259948346733207     
 H -0.26451340804086498       -2.6816244625433816        2.1889611232959250     
 C -0.35099390170084727      -0.60987871205988764        1.5782166080261633     
 H  -7.7588738193582599E-002   1.4900367519983149        1.1277031284100230     
 H   7.4688052274642924        4.4046586191577175        2.0400199247536270     
 C   6.5112237442303282        3.8718689571611788       0.17831792519499404     
 H   5.4221326967876902        3.0623819032514978       -1.5151351324865858     
 H   9.8793155600632314      -0.72220298634015934        7.3430608499375962     
 H   1.1197730962718726        4.4381743463997285        6.3724955613606449     
 C   2.0652698644292835        3.9028149172984694        8.2396223118754719     
 H   3.1394107845755328        3.0897777924670442        9.9408633938159916     
 H  -1.2986982584119264      -0.70445844275422809        1.0507558833502821     
 H   6.9101633324371328        4.7338160600117742      -0.34710851078678506     
 H   1.6699948165637841        4.7689321605399293        8.7605233947237586     
 Dy   4.3049214906699751        16.888873762735884        12.601018069549523     
 Cl   4.3067368927093446        19.565568156535232        12.609762523116510     
 O   3.4714765242218477        16.413297683793751        10.644557371628366     
 N   2.9115191757271330        14.739990008127712        13.069063066266722     
 N   2.0861785351728850        17.317087921365282        13.833362824262741     
 O   5.1382944279631602        16.428900324585381        14.562251579178943     
 N   5.7133447679094127        14.744234152968618        12.151491239092332     
 N   6.5206673304204648        17.322885866579036        11.362387569464390     
 C   3.0341693460560677        15.339489026276416        9.9829908392185835     
 C   2.2799576920729900        14.949891687920566        14.394710545316238     
 C   3.7525431360237720        13.513780054224798        13.129764523502782     
 C   1.8062689450948977        14.587397866823386        12.065180359498472     
 C   1.4414247375842104        18.501204028968107        13.913181147744377     
 C   1.5375649627049566        16.255004255544673        14.474045258158682     
 C   5.5818827137510807        15.363238610467290        15.232497521019374     
 C   6.3447410871931664        14.949116136908893        10.824818887552556     
 C   4.8791342532129169        13.513235335781756        12.098866670723744     
 C   6.8181487380347718        14.605249054463023        13.157848538863451     
 C   7.1586181136170461        18.510140785853547        11.274512408479206     
 C   7.0827192404048276        16.256476814437477        10.740570663223091     
 C   2.2304895548995982        14.367093869092709        10.642976942975158     
 C   3.3650954861256848        15.123607244350646        8.6251699270525641     
 H   1.5923614834971480        14.123437324025277        14.644704744544024     
 H   3.0818430264943495        14.959378121320452        15.149393431867244     
 H   3.1275584725802617        12.615716200356450        12.985437259257445     
 H   4.1811545337438654        13.455020258472713        14.135134767567456     
 H   1.2136887498767561        15.511280909848454        12.121220932840007     
 H   1.1606670883369006        13.750965614457233        12.379348785953020     
 H   1.9321529328256406        19.328083937970941        13.405293698959886     
 C  0.24213240275145656        18.670802242146355        14.601041857252453     
 C  0.34923173311129962        16.352628803811896        15.195477057924288     
 C   6.3932552957553765        14.391495911607217        14.580924427026385     
 C   5.2501438920727610        15.153607993745068        16.591448255683247     
 H   7.0345566370516552        14.123424870613874        10.578326430288266     
 H   5.5428130326946761        14.953399262996451        10.070139442495217     
 H   5.5090396020706232        12.619549745164182        12.249654243906779     
 H   4.4509262021102627        13.445714168109264        11.093796713473138     
 H   7.4049245553194130        15.532565839719409        13.096850987220432     
 H   7.4694708864317656        13.770989770791790        12.849867185328817     
 H   6.6576499888368961        19.340027191488485        11.767409927818184     
 C   8.3647661443313108        18.678891933780132        10.598343007802940     
 C   8.2800626700878510        16.352164389953479        10.034493706262827     
 C   1.7718466353663118        13.247593000997806        9.9414486375920283     
 C   2.8921993175677443        13.997917117595920        7.9411010991420152     
 H   3.9662177857762821        15.864165385009898        8.1000631909031764     
 H -0.23402806821305991        19.646501449796975        14.641527552431722     
 C -0.32365698124154596        17.573309406337518        15.245058295980886     
 H  -5.2327205359303179E-002   15.472083769832601        15.690793044357660     
 C   6.8573667279782446        13.279421368894402        15.290793819058552     
 C   5.7288131108650333        14.035727748773859        17.284163298523474     
 H   4.6413262956362820        15.891372977797930        17.111177308443718     
 H   8.8338570480332805        19.657794097651482        10.549300064408616     
 C   8.9464166548132553        17.576237249275785        9.9777405688975094     
 H   8.6932078513027875        15.467974293257761        9.5554467557341134     
 H   1.1496500256466995        12.519157307045949        10.462673754362850     
 C   2.0882601258838052        13.058264499291466        8.5927401789513080     
 H   3.1528617926989448        13.877255729913998        6.8884229670568651     
 H  -1.2728202005671541        17.666971043465672        15.769889946972187     
 H   7.4846557995587268        12.551314447121207        14.775210164529007     
 C   6.5402660858018926        13.096882957783606        16.640427136590599     
 H   5.4658172768599940        13.919724880014643        18.336841251864996     
 H   9.9020171995383972        17.668143821632693        9.4644348915560563     
 H   1.6979459530966541        12.189156983549466        8.0727241057469303     
 H   6.9351244008876840        12.233805926518837        17.167371348527869     
 Dy   2.3909671497730399E-002   8.5495390367102715        4.1998789793072930     
 Cl   1.1427745672652428E-002   5.8660902254725240        4.2170450661074605     
 O  0.83921637587872022        9.0183467157043342        2.2308827275487539     
 N   1.4226193378362717        10.684661438644859        4.6501628702334985     
 N   2.2472259160527428        8.1163740814615206        5.4239980119320839     
 O -0.78555208962132950        9.0282231902357086        6.1641217009420757     
 N  -1.3916830727099174        10.686308537994064        3.7409720834454956     
 N  -2.1843116398287719        8.0965097533607491        2.9520062891143897     
 C   1.2814065521801639        10.086483062841424        1.5644425546598602     
 C   2.0616553686496184        10.485144567034334        5.9747993322620472     
 C  0.57956060377565743        11.910804553489264        4.7091411631531734     
 C   2.5233277216624805        10.835084749174328        3.6401162651400583     
 C   2.8880123851822153        6.9301969910908827        5.5042264992390884     
 C   2.8008885434188446        9.1785859126956595        6.0596075761047965     
 C  -1.2400659744077491        10.092345044328267        6.8289275093634281     
 C  -2.0251922130952100        10.475299084929127        2.4170478660917389     
 C -0.55139674305093456        11.912428333959500        3.6823960799837225     
 C  -2.4908666894137350        10.829453920943482        4.7516045869295036     
 C  -2.8185528308706340        6.9069760541616159        2.8633000264251955     
 C  -2.7539949038280946        9.1622028089500489        2.3346779959336454     
 C   2.0934792045749653        11.055441488798230        2.2195503250659505     
 C  0.94706364835890600        10.301785326738246       0.20712357731120273     
 H   2.7516344527171599        11.312891614330264        6.2133329828213926     
 H   1.2638716068710403        10.483144849137277        6.7336176636456759     
 H   1.2050296380614225        12.807706699713648        4.5610757740753289     
 H  0.15462263834658319        11.971817008703091        5.7158322447335284     
 H   3.1151485008721931        9.9106625446964944        3.6951687685615102     
 H   3.1707244431159336        11.671198418977523        3.9510246824624824     
 H   2.3920185708754191        6.1037005463955865        5.0006318317586551     
 C   4.0899264840163578        6.7594064735205528        6.1872562019972488     
 C   3.9901573283755312        9.0790472389525938        6.7789954945009008     
 C  -2.0613254336927498        11.052710127905414        6.1727811355103599     
 C -0.90800380509822665        10.310557020177937        8.1862397426603941     
 H  -2.7219698088702908        11.295312552454732        2.1705827251089485     
 H  -1.2254306004735018        10.475880815070234        1.6601529717203314     
 H  -1.1755111826300326        12.810028766020352        3.8341367086173235     
 H -0.12704780867136353        11.976216494766827        2.6754869772938523     
 H  -3.0766616891596024        9.9008696164351324        4.6977091245427482     
 H  -3.1455858580980078        11.660915788929398        4.4429471971087366     
 H  -2.3123448810593397        6.0782443402151127        3.3526661994912996     
 C  -4.0262934952063318        6.7345204141317696        2.1908947190191257     
 C  -3.9526500629634409        9.0617323614445233        1.6311425888668347     
 C   2.5552945148097819        12.171478715796123        1.5146539268049981     
 C   1.4235596944635049        11.423768254185457      -0.48046057000917014     
 H  0.33940157549126981        9.5639883587648491      -0.31438387580780136     
 H   4.5643645952630063        5.7827972005528645        6.2271545455359103     
 C   4.6603896587189881        7.8568394630509708        6.8276038914819885     
 H   4.3953129120516898        9.9591319758502941        7.2721851866910301     
 C  -2.5332156453629961        12.163926494137511        6.8787091406018623     
 C  -1.3940968085185093        11.428182297111784        8.8740624178225413     
 H -0.29322404546442576        9.5783558257415891        8.7072928074438440     
 H  -4.4907391305162259        5.7534251280703295        2.1417358773470614     
 C  -4.6146630456819908        7.8354621227445929        1.5738062112890883     
 H  -4.3707329426871713        9.9449755926454095        1.1545396432393595     
 H   3.1825470012823560        12.898021719766806        2.0324928589250497     
 C   2.2350080013996725        12.360189916796195       0.16676804499310938     
 H   1.1592739790715734        11.544407139743202       -1.5322923358892859     
 H   5.6113761945320864        7.7621741057480351        7.3490950761608627     
 H  -3.1679406303459676        12.884105000959581        6.3613688479647879     
 C  -2.2145270006125957        12.356337681936507        8.2265283919412635     
 H  -1.1299333628390851        11.551760229680390        9.9255740288634797     
 H  -5.5715203276232819        7.7411083877315372        1.0630574283897143     
 H   2.6283801277744669        13.226276587570673      -0.35585301595147278     
 H  -2.6165428817244205        13.218747310468309        8.7489324342366235     
 Dy   3.3997655260224191E-002   8.3909001958143339        12.621051177474786     
 Cl   3.1290116428074714E-002   11.072281595382440        12.612098935374334     
 O -0.78759198126332186        7.9287120223389209        10.657015116443354     
 N  -1.3738175317841859        6.2554563793501279        13.072684764438712     
 N  -2.1827077192390347        8.8342759584053265        13.856606129194914     
 O  0.85891282223111354        7.9273321108064438        14.586295997812204     
 N   1.4326700216826060        6.2529260292514239        12.164260470123422     
 N   2.2591872799802935        8.8294581880891805        11.404861054830477     
 C  -1.2369373905634249        6.8650406245817726        9.9882056332858458     
 C  -2.0077715409173398        6.4614023111349415        14.398259126779498     
 C -0.53726710721527959        5.0261553093408127        13.128664288063149     
 C  -2.4770843892932559        6.1149442038411488        12.064685818239395     
 C  -2.8177178784964965        10.023133830258624        13.945650209761485     
 C  -2.7439079789082315        7.7700567528510094        14.482683927893852     
 C   1.3007859640074553        6.8587700550530091        15.252307627709031     
 C   2.0694975297854716        6.4629933917216036        10.840805493737214     
 C  0.59125536533393552        5.0273748182578917        12.099962467505517     
 C   2.5336809689975288        6.1024112206322441        13.173334659709989     
 C   2.9023297479728578        10.014740576286798        11.329147536165161     
 C   2.8097499929084346        7.7695994737381300        10.762612297889540     
 C  -2.0525509276001350        5.8982744986310278        10.641708705139594     
 C -0.90722059278436751        6.6540612303892139        8.6292279051427681     
 H  -2.6989251007696624        5.6363761688196625        14.643113833030609     
 H  -1.2071443754069069        6.4646989030127475        15.154321896974901     
 H  -1.1649339718029570        4.1309562486116782        12.978658413030505     
 H -0.11028845453728690        4.9617162500311203        14.134492493803076     
 H  -3.0633336858943414        7.0427169577956708        12.123963913558528     
 H  -3.1293199564700678        5.2818633704862261        12.373590647561150     
 H  -2.3169797223379978        10.851165160027973        13.449168052309847     
 C  -4.0202895826263667        10.195462840373368        14.627368143965494     
 C  -3.9375262130133470        7.8693325602368418        15.194926593978055     
 C   2.1067737759014564        5.8858133005283042        14.595646185334749     
 C  0.97295788625031365        6.6488159603738950        16.612008253282990     
 H   2.7589983035685628        5.6372619272079394        10.593950668361401     
 H   1.2702895700006154        6.4711646239655920        10.083380927455943     
 H   1.2154152405451517        4.1287381367777174        12.243248886716879     
 H  0.16421738104580791        4.9711917409877415        11.093757461405117     
 H   3.1260249268813758        7.0264249392208322        13.117080430587597     
 H   3.1804970030614137        5.2656789859486119        12.863119855963092     
 H   2.4100376384540803        10.839347965853191        11.839423952946191     
 C   4.1018203536264997        10.187808975161616        10.642426452940317     
 C   3.9973814271724311        7.8711461503141820        10.040548672639778     
 C  -2.5252498293516314        4.7901858378642768        9.9316305745169995     
 C  -1.3935133207573875        5.5391932542375173        7.9370582985801850     
 H -0.29563729600247479        7.3900806797012502        8.1098804461209451     
 H  -4.4874676758941865        11.175448918184834        14.676110591376291     
 C  -4.6010039889609748        9.0949676950425911        15.252991353633442     
 H  -4.3502512393523105        6.9868401163181639        15.677581675506946     
 C   2.5701286553558194        4.7716346207723666        15.302435493170645     
 C   1.4512710877620496        5.5286833052306843        17.301240305106209     
 H  0.36983960919660303        7.3898908817884825        17.134078934340113     
 H   4.5772312676472806        11.164176648701810        10.606281644923939     
 C   4.6685221543824973        9.0930102873592915        9.9943519842717112     
 H   4.4000208218336709        6.9926329075092521        9.5425542680621120     
 H  -3.1580248085121423        4.0667911550807130        10.446793316430151     
 C  -2.2108814334979447        4.6062969265644584        8.5817074455152120     
 H  -1.1328126144387787        5.4217419267299327        6.8839954154660301     
 H  -5.5538958857362664        9.1895985635909518        15.770960168946459     
 H   3.1940850249829866        4.0427737004213800        14.784161228377432     
 C   2.2572145328314503        4.5884719747752483        16.652747219654103     
 H   1.1932174245716607        5.4125710446396047        18.355126254520925     
 H   5.6175323318614696        9.1891874362238362        9.4695738882435414     
 H  -2.6135012142799856        3.7466342756957389        8.0554138541701548     
 H   2.6524879853801258        3.7238799154122137        17.176284924510139     
         256

 Dy   4.2825996614137862        8.5149562567068821E-002   4.2161955440162142     
 Cl   4.2785798216921380       -2.5953621157103934        4.2065752151085203     
 O   5.1017428806138758       0.54568696349393175        2.2478455635383843     
 N   5.6921982558699904        2.2207630717922231        4.6631920321945737     
 N   6.5015045473954629      -0.35904549463216878        5.4440783235800323     
 O   3.4632500821932708       0.55710651478556317        6.1801194362662635     
 N   2.8851426294258400        2.2248258987511504        3.7561515027843204     
 N   2.0568736793591236      -0.35101152342499958        2.9951404201219236     
 C   5.5476624790703299        1.6112875345812088        1.5797138288656822     
 C   6.3288184536593199        2.0139890511306184        5.9871798339211768     
 C   4.8567556609610998        3.4508309388452214        4.7205092673228846     
 C   6.7938249798174866        2.3598077975794007        3.6532065407301775     
 C   7.1368323166285945       -1.5478415519091520        5.5301668850738084     
 C   7.0644000123755033       0.70492984822597793        6.0689893333648106     
 C   3.0214681845049465        1.6276844745101715        6.8433996003508435     
 C   2.2480704572760057        2.0161269077676773        2.4326154166468172     
 C   3.7264842254882362        3.4507558840562216        3.6934489329203188     
 C   1.7834785190682334        2.3753302031432488        4.7644243178683512     
 C   1.4143382571861269       -1.5363539720019319        2.9152916613873776     
 C   1.5076827922631721       0.70956410980675499        2.3527702316825363     
 C   6.3657317941644580        2.5772454090550250        2.2316466484651833     
 C   5.2110944635808956        1.8271315314008352       0.22288083449720764     
 H   7.0213209403226244        2.8382517812927626        6.2306207831527942     
 H   5.5301694915725657        2.0110783153204510        6.7452385178485210     
 H   5.4849514030664581        4.3455350941129414        4.5696205433227259     
 H   4.4316169409306525        3.5156232304981558        5.7270539358940322     
 H   7.3791352229186504        1.4314387170607503        3.7112868281820157     
 H   7.4473694623240343        3.1923801247175061        3.9607481344819178     
 H   6.6343253280417276       -2.3756582019009671        5.0352593978741771     
 C   8.3420128104691109       -1.7201736756513932        6.2072126327334658     
 C   8.2602019775228666       0.60526239070243548        6.7771221664895451     
 C   2.2108785613759001        2.5959048859346163        6.1857500243591099     
 C   3.3549635312533179        1.8447020666098297        8.2004387480529370     
 H   1.5583451394630716        2.8421359250191212        2.1871918822187135     
 H   3.0467941724220111        2.0093609544307296        1.6746886816715636     
 H   3.1023329410141360        4.3489678893916546        3.8396642657041848     
 H   4.1519698434744479        3.5089766946522079        2.6867412614933843     
 H   1.1922692724524884        1.4505838025704045        4.7093522004306960     
 H   1.1356321773182694        3.2108493061138805        4.4527462918211445     
 H   1.9060341309661697       -2.3617995025078535        3.4246765767743761     
 C  0.21621433516336871       -1.7086749001720491        2.2259998761636743     
 C  0.32117450957786087       0.60897706605014246        1.6285126411884847     
 C   6.8344515500745500        3.6876806741312400        1.5226790552455369     
 C   5.6933264243940220        2.9444108656139685      -0.46820002106377429     
 H   4.5963027694454670        1.0938721957274971      -0.29634830081904212     
 H   8.8096628398273449       -2.6999311877114853        6.2538432916249711     
 C   8.9245310026408333      -0.61996834946286794        6.8313839132504173     
 H   8.6740529688679597        1.4873640972297151        7.2593738888226422     
 C   1.7462173629845397        3.7110832625492818        6.8899024917283906     
 C   2.8762262505100260        2.9663524772488801        8.8868906981420412     
 H   3.9624884523149304        1.1076663900968364        8.7230272618366609     
 H -0.25858040672043253       -2.6852582162716900        2.1869791271479624     
 C -0.35003537675042357      -0.61276734102994390        1.5795461425130815     
 H  -8.0712107246791287E-002   1.4880441983491575        1.1308469432550114     
 H   7.4685849532821464        4.4102482654288586        2.0374396978268132     
 C   6.5135257636151644        3.8758312942305895       0.17492730979749702     
 H   5.4268879494938460        3.0649523428257490       -1.5194727038432929     
 H   9.8793113951316176      -0.71434639827007962        7.3457851040687974     
 H   1.1178808351359364        4.4359195580998634        6.3712835384303217     
 C   2.0638797843646421        3.9006462059492351        8.2381226470877369     
 H   3.1388084642377660        3.0878430847835223        9.9389847466079946     
 H  -1.2987088364559634      -0.70806679107711401        1.0539718345251412     
 H   6.9128319546185661        4.7376302153058871      -0.35033255314339257     
 H   1.6673502512818921        4.7658852289199656        8.7595539961618787     
 Dy   4.3063334094349877        16.887437948317942        12.603359946224762     
 Cl   4.3069285065046721        19.564045252767617        12.610633151608255     
 O   3.4727667170609235        16.414044283946875        10.646348086314184     
 N   2.9117207198135668        14.738746151363857        13.069018483933359
[truncated: 1,281,471 more chars]
