# Supplementary material for: Unraveling the Contributions to Spin–Lattice Relaxation in Kramers Single-Molecule Magnets
Source: J Am Chem Soc. 2022 Dec 9;144(50):22965–75. doi: 10.1021/jacs.2c08876 (PMC9782788; doi:10.1021/jacs.2c08876)
Supplement: Supplementary file 2 — ja2c08876_si_002.zip [file ja2c08876_si_002.zip › phonon_Dy/mol-9/mode-1-10/9/Cart_disp.xyz]

         256

 Dy   4.2707321968161445       0.18698612639525686        4.2365851731469952     
 Cl   4.2759271019976355       -2.4945569054531873        4.1863046905284822     
 O   5.0749444698432598       0.66283623748297160        2.2739491351427437     
 N   5.6889127881181034        2.3122199440190063        4.7015755317006453     
 N   6.5016157653208033      -0.28325156534168111        5.4408868287819967     
 O   3.4610460546642154       0.61860160671053732        6.2211268494140297     
 N   2.8852605819734651        2.3199450253339733        3.8054823138987306     
 N   2.0329006406973620      -0.23896237683713339        3.0461914195499458     
 C   5.5523539387853145        1.7137901627740648        1.6042107340126632     
 C   6.3275585974822111        2.0810017169126169        6.0204436318208536     
 C   4.8531219845617768        3.5402686885106944        4.7782062109719945     
 C   6.7869618369502112        2.4625713921292416        3.6910638849104909     
 C   7.1312840801529482       -1.4755321631424270        5.5158568096196356     
 C   7.0640245171882139       0.77102185357641517        6.0819338169542148     
 C   3.0070878366477594        1.6756067231513616        6.8963213182200107     
 C   2.2447619054876289        2.1238376478972394        2.4814747203244667     
 C   3.7261406532538128        3.5462112492554221        3.7487387598492283     
 C   1.7856804716797308        2.4622144327435680        4.8165298003329884     
 C   1.3855547673970410       -1.4211834347034489        2.9660434486455101     
 C   1.4972745318853655       0.82198159346046640        2.3935167803713964     
 C   6.3701688456424748        2.6749245530505781        2.2639964394886820     
 C   5.2590106498215929        1.9091951386713870       0.23363719941445346     
 H   7.0186571477998339        2.9008721905706740        6.2816177966453788     
 H   5.5281434086584031        2.0594089085801719        6.7774622326115930     
 H   5.4788668651867134        4.4386708367526770        4.6382595663557513     
 H   4.4261319073745753        3.5919981984213250        5.7851139715848969     
 H   7.3796277662699072        1.5386927785004412        3.7488773158551059     
 H   7.4359085869758177        3.2984824330203191        4.0003161269121250     
 H   6.6280803363860752       -2.2953581295017211        5.0080646441217480     
 C   8.3316829646326038       -1.6600938286556635        6.1979901920450393     
 C   8.2563568396473190       0.65943880249531617        6.7940744364046246     
 C   2.2075377316100124        2.6576464060466076        6.2432302852010180     
 C   3.3106484336608615        1.8604771882630928        8.2658915900515186     
 H   1.5599815825682495        2.9557463408907978        2.2431986115226343     
 H   3.0434366443188976        2.1159143576050519        1.7237170452291388     
 H   3.1007892095627745        4.4436389963295380        3.8929174248901690     
 H   4.1565298030591711        3.6036990372761535        2.7438444414600109     
 H   1.1896994315876748        1.5415383977733310        4.7479298465420348     
 H   1.1423943759443436        3.3053475534008760        4.5163540772946273     
 H   1.8704368146683445       -2.2473901749797345        3.4809806285151672     
 C  0.19137971374392748       -1.5878484137890332        2.2692551396282479     
 C  0.31965695933120536       0.72551762843968715        1.6535516666047421     
 C   6.8832565394732885        3.7603604214050423        1.5456014441018142     
 C   5.7867734927789582        3.0015093071517147      -0.46570937515747018     
 H   4.6433476347131224        1.1767977720503529      -0.28677964514257648     
 H   8.7949270597161426       -2.6422765691366479        6.2369183388777012     
 C   8.9154161532572367      -0.56918894340744663        6.8367274617507139     
 H   8.6700480366914157        1.5335446672455701        7.2908851453634469     
 C   1.7258385053883145        3.7555437601889743        6.9625918159287572     
 C   2.8084965626872767        2.9616619642686777        8.9690506966059171     
 H   3.9085226916471054        1.1092955743111139        8.7811909904223420     
 H -0.29228141720758977       -2.5602364798853547        2.2333424064594731     
 C -0.35978803981269808      -0.49177480914535732        1.6096764675343160     
 H  -6.9043837023781363E-002   1.6026131293257104        1.1412610564020418     
 H   7.5236820408989216        4.4768072614792276        2.0610479860560447     
 C   6.6090745840737490        3.9264232201135796       0.18413192606647666     
 H   5.5505071008582876        3.1073879871470558       -1.5264392918371610     
 H   9.8670012797514648      -0.67377875597368908        7.3545681715817723     
 H   1.1081070029401581        4.4927000743353673        6.4478671334543485     
 C   2.0087770891839365        3.9090495531811489        8.3231577646523132     
 H   3.0432538222835750        3.0566548043465138        10.031130253713142     
 H  -1.3038578502304372      -0.58519497440753909        1.0759901366791751     
 H   7.0521599492305853        4.7645837446599542      -0.34543079593636944     
 H   1.5912825851308101        4.7564697519581580        8.8556330286501197     
 Dy   4.3146917065061334        16.800719277164220        12.574997729922996     
 Cl   4.2932911053244416        19.478148727096656        12.597727005513001     
 O   3.4538845809400143        16.295033811911594        10.645507049219804     
 N   2.9497657863833444        14.644384077064023        13.096348513912906     
 N   2.0859584942461749        17.222317984441101        13.787113614768463     
 O   5.1853842124373202        16.409211209489865        14.543798013413493     
 N   5.7401969506143411        14.678115250850142        12.153337834704752     
 N   6.4928495431579565        17.255780147763389        11.287394805425144     
 C   3.0042019381395479        15.219888580858978        9.9949364602300914     
 C   2.3324693138004284        14.878818633965361        14.424905666102745     
 C   3.8103385994117835        13.432923797214556        13.172950312460685     
 C   1.8353184543986190        14.452363649205319        12.109986753647931     
 C   1.4158192099634843        18.395484847316752        13.823289397317541     
 C   1.5723159337959767        16.175437494162949        14.482809093951010     
 C   5.6435254326139539        15.358334927585870        15.226660105876782     
 C   6.3544973978647628        14.868837853995636        10.815406634073344     
 C   4.9229706193955431        13.434433647802411        12.127506057575200     
 C   6.8573372339103589        14.570776163542330        13.150722080844883     
 C   7.1132908308604401        18.450496439796069        11.174360242536613     
 C   7.0862973135999958        16.177361610974859        10.713023243756528     
 C   2.2330401185765769        14.236415994690924        10.678412931686998     
 C   3.2802199261620566        15.025233109218208        8.6207703133988769     
 H   1.6576657846448171        14.050791385785544        14.703714730578541     
 H   3.1449780742222857        14.917043118212584        15.168104189176974     
 H   3.1992380199969421        12.521699282825505        13.049879442278666     
 H   4.2513697354918207        13.396653647343259        14.174491904683197     
 H   1.2179206746485873        15.360593893696322        12.167263309517759     
 H   1.2155942285251093        13.601686420078630        12.441089719606946     
 H   1.8786872014241620        19.210702369813525        13.268844406977790     
 C  0.22702273338141349        18.568703686565609        14.527683095405493     
 C  0.40232389322312390        16.280660897412258        15.234933227505664     
 C   6.4487627466186854        14.376949568088671        14.580893461455043     
 C   5.3353352018232698        15.174186827426221        16.595651972455457     
 H   7.0411445282504523        14.041178732323651        10.568332749272063     
 H   5.5409067980786215        14.867893320359332        10.073264473459902     
 H   5.5692950303583597        12.552313634529948        12.278734251245904     
 H   4.4801325007247872        13.352125072084668        11.129183899304442     
 H   7.4312508237815198        15.505210239173703        13.069391649845230     
 H   7.5155964011258440        13.739828866441091        12.849672935789195     
 H   6.5853535004723600        19.290340154017969        11.624060594142078     
 C   8.3379093428340703        18.612270374342970        10.529492735570566     
 C   8.3057611166558782        16.263485616294542        10.043910150991891     
 C   1.7463444663734384        13.126610630771980        9.9805320557479451     
 C   2.7802537063230970        13.907670022089164        7.9418927976841953     
 H   3.8556024466104870        15.779307589450578        8.0832374594988909     
 H -0.27473741559144599        19.533633548891963        14.527264951890936     
 C -0.29449957263809939        17.490404992022668        15.244306326935854     
 H   3.2705119337874081E-002   15.414400834753048        15.782351188639035     
 C   6.9247998999607612        13.277377090267221        15.302109655777125     
 C   5.8283138671524508        14.069842425422507        17.300660624864239     
 H   4.7311211863346037        15.920707935407494        17.109609354459096     
 H   8.7916248604447897        19.597565509144800        10.455599656814611     
 C   8.9588094255450521        17.494264313948594        9.9721051617211316     
 H   8.7437721677170064        15.369929820170343        9.6025045964415625     
 H   1.1401789967334663        12.392733554730803        10.513472126606748     
 C   2.0049118060913531        12.959040433031399        8.6157656014298762     
 H   3.0002765717660291        13.800833312510250        6.8773675723459835     
 H  -1.2317956395059750        17.591644698301806        15.789011554020711     
 H   7.5424150801997856        12.539105721634455        14.788712057652353     
 C   6.6312785978298745        13.120773356870354        16.660497281947340     
 H   5.5795872484304212        13.970900115233947        18.358921711662717     
 H   9.9313857763297566        17.580661390197893        9.4899271653420580     
 H   1.5856448053925096        12.100554416635459        8.1017960631643700     
 H   7.0391919497425111        12.269957731988313        17.196890667640332     
 Dy   6.7046364566480318E-002   8.6203209522573516        4.1861647837596099     
 Cl   7.9632921171839677E-002   5.9374113004165103        4.2309318252792050     
 O  0.90288302297189715        9.0810410099117806        2.2227051843912187     
 N   1.4360102241465749        10.767631748163090        4.6410454536243311     
 N   2.2759539568919429        8.2146133355560540        5.4371476817052962     
 O -0.78381314288206805        9.0839323854172793        6.1362483838578115     
 N  -1.3646785495832037        10.741525874597903        3.7021966971282096     
 N  -2.1276390804634793        8.1363070284928760        2.9313273069664705     
 C   1.3484289363794528        10.147549452493134        1.5567786967787616     
 C   2.0539714160359077        10.579839772825670        5.9773268044399170     
 C  0.58286069526768192        11.987568887244494        4.6807761990248915     
 C   2.5511897249506079        10.921154386590771        3.6480518343062323     
 C   2.9291147558613213        7.0359054670118493        5.5258991139197047     
 C   2.8090647493628951        9.2841664597258511        6.0783531243498867     
 C  -1.2616186754485768        10.139234540314447        6.7991302896481010     
 C  -1.9867616796935219        10.509207834365036        2.3760255025806760     
 C -0.53391006247964323        11.973366944221532        3.6388493298708844     
 C  -2.4725013173973895        10.888606597658852        4.7014873172139620     
 C  -2.7573813156636557        6.9432086600277643        2.8632713683628497     
 C  -2.7134233720369179        9.1940538747685032        2.3145965718823569     
 C   2.1421239481153460        11.127326585877308        2.2193998704661739     
 C   1.0377246314611352        10.347786815704673       0.19114835336081590     
 H   2.7276225398749254        11.417431561471655        6.2272288967242533     
 H   1.2404365349174227        10.565828549102843        6.7194757778578058     
 H   1.2038461166483807        12.888183958503244        4.5370644518929311     
 H  0.14198980640177924        12.050202452278720        5.6808516684344506     
 H   3.1507259630169040        10.002404956037003        3.7177911813221449     
 H   3.1861420531577496        11.765268435458026        3.9635735494191775     
 H   2.4464631820700058        6.2022252097420330        5.0208701332596011     
 C   4.1268285925885317        6.8820056940533423        6.2195057534452642     
 C   3.9894437425086986        9.2004154402935647        6.8152414058665434     
 C  -2.0642700333168347        11.106723355386052        6.1297336528719102     
 C -0.98158905279184339        10.333311301435097        8.1728047401974546     
 H  -2.6830903948377269        11.323553907645422        2.1103504258377188     
 H  -1.1803667045695554        10.496422403150525        1.6262652351352380     
 H  -1.1671995964289812        12.867234586772804        3.7770178165848178     
 H  -9.8444770543348131E-002   12.032258622940848        2.6361238754816512     
 H  -3.0612866965605026        9.9618876256813049        4.6427640263934427     
 H  -3.1220327444369627        11.721599310633163        4.3854253780181542     
 H  -2.2386671863030565        6.1207280715946464        3.3503414077908449     
 C  -3.9772792080087447        6.7606709179624458        2.2150606583869079     
 C  -3.9264734498626161        9.0840121653182884        1.6373322286100340     
 C   2.6124434139431676        12.238670942269586        1.5139591386643390     
 C   1.5229366833862148        11.466048364010469      -0.49670073134270759     
 H  0.44285281851336583        9.6007034663488575      -0.33369295739859406     
 H   4.6153395433186741        5.9124297535214776        6.2641454062329451     
 C   4.6748946471885526        7.9866594904281580        6.8672749373583510     
 H   4.3751654100498554        10.083988242564111        7.3184270708601664     
 C  -2.5633074691367645        12.206235960521553        6.8361376276903645     
 C  -1.4982014451175805        11.437029817110211        8.8619146721167485     
 H -0.38312003724427030        9.5918803135109041        8.7013051269293271     
 H  -4.4368422744420393        5.7768686811469090        2.1801210467850773     
 C  -4.5846358690254014        7.8543346101292935        1.6037108110318292     
 H  -4.3570975068259097        9.9616239027744609        1.1611772605922450     
 H   3.2250738039470361        12.974705964499696        2.0365987487941326     
 C   2.3187341128511956        12.410922366309176       0.15800051469185061     
 H   1.2748762245972816        11.577598650104290       -1.5538450744039261     
 H   5.6210470152541454        7.9015586129391604        7.3984842818562875     
 H  -3.1847119103875343        12.931940523352855        6.3095716868598419     
 C  -2.2961724302998752        12.374513645530143        8.1992277233782698     
 H  -1.2715603460448668        11.543416965685848        9.9248811873017075     
 H  -5.5521097491796993        7.7518035154486364        1.1145401091615568     
 H   2.7236654241140275        13.271416459070847      -0.36298063945172293     
 H  -2.7246701300155847        13.223831169891582        8.7223497849460472     
 Dy  -3.2809224946010365E-002   8.2988697360350603        12.607351253665135     
 Cl  -9.2058175813350601E-002   10.980780012106335        12.539175636988439     
 O -0.83643217056808772        7.8346772660481543        10.648072908273113     
 N  -1.4296807744805402        6.1650351065945470        13.059077646450410     
 N  -2.2295916307582972        8.7370208350394662        13.889833191143062     
 O  0.81938069479808062        7.8623884391375229        14.580444983313685     
 N   1.3707262444556272        6.1735018242844539        12.147291127549325     
 N   2.2128539107988541        8.7573532421292075        11.459732965332769     
 C  -1.3130467817224800        6.7854739949069440        9.9748161566579316     
 C  -2.0487066311415441        6.3584532077338860        14.393432334475852     
 C -0.59333651388963160        4.9343965219243300        13.095508385603377     
 C  -2.5427498186806035        6.0359391595402405        12.060915548899237     
 C  -2.8583287904534207        9.9269745247540300        14.010759237811918     
 C  -2.7907597099764492        7.6614471979374716        14.497309575055400     
 C   1.2693436228171873        6.7988912906729926        15.248093185754973     
 C   2.0136605207578149        6.4085302439081575        10.830936698113094     
 C  0.52824972616592913        4.9506778071516671        12.060025282562684     
 C   2.4667921884097344        6.0051295071636464        13.157473326073287     
 C   2.8650680863592335        9.9402148891843733        11.429978595021536     
 C   2.7567902011794430        7.7152784226466729        10.783145497235733     
 C  -2.1370199402566019        5.8278805531861746        10.630617171948252     
 C  -1.0072583961414434        6.5881256601961571        8.6084251814484531     
 H  -2.7287576194968661        5.5265812446603695        14.644810361809430     
 H  -1.2359857238118548        6.3677902122144436        15.136574183699469     
 H  -1.2223180723592570        4.0410429182404410        12.939867288836243     
 H -0.15778671038918626        4.8598559880827139        14.097500282017554     
 H  -3.1248308906666704        6.9657750157916238        12.132914927964109     
 H  -3.1959091154790920        5.2038015240488980        12.370365482234231     
 H  -2.3554124188987760        10.764999079144163        13.532536950021845     
 C  -4.0586962871570851        10.086969455486040        14.698961664092529     
 C  -3.9839409190166108        7.7462650097443575        15.212067911067605     
 C   2.0463061578773174        5.8048466644904551        14.584266147216878     
 C  0.98837092457556419        6.6205399510732592        16.624292542119516     
 H   2.7046694527284716        5.5881622385341529        10.571939479408467     
 H   1.2179229753650158        6.4333000199435340        10.070343966270489     
 H   1.1513619550395444        4.0479377653668038        12.183071219497382     
 H   9.6157119956203824E-002   4.9144003698842846        11.054729216795378     
 H   3.0755640119145853        6.9185300546492883        13.099380245057050     
 H   3.1000022269895795        5.1569821789724086        12.848744939982890     
 H   2.3771331212333711        10.750653404320461        11.967649107606825     
 C   4.0669572986528237        10.127414899930383        10.751571722874646     
 C   3.9419450960123061        7.8340446103083812        10.059369216081228     
 C  -2.6477399609054380        4.7427665801588521        9.9114722414341543     
 C  -1.5303311823009462        5.4940443195816666        7.9085082480158926     
 H -0.38663490457504712        7.3204728086091775        8.0928439605521607     
 H  -4.5207507831867071        11.068463184358409        14.775381908156211     
 C  -4.6444807648261675        8.9723697513610592        15.294953499825233     
 H  -4.3966154217802451        6.8554612618618211        15.680091886586435     
 C   2.5207148773709904        4.6987333360100223        15.296670382468365     
 C   1.4849194296139707        5.5129662490587528        17.320824393396151     
 H  0.41005894815241017        7.3798067513676200        17.150199450738665     
 H   4.5530205410119269        11.099785016984365        10.754978890725752     
 C   4.6217345577189946        9.0529484409560705        10.058009056970231     
 H   4.3357430162309765        6.9707864000115176        9.5268497141360040     
 H  -3.2896227487650291        4.0260961593937177        10.424462789498639     
 C  -2.3617564803835247        4.5738156118307280        8.5535037171609094     
 H  -1.2848066768927784        5.3843122803699179        6.8507105530288550     
 H  -5.5971780470846237        9.0584333188452284        15.813803228730579     
 H   3.1234505655851215        3.9543551282866578        14.773691041627272     
 C   2.2560365099263811        4.5495911596012988        16.662141993323832     
 H   1.2664640312529900        5.4236680462213513        18.387416058421337     
 H   5.5697314272275280        9.1625390243251505        9.5341199963210048     
 H  -2.8016945187874440        3.7350289058998531        8.0234009778834334     
 H   2.6660195759218874        3.6950921233823646        17.189640346091249     
         256

 Dy   4.2714905912203376       0.18202892406049401        4.2353666468046454     
 Cl   4.2764395817477538       -2.4994651707205278        4.1870830434220583     
 O   5.0763925986010969       0.65718366750882307        2.2724570025556066     
 N   5.6890840973421977        2.3078532055680561        4.6994931747506135     
 N   6.5018189642597628      -0.28676226616959705        5.4408070414078971     
 O   3.4613023549810045       0.61556279644001044        6.2189075256683282     
 N   2.8852613820097921        2.3152250705222746        3.8028693512287943     
 N   2.0342757964524938      -0.24460379459027673        3.0434692760274484     
 C   5.5522211565960484        1.7088774801403617        1.6028066292370300     
 C   6.3276158390531005        2.0778944000169859        6.0186278180698114     
 C   4.8532359524886886        3.5359516881901598        4.7751518427033943     
 C   6.7873202103377004        2.4577077890577796        3.6890302340499663     
 C   7.1318527529953011       -1.4788249933203057        5.5163157101436537     
 C   7.0641020160388033       0.76799961772259440        6.0811727123565040     
 C   3.0078893812453713        1.6732025309487937        6.8935318971290096     
 C   2.2449130779782474        2.1184340355773776        2.4789031113682434     
 C   3.7260932735261223        3.5415210009776508        3.7458025833917667     
 C   1.7855939052707441        2.4578437971413893        4.8138048616363394     
 C   1.3872558391971888       -1.4270264370132764        2.9633324170332345     
 C   1.4978351319010972       0.81630849296244312        2.3914055500878266     
 C   6.3699865214553508        2.6702872813380489        2.2622270040792478     
 C   5.2567794684255134        1.9052588638178176       0.23289978584873078     
 H   7.0187377485948428        2.8980211206071402        6.2789209602431102     
 H   5.5282229803654834        2.0572034260011636        6.7756804380010127     
 H   5.4790489842373784        4.4342070137450431        4.6346694322279642     
 H   4.4263268742108464        3.5883037852452588        5.7820379623456519     
 H   7.3796721943914116        1.5336396646304191        3.7468686600723506     
 H   7.4364397982320272        3.2934910903243031        3.9982100783215189     
 H   6.6287947240717715       -2.2990546151266349        5.0090634707956605     
 C   8.3324318505959738       -1.6627257143078802        6.1983074655077877     
 C   8.2565167536499526       0.65704894610555031        6.7932753376943937     
 C   2.2077347342245117        2.6545255055642771        6.2402373495309673     
 C   3.3129207968178185        1.8596615441899382        8.2624868609689415     
 H   1.5598469744498371        2.9500126786112579        2.2402605709165027     
 H   3.0435749097579525        2.1105734491797996        1.7211205201376818     
 H   3.1007520291946356        4.4389559059530610        3.8900769824706605     
 H   4.1562332183562125        3.5990562009523459        2.7408153933870105     
 H   1.1898898037182910        1.5369397152196644        4.7458791516649335     
 H   1.1420334415321265        3.3005703747008321        4.5130793701098959     
 H   1.8725862570499272       -2.2531835092857477        3.4779074295444090     
 C  0.19283261805173113       -1.5940311470295816        2.2670190876068355     
 C  0.31969497620964510       0.71959321088770278        1.6523647398345049     
 C   6.8808603508396242        3.7569714836497901        1.5443072903267234     
 C   5.7822791746350104        2.9988169476191291      -0.46603173798959668     
 H   4.6412165726924659        1.1727752530028352      -0.28746724882544761     
 H   8.7959857259953349       -2.6447461642148156        6.2375805429488160     
 C   8.9159280677243746      -0.57136153163207426        6.8364890139081789     
 H   8.6700834384718455        1.5315463667182916        7.2894851440302748     
 C   1.7268152457138988        3.7532359494495258        6.9588725606973192     
 C   2.8118656340929129        2.9618168863052436        8.9648435591956215     
 H   3.9113251637397504        1.1092156972955582        8.7781344253512259     
 H -0.29029971661721027       -2.5666692543910870        2.2309251426864996     
 C -0.35925248041206320      -0.49796886718808947        1.6082364280076002     
 H  -6.9783418987592299E-002   1.5967850550944249        1.1408975414869398     
 H   7.5209161728089757        4.4737587939902665        2.0597385602982423     
 C   6.6044122440200619        3.9240917406729006       0.18350216448315285     
 H   5.5445639059253731        3.1053947269097031       -1.5263078410053028     
 H   9.8676165772738909      -0.67541430868500463        7.3542652309126835     
 H   1.1085010814931502        4.4897483091085988        6.4439773525566313     
 C   2.0114627199397397        3.9085209502520915        8.3188310255346973     
 H   3.0480014383643961        3.0581174829841880        10.026429045997485     
 H  -1.3036009284439154      -0.59151898265716218        1.0750500191302164     
 H   7.0453269806090555        4.7634267759569564      -0.34583708591455098     
 H   1.5949537401742697        4.7567881792252509        8.8507806070976152     
 Dy   4.3143443875908272        16.804983420001008        12.576532934571846     
 Cl   4.2939825560732192        19.482367408191823        12.598415844242350     
 O   3.4548931973880137        16.301021665521013        10.645638636808814     
 N   2.9478736102591774        14.649039987940823        13.094979783297260     
 N   2.0863002176788661        17.226903529529046        13.790055363650039     
 O   5.1833361338154536        16.409907195435370        14.544839769842818     
 N   5.7388404681436240        14.681250789987635        12.153171806189514     
 N   6.4945103085850588        17.258991672040221        11.291685162328887     
 C   3.0056891901175704        15.226068280551029        9.9944154302335875     
 C   2.3299473605804071        14.882081303127093        14.423460383347608     
 C   3.8073803737411942        13.436770380383829        13.170545843532651     
 C   1.8338249208586879        14.459234964175053        12.107774874935535     
 C   1.4175606054903100        18.400667630705914        13.828713510341665     
 C   1.5707310917061779        16.179139036679800        14.482643822073459     
 C   5.6406479132332557        15.358184316361578        15.226970639622943     
 C   6.3540010316465247        14.872865953945855        10.815838152354678     
 C   4.9206772303457660        13.438273896692291        12.125794483146441     
 C   6.8553560102448410        14.572067630980214        13.150973156177638     
 C   7.1159770434524177        18.453272914736267        11.180228724989782     
 C   7.0861949287499968        16.181293524186117        10.714573575418701     
 C   2.2327891682877481        14.243181638051377        10.676628592827647     
 C   3.2844069638739537        15.030443996347296        8.6210381078039333     
 H   1.6545023146725764        14.054114300141267        14.700761871054615     
 H   3.1419770443011714        14.918758538481955        15.167180276808125     
 H   3.1955120095420950        12.526276773014230        13.046272106564732     
 H   4.2478241534022301        13.399179121401096        14.172254116559037     
 H   1.2177702516611579        15.368306315891507        12.165122497721871     
 H   1.2127253108738540        13.609306987669699        12.437963547531599     
 H   1.8819705617029538        19.216567100337848        13.276903776358900     
 C  0.22816729554234280        18.573628773452331        14.532173210380218     
 C  0.39970929645696768        16.283879786521645        15.233057200365382     
 C   6.4459752557877508        14.377187655849237        14.580783869787290     
 C   5.3314009788071060        15.172773264429910        16.595488732452683     
 H   7.0407618803279304        14.045311042577469        10.568655966343460     
 H   5.5409915059146906        14.872350938311365        10.073074232361908     
 H   5.5661203126004422        12.555504636188452        12.276822950868610     
 H   4.4785427846835484        13.356904885110435        11.127135013024221     
 H   7.4300446974024439        15.506066507775019        13.070743350502967     
 H   7.5131412497745513        13.740889334229035        12.849486632709736     
 H   6.5895410558287422        19.292527217732072        11.632390561114974     
 C   8.3396164299373652        18.615448533775819        10.533713757782039     
 C   8.3044507443230842        16.267975464434816        10.043448208027296     
 C   1.7473174241847667        13.133040410143382        9.9784476598005476     
 C   2.7856196788419423        13.912621255099706        7.9417842367799860     
 H   3.8611915328399626        15.783793718593049        8.0841922013289462     
 H -0.27218676467687369        19.539148702802368        14.534073696406390     
 C -0.29580815929119447        17.494221829121535        15.244691894584061     
 H   2.8329319685980375E-002   15.416805806175397        15.777558129347083     
 C   6.9212878141177239        13.276867111563860        15.301321877688268     
 C   5.8235443240998288        14.067631368646381        17.299773152676028     
 H   4.7271576112928733        15.918966549152119        17.109821018566141     
 H   8.7942493745175501        19.600360093707561        10.461348996398881     
 C   8.9583027675177984        17.498353478966166        9.9726876639850737     
 H   8.7410347634711556        15.374988804491826        9.5998259162894843     
 H   1.1402545970367930        12.399464231679264        10.510729077046411     
 C   2.0087072227467853        12.964495167459829        8.6144513739083823     
 H   3.0076624840077280        13.805157488434737        6.8778400492186842     
 H  -1.2337836769706763        17.595010978801714        15.788257009434675     
 H   7.5392113806597960        12.539023677592732        14.787715346914734     
 C   6.6266827505483814        13.118955278756836        16.659290501194974     
 H   5.5742051541339004        13.967837207557249        18.357780183829579     
 H   9.9299572542482686        17.585090506133000        9.4888307461949548     
 H   1.5907280830228840        12.105606573358687        8.1000868983461505     
 H   7.0338420430303854        12.267429182608899        17.195121281713316     
 Dy   6.4525320023156307E-002   8.6169380431594842        4.1872399591866296     
 Cl   7.5674260493247686E-002   5.9340111988106852        4.2305385452552446     
 O  0.89942644287330231        9.0779465411111904        2.2235004784916579     
 N   1.4351838896492461        10.763535785119934        4.6418585612981147     
 N   2.2740927903473458        8.2096438425632510        5.4369475671850314     
 O -0.78431831995296464        9.0813546195214165        6.1379855837399209     
 N  -1.3661492241940434        10.739028676048008        3.7044249502167990     
 N  -2.1308426300353052        8.1346911938432314        2.9327297047731471     
 C   1.3449292405354800        10.144458438553478        1.5575127942598235     
 C   2.0541841214141123        10.575084479034388        5.9775561779829207     
 C  0.58263829489929786        11.983851134832271        4.6825463323936463     
 C   2.5496497781530776        10.916813385231233        3.6480113532909209     
 C   2.9265285112232551        7.0305063515812574        5.5252933656087198     
 C   2.8084183021397502        9.2788254047345600        6.0777188859873919     
 C  -1.2608877938961478        10.137151904773726        6.8009272064156958     
 C  -1.9887500779438458        10.507833886196785        2.3783334690616424     
 C -0.53480912884566112        11.970517856140455        3.6413443295923402     
 C  -2.4735783535175200        10.886012201235909        4.7042249891432633     
 C  -2.7609346367254730        6.9418372364613763        2.8636784131197071     
 C  -2.7156192306350717        9.1928453142600777        2.3158047172782394     
 C   2.1395940062895784        11.123665759918444        2.2197409359278653     
 C   1.0331532907230785        10.345389865679438       0.19225828940777509     
 H   2.7286944939611790        11.412137801778073        6.2269250522280410     
 H   1.2414318795365515        10.561678895062702        6.7205348367249149     
 H   1.2039206881809617        12.884231588453083        4.5386083148932848     
 H  0.14255036314669028        12.046453157044784        5.6829454378027275     
 H   3.1487535504210586        9.9977510594401533        3.7170485302910374     
 H   3.1852757053198624        11.760497432585124        3.9632831029732185     
 H   2.4430712840815056        6.1971898656699311        5.0204653216916215     
 C   4.1245279379441051        6.8757020248256753        6.2182259377030009     
 C   3.9893596564932636        9.1942439228138859        6.8135260716682167     
 C  -2.0643229768109932        11.104366366961749        6.1321297505333145     
 C -0.97832287750225122        10.332392573733342        8.1738034475425820     
 H  -2.6850203064158409        11.322522551113151        2.1135925404608327     
 H  -1.1826426005710777        10.495659437632998        1.6282643025884762     
 H  -1.1675807289725322        12.864618508699165        3.7801432816905769     
 H  -9.9852499156180718E-002   12.029599376393806        2.6384267882175685     
 H  -3.0622836268424773        9.9592449264672407        4.6457303535387702     
 H  -3.1232815154851146        11.718980126761505        4.3884926390122470     
 H  -2.2429886326379038        6.1190313848149138        3.3509868481213023     
 C  -3.9801640732033072        6.7598863602993235        2.2141352963825627     
 C  -3.9278406242494852        9.0833457520973724        1.6370286545295323     
 C   2.6096521502110090        12.235140388876108        1.5142677367161219     
 C   1.5180876717769041        11.463734817899946      -0.49563185233557222     
 H  0.43758795114269755        9.5988102127464145      -0.33240657531366435     
 H   4.6122220269927396        5.9057215821354037        6.2626802337062975     
 C   4.6739394584691247        7.9800042206917503        6.8654019158554336     
 H   4.3762183035523625        10.077649680945905        7.3160625728271587     
 C  -2.5619064687149264        12.204536467325475        6.8384554706908469     
 C  -1.4933262426317013        11.436874243099702        8.8628006202259115     
 H -0.37917025122705683        9.5913283886853584        8.7019628483528599     
 H  -4.4401068842899374        5.7762824200695633        2.1785488723358237     
 C  -4.5863333530041306        7.8539118881228287        1.6022723656452378     
 H  -4.3576533721496142        9.9612316479857377        1.1606797261826327     
 H   3.2230886974696844        12.970657758614712        2.0366378821544262     
 C   2.3147295275386357        12.408147157248719       0.15867519675725808     
 H   1.2692780384874176        11.575696274679075       -1.5525316735537298     
 H   5.6204108695664381        7.8943889244322030        7.3959763072034734     
 H  -3.1838276496831579        12.930053388425213        6.3122908123868502     
 C  -2.2922558084948812        12.373986721323636        8.2007991975943568     
 H  -1.2648687606926234        11.544097413721557        9.9252122009266213     
 H  -5.5532107013557139        7.7518333413412046        1.1118951442984790     
 H   2.7192239692433264        13.268831114662305      -0.36243254381413681     
 H  -2.7193632506648058        13.224010502462002        8.7238417540687454     
 Dy  -2.9552461043709843E-002   8.3031694426533065        12.607751034731878     
 Cl  -8.6086710427683066E-002   10.985071194726018        12.542496581984016     
 O -0.83404226293468331        7.8387994439807471        10.648346535054458     
 N  -1.4267386800615132        6.1692086728098197        13.059816548377889     
 N  -2.2274985574203821        8.7415453663924918        13.887540652325908     
 O  0.82123780187817652        7.8656972206556466        14.580610542438000     
 N   1.3739704463928457        6.1773092346202318        12.148218837946859     
 N   2.2149550707089114        8.7607881459177470        11.456486123001131     
 C  -1.3092803093813559        6.7888021945165971        9.9754112990350343     
 C  -2.0465464199544665        6.3634357783521915        14.393681794752059     
 C -0.59023734394015004        4.9387509479531131        13.097457489758209     
 C  -2.5392863002415731        6.0392281157582284        12.061181769929274     
 C  -2.8567154321457497        9.9313746723363288        14.006565205286321     
 C  -2.7884003855076265        7.6666700418555980        14.496390817452630     
 C   1.2709338439813278        6.8020856394793432        15.248297303772224     
 C   2.0165741291049244        6.4109445156277491        10.831470062187439     
 C  0.53168493386763271        4.9542450323040841        12.062303435284550     
 C   2.4703043463842476        6.0101329722154642        13.158368180514623     
 C   2.8665451103212716        9.9438452592351556        11.424172847640460     
 C   2.7594751904604711        7.7177230615943389        10.782000600493946     
 C  -2.1326461229687719        5.8306917221518653        10.631242893320840     
 C  -1.0025088811443712        6.5908246137063493        8.6093370093260297     
 H  -2.7271068163620229        5.5319072120573507        14.644857618913958     
 H  -1.2344426718612620        6.3726420912037209        15.137479741134495     
 H  -1.2190372267412941        4.0451986404884188        12.942266557239432     
 H -0.15510709068472694        4.8649386936535786        14.099649368726677     
 H  -3.1217440510533367        6.9688590353470419        12.132457415530904     
 H  -3.1922494700401374        5.2069601175214535        12.370695829187520     
 H  -2.3541209887288375        10.768797657101956        13.527055126100752     
 C  -4.0570799339242312        10.092043689816737        14.694623022682903     
 C  -3.9814329965357804        7.7522998145471398        15.211300016529226     
 C   2.0495167536334518        5.8091445483259321        14.584957195706034     
 C  0.98759347965678601        6.6222207421745960        16.623680666188541     
 H   2.7075410684370480        5.5903086358874452        10.573174723223044     
 H   1.2206467315367651        6.4347638473613573        10.071052087686965     
 H   1.1549567550625672        4.0518044545034630        12.186487197952513     
 H   9.9829817958393630E-002   4.9167915699050706        11.056976642355609     
 H   3.0781129306638562        6.9241473198318237        13.100249675404196     
 H   3.1043236954651006        5.1626182221037880        12.849672201753744     
 H   2.3781811285267023        10.755070595509437        11.960140377971483     
 C   4.0684176575651820        10.130307707668862        10.745521921155914     
 C   3.9449048124316910        7.8355684835479620        10.058558105047165     
 C  -2.6414798261701660        4.7443871849959098        9.9126290378274451     
 C  -1.5237711997708989        5.4956664123625840        7.9098873433250985     
 H -0.38251347888129472        7.3234485915437189        8.0934855823745533     
 H  -4.5195597958523717        11.073390526930488        14.769367263553400     
 C  -4.6422743970298592        8.9783076584780073        15.292671029183971     
 H  -4.3938668770862321        6.8620255116987305        15.680458665542112     
 C   2.5235268949524410        4.7027765018745207        15.297210758569946     
 C   1.4833882580432722        5.5141704098158151        17.319979316506345     
 H  0.40788137250478962        7.3805091321192391        17.149304822771732     
 H   4.5537855820713311        11.102948998645148        10.746703432119464     
 C   4.6241094508530454        9.0546957270532680        10.054741059956719     
 H   4.3393667380644274        6.9714618681209419        9.5280986262342040     
 H  -3.2827757843567777        4.0273336331240319        10.425820718873707     
 C  -2.3542859258293483        4.5747276918291924        8.5550130320228632     
 H  -1.2776708876281395        5.3855861334464228        6.8522778427024127     
 H  -5.5948646301353921        9.0648674738879667        15.811676393419051     
 H   3.1274524387608653        3.9592163758473249        14.774562355015908     
 C   2.2564366271550620        4.5520268870712339        16.661936649557642     
 H   1.2629209388803404        5.4235887747252844        18.385934488805269     
 H   5.5722623239561511        9.1635756312088930        9.5309941830899554     
 H  -2.7923930303230717        3.7348727143498603        8.0251770121342627     
 H   2.6658235442357934        3.6971514836332462        17.189341719776685     
         256

 Dy   4.2722489856245298       0.17707172172573116        4.2341481204622955     
 Cl   4.2769520614978722       -2.5043734359878682        4.1878613963156344     
 O   5.0778407273589341       0.65153109753467442        2.2709648699684695     
 N   5.6892554065662928        2.3034864671171058        4.6974108178005807     
 N   6.5020221631987223      -0.29027296699751304        5.4407272540337965     
 O   3.4615586552977939       0.61252398616948356        6.2166882019226266     
 N   2.8852621820461186        2.3105051157105758        3.8002563885588576     
 N   2.0356509522076256      -0.25024521234342006        3.0407471325049511     
 C   5.5520883744067824        1.7039647975066583        1.6014025244613967     
 C   6.3276730806239900        2.0747870831213553        6.0168120043187683     
 C   4.8533499204155994        3.5316346878696252        4.7720974744347950     
 C   6.7876785837251905        2.4528441859863173        3.6869965831894418     
 C   7.1324214258376539       -1.4821178234981842        5.5167746106676718     
 C   7.0641795148893927       0.76497738186877362        6.0804116077587933     
 C   3.0086909258429837        1.6707983387462255        6.8907424760380094     
 C   2.2450642504688658        2.1130304232575154        2.4763315024120200     
 C   3.7260458937984313        3.5368307526998799        3.7428664069343052     
 C   1.7855073388617575        2.4534731615392111        4.8110799229396894     
 C   1.3889569109973368       -1.4328694393231041        2.9606213854209589     
 C   1.4983957319168291       0.81063539246441985        2.3892943198042569     
 C   6.3698041972682269        2.6656500096255202        2.2604575686698136     
 C   5.2545482870294338        1.9013225889642484       0.23216237228300812     
 H   7.0188183493898508        2.8951700506436064        6.2762241238408416     
 H   5.5283025520725628        2.0549979434221548        6.7738986433904333     
 H   5.4792311032880425        4.4297431907374101        4.6310792981001763     
 H   4.4265218410471174        3.5846093720691927        5.7789619531064078     
 H   7.3797166225129160        1.5285865507603971        3.7448600042895954     
 H   7.4369710094882358        3.2884997476282871        3.9961040297309123     
 H   6.6295091117574678       -2.3027511007515491        5.0100622974695730     
 C   8.3331807365593438       -1.6653575999600971        6.1986247389705351     
 C   8.2566766676525880       0.65465908971578446        6.7924762389841620     
 C   2.2079317368390110        2.6514046050819466        6.2372444138609167     
 C   3.3151931599747755        1.8588459001167836        8.2590821318863661     
 H   1.5597123663314245        2.9442790163317181        2.2373225303103710     
 H   3.0437131751970079        2.1052325407545469        1.7185239950462248     
 H   3.1007148488264966        4.4342728155765840        3.8872365400511519     
 H   4.1559366336532539        3.5944133646285383        2.7377863453140097     
 H   1.1900801758489072        1.5323410326659979        4.7438284567878313     
 H   1.1416725071199094        3.2957931960007882        4.5098046629251645     
 H   1.8747356994315101       -2.2589768435917610        3.4748342305736504     
 C  0.19428552235953475       -1.6002138802701298        2.2647830355854230     
 C  0.31973299308808484       0.71366879333571842        1.6511778130642678     
 C   6.8784641622059590        3.7535825458945382        1.5430131365516329     
 C   5.7777848564910625        2.9961245880865430      -0.46635410082172313     
 H   4.6390855106718103        1.1687527339553176      -0.28815485250831879     
 H   8.7970443922745272       -2.6472157592929833        6.2382427470199309     
 C   8.9164399821915126      -0.57353411985670200        6.8362505660656430     
 H   8.6701188402522753        1.5295480661910130        7.2880851426971027     
 C   1.7277919860394830        3.7509281387100772        6.9551533054658812     
 C   2.8152347054985492        2.9619718083418101        8.9606364217853240     
 H   3.9141276358323949        1.1091358202800026        8.7750778602801081     
 H -0.28831801602683077       -2.5731020288968192        2.2285078789135255     
 C -0.35871692101142827      -0.50416292523082162        1.6067963884808845     
 H  -7.0523000951403222E-002   1.5909569808631394        1.1405340265718378     
 H   7.5181503047190299        4.4707103265013055        2.0584291345404400     
 C   6.5997499039663747        3.9217602612322215       0.18287240289982901     
 H   5.5386207109924595        3.1034014666723504       -1.5261763901734449     
 H   9.8682318747963187      -0.67704986139632017        7.3539622902435955     
 H   1.1088951600461423        4.4867965438818302        6.4400875716589132     
 C   2.0141483506955429        3.9079923473230340        8.3145042864170815     
 H   3.0527490544452172        3.0595801616218625        10.021727838281828     
 H  -1.3033440066573936      -0.59784299090678528        1.0741099015812576     
 H   7.0384940119875266        4.7622698072539587      -0.34624337589273252     
 H   1.5986248952177291        4.7571066064923428        8.8459281855451088     
 Dy   4.3139970686755200        16.809247562837797        12.578068139220697     
 Cl   4.2946740068219968        19.486586089286991        12.599104682971701     
 O   3.4559018138360131        16.307009519130435        10.645770224397824     
 N   2.9459814341350099        14.653695898817622        13.093611052681615     
 N   2.0866419411115569        17.231489074616992        13.792997112531616     
 O   5.1812880551935878        16.410603181380878        14.545881526272144     
 N   5.7374839856729070        14.684386329125127        12.153005777674277     
 N   6.4961710740121612        17.262203196317049        11.295975519232631     
 C   3.0071764420955933        15.232247980243081        9.9938944002370835     
 C   2.3274254073603853        14.885343972288826        14.422015100592471     
 C   3.8044221480706053        13.440616963553101        13.168141374604616     
 C   1.8323313873187570        14.466106279144787        12.105562996223137     
 C   1.4193020010171358        18.405850414095077        13.834137623365788     
 C   1.5691462496163791        16.182840579196654        14.482478550195911     
 C   5.6377703938525583        15.358033705137284        15.227281173369104     
 C   6.3535046654282867        14.876894053896073        10.816269670636011     
 C   4.9183838412959888        13.442114145582170        12.124082908717680     
 C   6.8533747865793231        14.573359098418099        13.151224231510394     
 C   7.1186632560443961        18.456049389676465        11.186097207442952     
 C   7.0860925438999969        16.185225437397374        10.716123907080876     
 C   2.2325382179989193        14.249947281411831        10.674844253968297     
 C   3.2885940015858512        15.035654883476386        8.6213059022089897     
 H   1.6513388447003354        14.057437214496989        14.697809011530689     
 H   3.1389760143800571        14.920473958751325        15.166256364439276     
 H   3.1917859990872479        12.530854263202954        13.042664770850799     
 H   4.2442785713126394        13.401704595458934        14.170016328434878     
 H   1.2176198286737285        15.376018738086691        12.162981685925983     
 H   1.2098563932225985        13.616927555260768        12.434837375456251     
 H   1.8852539219817457        19.222431830862174        13.284963145740010     
 C  0.22931185770327214        18.578553860339049        14.536663325354944     
 C  0.39709469969081151        16.287098675631032        15.231181173225098     
 C   6.4431877649568170        14.377425743609804        14.580674278119538     
 C   5.3274667557909421        15.171359701433598        16.595325492449909     
 H   7.0403792324054075        14.049443352831286        10.568979183414857     
 H   5.5410762137507596        14.876808556263398        10.072883991263913     
 H   5.5629455948425237        12.558695637846954        12.274911650491314     
 H   4.4769530686423087        13.361684698136202        11.125086126743998     
 H   7.4288385710233680        15.506922776376333        13.072095051160707     
 H   7.5106860984232595        13.741949802016981        12.849300329630275     
 H   6.5937286111851243        19.294714281446172        11.640720528087870     
 C   8.3413235170406619        18.618626693208672        10.537934779993510     
 C   8.3031403719902901        16.272465312575090        10.042986265062702     
 C   1.7482903819960947        13.139470189514782        9.9763632638531501     
 C   2.7909856513607871        13.917572488110247        7.9416756758757758     
 H   3.8667806190694383        15.788279847735520        8.0851469431590015     
 H -0.26963611376230140        19.544663856712770        14.540882440921843     
 C -0.29711674594428950        17.498038666220403        15.245077462232269     
 H   2.3953520034086670E-002   15.419210777597744        15.772765070055131     
 C   6.9177757282746857        13.276357132860499        15.300534099599412     
 C   5.8187747810472059        14.065420311870255        17.298885680487814     
 H   4.7231940362511429        15.917225162896745        17.110032682673186     
 H   8.7968738885903104        19.603154678270318        10.467098335983149     
 C   8.9577961094905465        17.502442643983734        9.9732701662490175     
 H   8.7382973592253048        15.380047788813309        9.5971472361374062     
 H   1.1403301973401196        12.406194908627723        10.507986027486075     
 C   2.0125026394022179        12.969949901888260        8.6131371463868884     
 H   3.0150483962494263        13.809481664359225        6.8783125260913849     
 H  -1.2357717144353775        17.598377259301625        15.787502464848640     
 H   7.5360076811198065        12.538941633551010        14.786718636177117     
 C   6.6220869032668874        13.117137200643318        16.658083720442605     
 H   5.5688230598373796        13.964774299880553        18.356638655996445     
 H   9.9285287321667806        17.589519622068103        9.4877343270478516     
 H   1.5958113606532587        12.110658730081914        8.0983777335279328     
 H   7.0284921363182598        12.264900633229482        17.193351895786300     
 Dy   6.2004275479832283E-002   8.6135551340616168        4.1883151346136493     
 Cl   7.1715599814655709E-002   5.9306110972048591        4.2301452652312843     
 O  0.89596986277470747        9.0748520723106019        2.2242957725920967     
 N   1.4343575551519174        10.759439822076780        4.6426716689718974     
 N   2.2722316238027487        8.2046743495704497        5.4367474526647666     
 O -0.78482349702386123        9.0787768536255520        6.1397227836220303     
 N  -1.3676198988048833        10.736531477498113        3.7066532033053887     
 N  -2.1340461796071311        8.1330753591935885        2.9341321025798233     
 C   1.3414295446915074        10.141367424613822        1.5582468917408854     
 C   2.0543968267923169        10.570329185243104        5.9777855515259253     
 C  0.58241589453091369        11.980133382420046        4.6843164657624019     
 C   2.5481098313555473        10.912472383871695        3.6479708722756090     
 C   2.9239422665851889        7.0251072361506646        5.5246876172977339     
 C   2.8077718549166057        9.2734843497432671        6.0770846476248979     
 C  -1.2601569123437191        10.135069269233004        6.8027241231832907     
 C  -1.9907384761941698        10.506459938028533        2.3806414355426084     
 C -0.53570819521167889        11.967668768059379        3.6438393293137961     
 C  -2.4746553896376504        10.883417804812966        4.7069626610725654     
 C  -2.7644879577872903        6.9404658128949883        2.8640854578765644     
 C  -2.7178150892332260        9.1916367537516521        2.3170128626741215     
 C   2.1370640644638113        11.120004933959578        2.2200820013895566     
 C   1.0285819499850217        10.342992915654206       0.19336822545473431     
 H   2.7297664480474331        11.406844042084490        6.2266212077318279     
 H   1.2424272241556804        10.557529241022559        6.7215938955920249     
 H   1.2039952597135426        12.880279218402920        4.5401521778936385     
 H  0.14311091989160132        12.042703861810848        5.6850392071710054     
 H   3.1467811378252133        9.9930971628433021        3.7163058792599304     
 H   3.1844093574819747        11.755726429712222        3.9629926565272595     
 H   2.4396793860930051        6.1921545215978293        5.0200605101236411     
 C   4.1222272832996785        6.8693983555980083        6.2169461219607376     
 C   3.9892755704778287        9.1880724053342071        6.8118107374698891     
 C  -2.0643759203051513        11.102009378537446        6.1345258481947189     
 C -0.97505670221265905        10.331473846031589        8.1748021548877094     
 H  -2.6869502179939544        11.321491194580879        2.1168346550839465     
 H  -1.1849184965725998        10.494896472115473        1.6302633700417144     
 H  -1.1679618615160832        12.862002430625523        3.7832687467963360     
 H -0.10126022776901332        12.026940129846762        2.6407297009534858     
 H  -3.0632805571244521        9.9566022272531747        4.6486966806840986     
 H  -3.1245302865332665        11.716360942889848        4.3915599000063388     
 H  -2.2473100789727507        6.1173346980351822        3.3516322884517602     
 C  -3.9830489383978702        6.7591018026362013        2.2132099343782170     
 C  -3.9292077986363547        9.0826793388764582        1.6367250804490305     
 C   2.6068608864788509        12.231609835482628        1.5145763347679049     
 C   1.5132386601675933        11.461421271789423      -0.49456297332843685     
 H  0.43232308377202927        9.5969169591439716      -0.33112019322873465     
 H   4.6091045106668060        5.8990134107493297        6.2612150611796507     
 C   4.6729842697496968        7.9733489509553417        6.8635288943525161     
 H   4.3772711970548697        10.071311119327699        7.3136980747941500     
 C  -2.5605054682930879        12.202836974129399        6.8407733136913285     
 C  -1.4884510401458224        11.436718669089192        8.8636865683350745     
 H -0.37522046520984331        9.5907764638598128        8.7026205697763945     
 H  -4.4433714941378355        5.7756961589922184        2.1769766978865697     
 C  -4.5880308369828606        7.8534891661163639        1.6008339202586463     
 H  -4.3582092374733188        9.9608393931970163        1.1601821917730204     
 H   3.2211035909923327        12.966609552729727        2.0366770155147194     
 C   2.3107249422260758        12.405371948188259       0.15934987882266555     
 H   1.2636798523775534        11.573793899253861       -1.5512182727035335     
 H   5.6197747238787308        7.8872192359252447        7.3934683325506594     
 H  -3.1829433889787810        12.928166253497571        6.3150099379138585     
 C  -2.2883391866898877        12.373459797117128        8.2023706718104439     
 H  -1.2581771753403801        11.544777861757265        9.9255432145515368     
 H  -5.5543116535317294        7.7518631672337728        1.1092501794354011     
 H   2.7147825143726250        13.266245770253763      -0.36188444817655063     
 H  -2.7140563713140264        13.224189835032425        8.7253337231914436     
 Dy  -2.6295697141409329E-002   8.3074691492715544        12.608150815798622     
 Cl  -8.0115245042015532E-002   10.989362377345701        12.545817526979596     
 O -0.83165235530127890        7.8429216219133391        10.648620161835801     
 N  -1.4237965856424861        6.1733822390250923        13.060555450305369     
 N  -2.2254054840824673        8.7460698977455191        13.885248113508755     
 O  0.82309490895827253        7.8690060021737702        14.580776101562316     
 N   1.3772146483300645        6.1811166449560089        12.149146548344392     
 N   2.2170562306189687        8.7642230497062865        11.453239280669491     
 C  -1.3055138370402319        6.7921303941262501        9.9760064414121388     
 C  -2.0443862087673894        6.3684183489704971        14.393931255028267     
 C -0.58713817399066848        4.9431053739818962        13.099406593913040     
 C  -2.5358227818025432        6.0425170719762162        12.061447990959312     
 C  -2.8551020738380788        9.9357748199186275        14.002371172760727     
 C  -2.7860410610388042        7.6718928857737243        14.495472059849860     
 C   1.2725240651454686        6.8052799882856938        15.248501421789475     
 C   2.0194877374520335        6.4133587873473417        10.832003426261783     
 C  0.53512014156933618        4.9578122574565011        12.064581588006416     
 C   2.4738165043587608        6.0151364372672820        13.159263034955957     
 C   2.8680221342833101        9.9474756292859361        11.418367100259383     
 C   2.7621601797414987        7.7201677005420057        10.780855703752160     
 C  -2.1282723056809418        5.8335028911175568        10.631868614693428     
 C -0.99775936614729899        6.5935235672165406        8.6102488372036063     
 H  -2.7254560132271797        5.5372331794543328        14.644904876018487     
 H  -1.2328996199106692        6.3774939701929991        15.138385298569522     
 H  -1.2157563811233312        4.0493543627363966        12.944665825642620     
 H -0.15242747098026765        4.8700213992244432        14.101798455435800     
 H  -3.1186572114400031        6.9719430549024608        12.131999903097698     
 H  -3.1885898246011828        5.2101187109940081        12.371026176140807     
 H  -2.3528295585588985        10.772596235059748        13.521573302179659     
 C  -4.0554635806913772        10.097117924147435        14.690284381273276     
 C  -3.9789250740549500        7.7583346193499221        15.210532121990845     
 C   2.0527273493895857        5.8134424321614100        14.585648244195189     
 C  0.98681603473800772        6.6239015332759337        16.623068790257566     
 H   2.7104126841456244        5.5924550332407374        10.574409967037621     
 H   1.2233704877085143        6.4362276747791807        10.071760209103440     
 H   1.1585515550855900        4.0556711436401232        12.189903176407643     
 H  0.10350251596058344        4.9191827699258566        11.059224067915840     
 H   3.0806618494131266        6.9297645850143592        13.101119105751344     
 H   3.1086451639406216        5.1682542652351682        12.850599463524601     
 H   2.3792291358200339        10.759487786698415        11.952631648336141     
 C   4.0698780164775412        10.133200515407344        10.739472119437181     
 C   3.9478645288510759        7.8370923567875428        10.057746994013105     
 C  -2.6352196914348944        4.7460077898329676        9.9137858342207377     
 C  -1.5172112172408516        5.4972885051435005        7.9112664386343035     
 H -0.37839205318754238        7.3264243744782593        8.0941272041969459     
 H  -4.5183688085180362        11.078317869502568        14.763352618950590     
 C  -4.6400680292335510        8.9842455655949536        15.290388558542709     
 H  -4.3911183323922200        6.8685897615356390        15.680825444497790     
 C   2.5263389125338911        4.7068196677390199        15.297751134671529     
 C   1.4818570864725735        5.5153745705728774        17.319134239616535     
 H  0.40570379685716912        7.3812115128708582        17.148410194804800     
 H   4.5545506231307344        11.106112980305930        10.738427973513177     
 C   4.6264843439870953        9.0564430131504636        10.051473062943208     
 H   4.3429904598978784        6.9721373362303662        9.5293475383324040     
 H  -3.2759288199485264        4.0285711068543462        10.427178648248775     
 C  -2.3468153712751718        4.5756397718276558        8.5565223468848171     
 H  -1.2705350983635004        5.3868599865229267        6.8538451323759695     
 H  -5.5925512131861614        9.0713016289307067        15.809549558107522     
 H   3.1314543119366092        3.9640776234079920        14.775433668404544     
 C   2.2568367443837429        4.5544626145411691        16.661731305791449     
 H   1.2593778465076910        5.4235095032292167        18.384452919189204     
 H   5.5747932206847750        9.1646122380926354        9.5278683698589042     
 H  -2.7830915418586994        3.7347165227998675        8.0269530463850902     
 H   2.6656275125496989        3.6992108438841282        17.189043093462125     
         256

 Dy   4.2730073800287229       0.17211451939096833        4.2329295941199456     
 Cl   4.2774645412479906       -2.5092817012552091        4.1886397492092096     
 O   5.0792888561167704       0.64587852756052588        2.2694727373813319     
 N   5.6894267157903879        2.2991197286661555        4.6953284608505488     
 N   6.5022253621376827      -0.29378366782542897        5.4406474666596969     
 O   3.4618149556145830       0.60948517589895679        6.2144688781769259     
 N   2.8852629820824456        2.3057851608988771        3.7976434258889209     
 N   2.0370261079627578      -0.25588663009656337        3.0380249889824538     
 C   5.5519555922175172        1.6990521148729552        1.5999984196857637     
 C   6.3277303221948795        2.0716797662257247        6.0149961905677261     
 C   4.8534638883425103        3.5273176875490901        4.7690431061661958     
 C   6.7880369571126797        2.4479805829148553        3.6849629323289173     
 C   7.1329900986800059       -1.4854106536760630        5.5172335111916899     
 C   7.0642570137399820       0.76195514601495284        6.0796505031610826     
 C   3.0094924704405956        1.6683941465436574        6.8879530549470092     
 C   2.2452154229594847        2.1076268109376537        2.4737598934557967     
 C   3.7259985140707408        3.5321405044221086        3.7399302304768436     
 C   1.7854207724527709        2.4491025259370325        4.8083549842430404     
 C   1.3906579827974848       -1.4387124416329315        2.9579103538086833     
 C   1.4989563319325607       0.80496229196639657        2.3871830895206871     
 C   6.3696218730811038        2.6610127379129911        2.2586881332603794     
 C   5.2523171056333533        1.8973863141106790       0.23142495871728544     
 H   7.0188989501848589        2.8923189806800726        6.2735272874385721     
 H   5.5283821237796431        2.0527924608431465        6.7721168487798540     
 H   5.4794132223387066        4.4252793677297761        4.6274891639723892     
 H   4.4267168078833894        3.5809149588931262        5.7758859438671628     
 H   7.3797610506344213        1.5235334368903750        3.7428513485068402     
 H   7.4375022207444452        3.2835084049322711        3.9939979811403061     
 H   6.6302234994431641       -2.3064475863764629        5.0110611241434864     
 C   8.3339296225227137       -1.6679894856123139        6.1989420124332835     
 C   8.2568365816552216       0.65226923332601872        6.7916771402739311     
 C   2.2081287394535103        2.6482837045996166        6.2342514781908651     
 C   3.3174655231317325        1.8580302560436290        8.2556774028037907     
 H   1.5595777582130121        2.9385453540521782        2.2343844897042393     
 H   3.0438514406360628        2.0998916323292942        1.7159274699547680     
 H   3.1006776684583581        4.4295897252001071        3.8843960976316434     
 H   4.1556400489502954        3.5897705283047308        2.7347572972410092     
 H   1.1902705479795237        1.5277423501123313        4.7417777619107300     
 H   1.1413115727076921        3.2910160173007448        4.5065299557404330     
 H   1.8768851418130927       -2.2647701778977742        3.4717610316028922     
 C  0.19573842666733837       -1.6063966135106782        2.2625469835640106     
 C  0.31977100996652458       0.70774437578373406        1.6499908862940307     
 C   6.8760679735722947        3.7501936081392859        1.5417189827765421     
 C   5.7732905383471147        2.9934322285539574      -0.46667646365384963     
 H   4.6369544486511538        1.1647302149077998      -0.28884245619118998     
 H   8.7981030585537212       -2.6496853543711509        6.2389049510910457     
 C   8.9169518966586505      -0.57570670808132962        6.8360121182231071     
 H   8.6701542420327034        1.5275497656637347        7.2866851413639298     
 C   1.7287687263650673        3.7486203279706283        6.9514340502344432     
 C   2.8186037769041850        2.9621267303783760        8.9564292843750284     
 H   3.9169301079250398        1.1090559432644469        8.7720212952089902     
 H -0.28633631543645127       -2.5795348034025514        2.2260906151405520     
 C -0.35818136161079339      -0.51035698327355372        1.6053563489541687     
 H  -7.1262582915214159E-002   1.5851289066318539        1.1401705116567356     
 H   7.5153844366290832        4.4676618590123436        2.0571197087826381     
 C   6.5950875639126867        3.9194287817915425       0.18224264131650517     
 H   5.5326775160595449        3.1014082064349973       -1.5260449393415869     
 H   9.8688471723187448      -0.67868541410763572        7.3536593495745066     
 H   1.1092892385991344        4.4838447786550617        6.4361977907611960     
 C   2.0168339814513461        3.9074637443939766        8.3101775472994674     
 H   3.0574966705260387        3.0610428402595367        10.017026630566171     
 H  -1.3030870848708718      -0.60416699915640826        1.0731697840322989     
 H   7.0316610433659976        4.7611128385509609      -0.34664966587091406     
 H   1.6022960502611887        4.7574250337594348        8.8410757639926025     
 Dy   4.3136497497602138        16.813511705674586        12.579603343869547     
 Cl   4.2953654575707754        19.490804770382159        12.599793521701050     
 O   3.4569104302840121        16.312997372739854        10.645901811986834     
 N   2.9440892580108429        14.658351809694421        13.092242322065969     
 N   2.0869836645442481        17.236074619704937        13.795938861413193     
 O   5.1792399765717221        16.411299167326383        14.546923282701469     
 N   5.7361275032021899        14.687521868262621        12.152839749159039     
 N   6.4978318394392636        17.265414720593881        11.300265876136374     
 C   3.0086636940736158        15.238427679935132        9.9933733702405778     
 C   2.3249034541403639        14.888606641450558        14.420569817837332     
 C   3.8014639224000160        13.444463546722373        13.165736905676582     
 C   1.8308378537788261        14.472977594114521        12.103351117510741     
 C   1.4210433965439617        18.411033197484240        13.839561736389909     
 C   1.5675614075265802        16.186542121713504        14.482313278318360     
 C   5.6348928744718609        15.357883093912990        15.227591707115264     
 C   6.3530082992100487        14.880922153846292        10.816701188917342     
 C   4.9160904522462117        13.445954394472050        12.122371334288921     
 C   6.8513935629138052        14.574650565855981        13.151475306843151     
 C   7.1213494686363736        18.458825864616660        11.191965689896120     
 C   7.0859901590499970        16.189157350608632        10.717674238743049     
 C   2.2322872677100905        14.256712924772286        10.673059915108949     
 C   3.2927810392977483        15.040865770605476        8.6215736966140444     
 H   1.6481753747280945        14.060760128852712        14.694856152006761     
 H   3.1359749844589428        14.922189379020697        15.165332452070427     
 H   3.1880599886324008        12.535431753391681        13.039057435136865     
 H   4.2407329892230479        13.404230069516771        14.167778540310717     
 H   1.2174694056862991        15.383731160281874        12.160840874130097     
 H   1.2069874755713430        13.624548122851836        12.431711203380905     
 H   1.8885372822605377        19.228296561386497        13.293022515121121     
 C  0.23045641986420146        18.583478947225771        14.541153440329669     
 C  0.39448010292465530        16.290317564740416        15.229305146084814     
 C   6.4404002741258823        14.377663831370370        14.580564686451785     
 C   5.3235325327747791        15.169946138437288        16.595162252447139     
 H   7.0399965844828847        14.053575663085104        10.569302400486253     
 H   5.5411609215868287        14.881266174215433        10.072693750165918     
 H   5.5597708770846062        12.561886639505456        12.273000350114019     
 H   4.4753633526010690        13.366464511161968        11.123037240463775     
 H   7.4276324446442921        15.507779044977648        13.073446751818445     
 H   7.5082309470719668        13.743010269804927        12.849114026550815     
 H   6.5979161665415056        19.296901345160272        11.649050495060767     
 C   8.3430306041439586        18.621804852641525        10.542155802204981     
 C   8.3018299996574960        16.276955160715364        10.042524322098107     
 C   1.7492633398074229        13.145899968886184        9.9742788679057526     
 C   2.7963516238796324        13.922523721120790        7.9415671149715656     
 H   3.8723697052989139        15.792765976877991        8.0861016849890568     
 H -0.26708546284772910        19.550179010623172        14.547691185437296     
 C -0.29842533259738452        17.501855503319266        15.245463029880476     
 H   1.9577720382192965E-002   15.421615749020091        15.767972010763179     
 C   6.9142636424316475        13.275847154157137        15.299746321510556     
 C   5.8140052379945839        14.063209255094131        17.297998208299603     
 H   4.7192304612094125        15.915483776641370        17.110244346780231     
 H   8.7994984026630707        19.605949262833079        10.472847675567419     
 C   8.9572894514632928        17.506531809001306        9.9738526685129614     
 H   8.7355599549794558        15.385106773134792        9.5944685559853280     
 H   1.1404057976434463        12.412925585576183        10.505242977925736     
 C   2.0162980560576500        12.975404636316689        8.6118229188653945     
 H   3.0224343084911247        13.813805840283713        6.8787850029640865     
 H  -1.2377597519000789        17.601743539801532        15.786747920262604     
 H   7.5328039815798178        12.538859589509286        14.785721925439498     
 C   6.6174910559853934        13.115319122529801        16.656876939690239     
 H   5.5634409655408579        13.961711392203854        18.355497128163307     
 H   9.9271002100852925        17.593948738003210        9.4866379079007483     
 H   1.6008946382836331        12.115710886805141        8.0966685687097133     
 H   7.0231422296061341        12.262372083850067        17.191582509859284     
 Dy   5.9483230936508272E-002   8.6101722249637493        4.1893903100406691     
 Cl   6.7756939136063732E-002   5.9272109955990340        4.2297519852073240     
 O  0.89251328267611263        9.0717576035100134        2.2250910666925359     
 N   1.4335312206545887        10.755343859033626        4.6434847766456810     
 N   2.2703704572581516        8.1997048565776467        5.4365473381445018     
 O -0.78532867409475782        9.0761990877296874        6.1414599835041397     
 N  -1.3690905734157230        10.734034278948219        3.7088814563939780     
 N  -2.1372497291789574        8.1314595245439438        2.9355345003864999     
 C   1.3379298488475349        10.138276410674164        1.5589809892219473     
 C   2.0546095321705216        10.565573891451820        5.9780149250689290     
 C  0.58219349416252963        11.976415630007821        4.6860865991311575     
 C   2.5465698845580169        10.908131382512156        3.6479303912602976     
 C   2.9213560219471231        7.0197081207200718        5.5240818689867490     
 C   2.8071254076934609        9.2681432947519742        6.0764504092624030     
 C  -1.2594260307912903        10.132986633692282        6.8045210399508855     
 C  -1.9927268744444937        10.505085989860280        2.3829494020235749     
 C -0.53660726157769678        11.964819679978302        3.6463343290352519     
 C  -2.4757324257577809        10.880823408390023        4.7097003330018676     
 C  -2.7680412788491076        6.9390943893286003        2.8644925026334223     
 C  -2.7200109478313799        9.1904281932432266        2.3182210080700036     
 C   2.1345341226380441        11.116344108000712        2.2204230668512479     
 C   1.0240106092469650        10.340595965628971       0.19447816150169350     
 H   2.7308384021336867        11.401550282390907        6.2263173632356157     
 H   1.2434225687748093        10.553379586982418        6.7226529544591349     
 H   1.2040698312461235        12.876326848352758        4.5416960408939913     
 H  0.14367147663651236        12.038954566576912        5.6871329765392824     
 H   3.1448087252293679        9.9884432662464526        3.7155632282288229     
 H   3.1835430096440871        11.750955426839322        3.9627022100813005     
 H   2.4362874881045049        6.1871191775257284        5.0196556985556615     
 C   4.1199266286552518        6.8630946863703413        6.2156663062184743     
 C   3.9891914844623937        9.1819008878545301        6.8100954032715615     
 C  -2.0644288637993098        11.099652390113144        6.1369219458561233     
 C -0.97179052692306689        10.330555118329833        8.1758008622328369     
 H  -2.6888801295720679        11.320459838048610        2.1200767697070608     
 H  -1.1871943925741222        10.494133506597946        1.6322624374949524     
 H  -1.1683429940596342        12.859386352551883        3.7863942119020950     
 H -0.10266795638184591        12.024280883299721        2.6430326136894031     
 H  -3.0642774874064269        9.9539595280391104        4.6516630078294261     
 H  -3.1257790575814184        11.713741759018189        4.3946271610004315     
 H  -2.2516315253075980        6.1156380112554496        3.3522777287822181     
 C  -3.9859338035924328        6.7583172449730791        2.2122845723738718     
 C  -3.9305749730232238        9.0820129256555440        1.6364215063685288     
 C   2.6040696227466924        12.228079282089150        1.5148849328196881     
 C   1.5083896485582826        11.459107725678898      -0.49349409432130142     
 H  0.42705821640136099        9.5950237055415286      -0.32983381114380494     
 H   4.6059869943408724        5.8923052393632558        6.2597498886530030     
 C   4.6720290810302698        7.9666936812189340        6.8616558728495987     
 H   4.3783240905573768        10.064972557709494        7.3113335767611414     
 C  -2.5591044678712498        12.201137480933321        6.8430911566918100     
 C  -1.4835758376599433        11.436563095078681        8.8645725164442375     
 H -0.37127067919262979        9.5902245390342689        8.7032782911999274     
 H  -4.4466361039857336        5.7751098979148727        2.1754045234373161     
 C  -4.5897283209615907        7.8530664441099001        1.5993954748720549     
 H  -4.3587651027970233        9.9604471384082931        1.1596846573634081     
 H   3.2191184845149809        12.962561346844742        2.0367161488750130     
 C   2.3067203569135164        12.402596739127800       0.16002456088807301     
 H   1.2580816662676895        11.571891523828647       -1.5499048718533373     
 H   5.6191385781910235        7.8800495474182863        7.3909603578978444     
 H  -3.1820591282744046        12.926279118569928        6.3177290634408658     
 C  -2.2844225648848937        12.372932872910622        8.2039421460265292     
 H  -1.2514855899881367        11.545458309792972        9.9258742281764505     
 H  -5.5554126057077440        7.7518929931263409        1.1066052145723233     
 H   2.7103410595019235        13.263660425845220      -0.36133635253896451     
 H  -2.7087494919632471        13.224369167602845        8.7268256923141401     
 Dy  -2.3038933239108814E-002   8.3117688558898006        12.608550596865365     
 Cl  -7.4143779656348024E-002   10.993653559965384        12.549138471975173     
 O -0.82926244766787449        7.8470437998459310        10.648893788617146     
 N  -1.4208544912234591        6.1775558052403650        13.061294352232848     
 N  -2.2233124107445525        8.7505944290985465        13.882955574691602     
 O  0.82495201603836854        7.8723147836918947        14.580941660686632     
 N   1.3804588502672830        6.1849240552917868        12.150074258741926     
 N   2.2191573905290261        8.7676579534948260        11.449992438337853     
 C  -1.3017473646991080        6.7954585937359031        9.9766015837892414     
 C  -2.0422259975803123        6.3734009195888035        14.394180715304474     
 C -0.58403900404118692        4.9474598000106802        13.101355698067870     
 C  -2.5323592633635128        6.0458060281942041        12.061714211989351     
 C  -2.8534887155304074        9.9401749675009246        13.998177140235130     
 C  -2.7836817365699815        7.6771157296918506        14.494553302247089     
 C   1.2741142863096091        6.8084743370920435        15.248705539806728     
 C   2.0224013457991425        6.4157730590669333        10.832536790336128     
 C  0.53855534927103976        4.9613794826089173        12.066859740728281     
 C   2.4773286623332744        6.0201399023190998        13.160157889397293     
 C   2.8694991582453486        9.9511059993367184        11.412561352878306     
 C   2.7648451690225264        7.7226123394896717        10.779710807010373     
 C  -2.1238984883931118        5.8363140600832484        10.632494336066015     
 C -0.99300985115022689        6.5962225207267329        8.6111606650811847     
 H  -2.7238052100923360        5.5425591468513140        14.644952133123015     
 H  -1.2313565679600766        6.3823458491822764        15.139290856004548     
 H  -1.2124755355053685        4.0535100849843744        12.947065094045806     
 H -0.14974785127580834        4.8751041047953070        14.103947542144921     
 H  -3.1155703718266698        6.9750270744578797        12.131542390664492     
 H  -3.1849301791622282        5.2132773044665637        12.371356523094097     
 H  -2.3515381283889596        10.776394813017539        13.516091478258568     
 C  -4.0538472274585224        10.102192158478132        14.685945739863650     
 C  -3.9764171515741196        7.7643694241527035        15.209764227452464     
 C   2.0559379451457200        5.8177403159968870        14.586339292684345     
 C  0.98603858981922954        6.6255823243772705        16.622456914326591     
 H   2.7132842998542008        5.5946014305940297        10.575645210852198     
 H   1.2260942438802636        6.4376915021970040        10.072468330519916     
 H   1.1621463551086129        4.0595378327767833        12.193319154862774     
 H  0.10717521396277324        4.9215739699466425        11.061471493476072     
 H   3.0832107681623975        6.9353818501968947        13.101988536098492     
 H   3.1129666324161427        5.1738903083665475        12.851526725295455     
 H   2.3802771431133651        10.763904977887393        11.945122918700800     
 C   4.0713383753898995        10.136093323145825        10.733422317718450     
 C   3.9508242452704603        7.8386162300271245        10.056935882979044     
 C  -2.6289595566996224        4.7476283946700244        9.9149426306140303     
 C  -1.5106512347108043        5.4989105979244171        7.9126455339435084     
 H -0.37427062749379003        7.3294001574128007        8.0947688260193367     
 H  -4.5171778211837008        11.083245212074647        14.757337974347779     
 C  -4.6378616614372419        8.9901834727118999        15.288106087901447     
 H  -4.3883697876982080        6.8751540113725484        15.681192223453468     
 C   2.5291509301153416        4.7108628336035192        15.298291510773110     
 C   1.4803259149018750        5.5165787313299397        17.318289162726728     
 H  0.40352622120954862        7.3819138936224773        17.147515566837864     
 H   4.5553156641901378        11.109276961966712        10.730152514906889     
 C   4.6288592371211452        9.0581902992476611        10.048205065929697     
 H   4.3466141817313293        6.9728128043397906        9.5305964504306040     
 H  -3.2690818555402750        4.0298085805846604        10.428536577623843     
 C  -2.3393448167209958        4.5765518518261192        8.5580316617467727     
 H  -1.2633993090988616        5.3881338395994307        6.8554124220495272     
 H  -5.5902377962369298        9.0777357839734449        15.807422722795991     
 H   3.1354561851123535        3.9689388709686590        14.776304981793180     
 C   2.2572368616124239        4.5568983420111042        16.661525962025259     
 H   1.2558347541350414        5.4234302317331489        18.382971349573136     
 H   5.5773241174133981        9.1656488449763778        9.5247425566278547     
 H  -2.7737900533943272        3.7345603312498752        8.0287290806359195     
 H   2.6654314808636044        3.7012702041350098        17.188744467147561     
         256

 Dy   4.2737657744329152       0.16715731705620548        4.2317110677775966     
 Cl   4.2779770209981089       -2.5141899665225496        4.1894181021027856     
 O   5.0807369848746076       0.64022595758637735        2.2679806047941948     
 N   5.6895980250144822        2.2947529902152053        4.6932461039005169     
 N   6.5024285610766421      -0.29729436865334491        5.4405676792855973     
 O   3.4620712559313720       0.60644636562842991        6.2122495544312244     
 N   2.8852637821187721        2.3010652060871788        3.7950304632189846     
 N   2.0384012637178897      -0.26152804784970674        3.0353028454599564     
 C   5.5518228100282512        1.6941394322392518        1.5985943149101305     
 C   6.3277875637657690        2.0685724493300937        6.0131803768166829     
 C   4.8535778562694212        3.5230006872285555        4.7659887378975956     
 C   6.7883953305001690        2.4431169798433934        3.6829292814683927     
 C   7.1335587715223587       -1.4887034838539417        5.5176924117157080     
 C   7.0643345125905714       0.75893291016113218        6.0788893985633718     
 C   3.0102940150382076        1.6659899543410894        6.8851636338560080     
 C   2.2453665954501032        2.1022231986177919        2.4711882844995734     
 C   3.7259511343430503        3.5274502561443377        3.7369940540193824     
 C   1.7853342060437845        2.4447318903348543        4.8056300455463905     
 C   1.3923590545976325       -1.4445554439427590        2.9551993221964077     
 C   1.4995169319482926       0.79928919146837318        2.3850718592371174     
 C   6.3694395488939799        2.6563754662004624        2.2569186978509457     
 C   5.2500859242372737        1.8934500392571096       0.23068754515156276     
 H   7.0189795509798669        2.8894679107165393        6.2708304510363035     
 H   5.5284616954867225        2.0505869782641377        6.7703350541692737     
 H   5.4795953413893717        4.4208155447221422        4.6238990298446012     
 H   4.4269117747196605        3.5772205457170601        5.7728099346279178     
 H   7.3798054787559257        1.5184803230203530        3.7408426927240850     
 H   7.4380334320006538        3.2785170622362552        3.9918919325497000     
 H   6.6309378871288605       -2.3101440720013766        5.0120599508173989     
 C   8.3346785084860837       -1.6706213712645308        6.1992592858960309     
 C   8.2569964956578552       0.64987937693625286        6.7908780415637002     
 C   2.2083257420680100        2.6451628041172861        6.2312585425208145     
 C   3.3197378862886895        1.8572146119704742        8.2522726737212153     
 H   1.5594431500945996        2.9328116917726383        2.2314464490981076     
 H   3.0439897060751178        2.0945507239040415        1.7133309448633109     
 H   3.1006404880902192        4.4249066348236301        3.8815556552121349     
 H   4.1553434642473368        3.5851276919809232        2.7317282491680084     
 H   1.1904609201101399        1.5231436675586647        4.7397270670336278     
 H   1.1409506382954751        3.2862388386007009        4.5032552485557016     
 H   1.8790345841946756       -2.2705635122037875        3.4686878326321340     
 C  0.19719133097514199       -1.6125793467512266        2.2603109315425982     
 C  0.31980902684496426       0.70181995823174970        1.6488039595237935     
 C   6.8736717849386304        3.7468046703840336        1.5404248290014513     
 C   5.7687962202031668        2.9907398690213718      -0.46699882648597613     
 H   4.6348233866304982        1.1607076958602822      -0.28953005987406116     
 H   8.7991617248329135       -2.6521549494493186        6.2395671551621605     
 C   8.9174638111257885      -0.57787929630595736        6.8357736703805712     
 H   8.6701896438131332        1.5255514651364561        7.2852851400307577     
 C   1.7297454666906513        3.7463125172311798        6.9477147950030052     
 C   2.8219728483098212        2.9622816524149420        8.9522221469647327     
 H   3.9197325800176843        1.1089760662488912        8.7689647301378741     
 H -0.28435461484607183       -2.5859675779082836        2.2236733513675784     
 C -0.35764580221015846      -0.51655104131628593        1.6039163094274529     
 H  -7.2002164879025082E-002   1.5793008324005684        1.1398069967416335     
 H   7.5126185685391373        4.4646133915233825        2.0558102830248357     
 C   6.5904252238589995        3.9170973023508640       0.18161287973318133     
 H   5.5267343211266304        3.0994149461976446       -1.5259134885097287     
 H   9.8694624698411726      -0.68032096681895127        7.3533564089054178     
 H   1.1096833171521265        4.4808930134282932        6.4323080098634788     
 C   2.0195196122071493        3.9069351414649192        8.3058508081818516     
 H   3.0622442866068598        3.0625055188972112        10.012325422850513     
 H  -1.3028301630843500      -0.61049100740603135        1.0722296664833402     
 H   7.0248280747444678        4.7599558698479632      -0.34705595584909554     
 H   1.6059672053046481        4.7577434610265268        8.8362233424400962     
 Dy   4.3133024308449075        16.817775848511374        12.581138548518396     
 Cl   4.2960569083195530        19.495023451477326        12.600482360430400     
 O   3.4579190467320116        16.318985226349273        10.646033399575844     
 N   2.9421970818866758        14.663007720571221        13.090873591450324     
 N   2.0873253879769393        17.240660164792882        13.798880610294770     
 O   5.1771918979498555        16.411995153271892        14.547965039130794     
 N   5.7347710207314737        14.690657407400113        12.152673720643802     
 N   6.4994926048663650        17.268626244870713        11.304556233040115     
 C   3.0101509460516382        15.244607379627183        9.9928523402440739     
 C   2.3223815009203426        14.891869310612289        14.419124535082195     
 C   3.7985056967294266        13.448310129891645        13.163332436748547     
 C   1.8293443202388950        14.479848909084255        12.101139238798345     
 C   1.4227847920707875        18.416215980873403        13.844985849414032     
 C   1.5659765654367814        16.190243664230358        14.482148006440809     
 C   5.6320153550911627        15.357732482688697        15.227902240861424     
 C   6.3525119329918107        14.884950253796509        10.817132707198676     
 C   4.9137970631964345        13.449794643361930        12.120659759860160     
 C   6.8494123392482873        14.575942033293865        13.151726382175907     
 C   7.1240356812283512        18.461602339556858        11.197834172349289     
 C   7.0858877741999970        16.193089263819889        10.719224570405222     
 C   2.2320363174212616        14.263478568132738        10.671275576249599     
 C   3.2969680770096454        15.046076657734567        8.6218414910191008     
 H   1.6450119047558538        14.064083043208434        14.691903292482834     
 H   3.1329739545378286        14.923904799290067        15.164408539701578     
 H   3.1843339781775537        12.540009243580405        13.035450099422931     
 H   4.2371874071334572        13.406755543574608        14.165540752186558     
 H   1.2173189826988697        15.391443582477057        12.158700062334209     
 H   1.2041185579200877        13.632168690442905        12.428585031305557     
 H   1.8918206425393296        19.234161291910819        13.301081884502231     
 C  0.23160098202513080        18.588404034112489        14.545643555304395     
 C  0.39186550615849913        16.293536453849804        15.227429118944531     
 C   6.4376127832949486        14.377901919130936        14.580455094784034     
 C   5.3195983097586153        15.168532575440977        16.594999012444365     
 H   7.0396139365603618        14.057707973338921        10.569625617557650     
 H   5.5412456294228969        14.885723792167466        10.072503509067923     
 H   5.5565961593266877        12.565077641163960        12.271089049736723     
 H   4.4737736365598302        13.371244324187735        11.120988354183554     
 H   7.4264263182652162        15.508635313578964        13.074798452476184     
 H   7.5057757957206750        13.744070737592873        12.848927723471355     
 H   6.6021037218978877        19.299088408874375        11.657380462033663     
 C   8.3447376912472553        18.624983012074374        10.546376824416454     
 C   8.3005196273247019        16.281445008855634        10.042062379133514     
 C   1.7502362976187509        13.152329748257584        9.9721944719583551     
 C   2.8017175963984773        13.927474954131331        7.9414585540673563     
 H   3.8779587915283895        15.797252106020462        8.0870564268191121     
 H -0.26453481193315681        19.555694164533573        14.554499929952749     
 C -0.29973391925047954        17.505672340418133        15.245848597528683     
 H   1.5201920730299259E-002   15.424020720442440        15.763178951471227     
 C   6.9107515565886093        13.275337175453776        15.298958543421699     
 C   5.8092356949419610        14.060998198318005        17.297110736111392     
 H   4.7152668861676830        15.913742390385995        17.110456010887276     
 H   8.8021229167358310        19.608743847395839        10.478597015151689     
 C   8.9567827934360409        17.510620974018874        9.9744351707769034     
 H   8.7328225507336050        15.390165757456275        9.5917898758332480     
 H   1.1404813979467729        12.419656262524644        10.502499928365399     
 C   2.0200934727130826        12.980859370745119        8.6105086913439006     
 H   3.0298202207328235        13.818130016208199        6.8792574798367871     
 H  -1.2397477893647801        17.605109820301443        15.785993375676568     
 H   7.5296002820398282        12.538777545467564        14.784725214701881     
 C   6.6128952087038995        13.113501044416283        16.655670158937873     
 H   5.5580588712443371        13.958648484527158        18.354355600330173     
 H   9.9256716880038063        17.598377853938317        9.4855414887536451     
 H   1.6059779159140077        12.120763043528369        8.0949594038914956     
 H   7.0177923228940084        12.259843534470651        17.189813123932264     
 Dy   5.6962186393184254E-002   8.6067893158658801        4.1904654854676879     
 Cl   6.3798278457471741E-002   5.9238108939932079        4.2293587051833637     
 O  0.88905670257751779        9.0686631347094249        2.2258863607929751     
 N   1.4327048861572600        10.751247895990472        4.6442978843194647     
 N   2.2685092907135544        8.1947353635848437        5.4363472236242369     
 O -0.78583385116565441        9.0736213218338246        6.1431971833862491     
 N  -1.3705612480265628        10.731537080398322        3.7111097094825674     
 N  -2.1404532787507833        8.1298436898943010        2.9369368981931765     
 C   1.3344301530035623        10.135185396734508        1.5597150867030092     
 C   2.0548222375487262        10.560818597660537        5.9782442986119335     
 C  0.58197109379414558        11.972697877595596        4.6878567324999132     
 C   2.5450299377604866        10.903790381152616        3.6478899102449858     
 C   2.9187697773090568        7.0143090052894799        5.5234761206757641     
 C   2.8064789604703160        9.2628022397606813        6.0758161708999090     
 C  -1.2586951492388614        10.130903998151558        6.8063179567184804     
 C  -1.9947152726948176        10.503712041692030        2.3852573685045408     
 C -0.53750632794371456        11.961970591897225        3.6488293287567077     
 C  -2.4768094618779117        10.878229011967081        4.7124380049311698     
 C  -2.7715945999109248        6.9377229657622115        2.8648995473902796     
 C  -2.7222068064295342        9.1892196327348028        2.3194291534658857     
 C   2.1320041808122769        11.112683282041846        2.2207641323129392     
 C   1.0194392685089082        10.338199015603738       0.19558809754865272     
 H   2.7319103562199407        11.396256522697325        6.2260135187394026     
 H   1.2444179133939381        10.549229932942275        6.7237120133262440     
 H   1.2041444027787045        12.872374478302596        4.5432399038943450     
 H  0.14423203338142340        12.035205271342976        5.6892267459075603     
 H   3.1428363126335230        9.9837893696496014        3.7148205771977159     
 H   3.1826766618061999        11.746184423966421        3.9624117636353420     
 H   2.4328955901160048        6.1820838334536266        5.0192508869876811     
 C   4.1176259740108252        6.8567910171426742        6.2143864904762109     
 C   3.9891073984469592        9.1757293703748513        6.8083800690732348     
 C  -2.0644818072934679        11.097295401688841        6.1393180435175276     
 C -0.96852435163347461        10.329636390628078        8.1767995695779643     
 H  -2.6908100411501819        11.319428481516338        2.1233188843301747     
 H  -1.1894702885756443        10.493370541080420        1.6342615049481906     
 H  -1.1687241266031849        12.856770274478244        3.7895196770078541     
 H -0.10407568499467851        12.021621636752679        2.6453355264253209     
 H  -3.0652744176884017        9.9513168288250444        4.6546293349747545     
 H  -3.1270278286295703        11.711122575146531        4.3976944219945233     
 H  -2.2559529716424453        6.1139413244757179        3.3529231691126755     
 C  -3.9888186687869958        6.7575326873099568        2.2113592103695261     
 C  -3.9319421474100928        9.0813465124346298        1.6361179322880270     
 C   2.6012783590145343        12.224548728695670        1.5151935308714710     
 C   1.5035406369489719        11.456794179568375      -0.49242521531416605     
 H  0.42179334903069265        9.5931304519390856      -0.32854742905887524     
 H   4.6028694780149388        5.8855970679771819        6.2582847161263562     
 C   4.6710738923108419        7.9600384114825262        6.8597828513466812     
 H   4.3793769840598848        10.058633996091288        7.3089690787281336     
 C  -2.5577034674494117        12.199437987737243        6.8454089996922916     
 C  -1.4787006351740641        11.436407521068171        8.8654584645533987     
 H -0.36732089317541627        9.5896726142087232        8.7039360126234619     
 H  -4.4499007138336317        5.7745236368375279        2.1738323489880620     
 C  -4.5914258049403207        7.8526437221034353        1.5979570294854635     
 H  -4.3593209681207279        9.9600548836195699        1.1591871229537960     
 H   3.2171333780376292        12.958513140959758        2.0367552822353061     
 C   2.3027157716009565        12.399821530067340       0.16069924295348048     
 H   1.2524834801578253        11.569989148403433       -1.5485914710031410     
 H   5.6185024325033162        7.8728798589113289        7.3884523832450304     
 H  -3.1811748675700278        12.924391983642286        6.3204481889678741     
 C  -2.2805059430799002        12.372405948704115        8.2055136202426162     
 H  -1.2447940046358934        11.546138757828679        9.9262052418013660     
 H  -5.5565135578837594        7.7519228190189091        1.1039602497092456     
 H   2.7058996046312220        13.261075081436678      -0.36078825690137833     
 H  -2.7034426126124678        13.224548500173265        8.7283176614368383     
 Dy  -1.9782169336808292E-002   8.3160685625080486        12.608950377932107     
 Cl  -6.8172314270680490E-002   10.997944742585068        12.552459416970750     
 O -0.82687254003447008        7.8511659777785239        10.649167415398491     
 N  -1.4179123968044323        6.1817293714556385        13.062033254160328     
 N  -2.2212193374066378        8.7551189604515720        13.880663035874448     
 O  0.82680912311846444        7.8756235652100184        14.581107219810947     
 N   1.3837030522045017        6.1887314656275638        12.151001969139459     
 N   2.2212585504390834        8.7710928572833655        11.446745596006215     
 C  -1.2979808923579839        6.7987867933455561        9.9771967261663459     
 C  -2.0400657863932352        6.3783834902071090        14.394430175580682     
 C -0.58093983409170535        4.9518142260394633        13.103304802222702     
 C  -2.5288957449244829        6.0490949844121928        12.061980433019388     
 C  -2.8518753572227364        9.9445751150832233        13.993983107709534     
 C  -2.7813224121011593        7.6823385736099770        14.493634544644321     
 C   1.2757045074737499        6.8116686858983941        15.248909657823980     
 C   2.0253149541462521        6.4181873307865258        10.833070154410475     
 C  0.54199055697274323        4.9649467077613343        12.069137893450147     
 C   2.4808408203077876        6.0251433673709176        13.161052743838630     
 C   2.8709761822073867        9.9547363693874988        11.406755605497230     
 C   2.7675301583035541        7.7250569784373386        10.778565910268586     
 C  -2.1195246711052818        5.8391252290489399        10.633120057438601     
 C -0.98826033615315467        6.5989214742369251        8.6120724929587613     
 H  -2.7221544069574928        5.5478851142482952        14.644999390227543     
 H  -1.2298135160094839        6.3871977281715546        15.140196413439575     
 H  -1.2091946898874055        4.0576658072323522        12.949464362448994     
 H -0.14706823157134902        4.8801868103661716        14.106096628854043     
 H  -3.1124835322133362        6.9781110940132987        12.131084878231288     
 H  -3.1812705337232736        5.2164358979391183        12.371686870047384     
 H  -2.3502466982190207        10.780193390975331        13.510609654337475     
 C  -4.0522308742256685        10.107266392808832        14.681607098454023     
 C  -3.9739092290932887        7.7704042289554858        15.208996332914085     
 C   2.0591485409018540        5.8220381998323640        14.587030341173502     
 C  0.98526114490045136        6.6272631154786072        16.621845038395616     
 H   2.7161559155627772        5.5967478279473220        10.576880454666775     
 H   1.2288180000520128        6.4391553296148274        10.073176451936391     
 H   1.1657411551316355        4.0634045219134425        12.196735133317905     
 H  0.11084791196496305        4.9239651699674285        11.063718919036303     
 H   3.0857596869116684        6.9409991153794302        13.102857966445640     
 H   3.1172881008916637        5.1795263514979268        12.852453987066310     
 H   2.3813251504066968        10.768322169076368        11.937614189065458     
 C   4.0727987343022587        10.138986130884305        10.727372515999717     
 C   3.9537839616898451        7.8401401032667053        10.056124771944981     
 C  -2.6226994219643505        4.7492489995070821        9.9160994270073228     
 C  -1.5040912521807570        5.5005326907053336        7.9140246292527143     
 H -0.37014920180003763        7.3323759403473421        8.0954104478417293     
 H  -4.5159868338493654        11.088172554646727        14.751323329744968     
 C  -4.6356552936409336        8.9961213798288480        15.285823617260185     
 H  -4.3856212430041959        6.8817182612094570        15.681559002409147     
 C   2.5319629476967922        4.7149059994680176        15.298831886874691     
 C   1.4787947433311766        5.5177828920870020        17.317444085836922     
 H  0.40134864556192812        7.3826162743740955        17.146620938870932     
 H   4.5560807052495420        11.112440943627494        10.721877056300603     
 C   4.6312341302551951        9.0599375853448567        10.044937068916184     
 H   4.3502379035647811        6.9734882724492149        9.5318453625288040     
 H  -3.2622348911320236        4.0310460543149746        10.429894506998910     
 C  -2.3318742621668194        4.5774639318245827        8.5595409766087265     
 H  -1.2562635198342227        5.3894076926759347        6.8569797117230840     
 H  -5.5879243792876991        9.0841699390161832        15.805295887484462     
 H   3.1394580582880973        3.9738001185293261        14.777176295181818     
 C   2.2576369788411048        4.5593340694810394        16.661320618259069     
 H   1.2522916617623920        5.4233509602370820        18.381489779957068     
 H   5.5798550141420220        9.1666854518601202        9.5216167433968035     
 H  -2.7644885649299553        3.7344041396998824        8.0305051148867470     
 H   2.6652354491775103        3.7033295643858914        17.188445840832998     
         256

 Dy   4.2745241688371083       0.16220011472144263        4.2304925414352468     
 Cl   4.2784895007482273       -2.5190982317898900        4.1901964549963617     
 O   5.0821851136324447       0.63457338761222870        2.2664884722070577     
 N   5.6897693342385773        2.2903862517642546        4.6911637469504841     
 N   6.5026317600156016      -0.30080506948126084        5.4404878919114967     
 O   3.4623275562481615       0.60340755535790302        6.2100302306855228     
 N   2.8852645821550991        2.2963452512754801        3.7924175005490479     
 N   2.0397764194730215      -0.26716946560285004        3.0325807019374591     
 C   5.5516900278389860        1.6892267496055486        1.5971902101344975     
 C   6.3278448053366585        2.0654651324344631        6.0113645630656407     
 C   4.8536918241963329        3.5186836869080209        4.7629343696289954     
 C   6.7887537038876582        2.4382533767719314        3.6808956306078682     
 C   7.1341274443647116       -1.4919963140318202        5.5181513122397270     
 C   7.0644120114411599       0.75591067430731140        6.0781282939656611     
 C   3.0110955596358195        1.6635857621385213        6.8823742127650078     
 C   2.2455177679407217        2.0968195862979297        2.4686166755433501     
 C   3.7259037546153597        3.5227600078665664        3.7340578775619209     
 C   1.7852476396347978        2.4403612547326756        4.8029051068497415     
 C   1.3940601263977805       -1.4503984462525867        2.9524882905841325     
 C   1.5000775319640243       0.79361609097034991        2.3829606289535472     
 C   6.3692572247068560        2.6517381944879337        2.2551492624415115     
 C   5.2478547428411941        1.8895137644035402       0.22995013158584010     
 H   7.0190601517748759        2.8866168407530055        6.2681336146340341     
 H   5.5285412671938028        2.0483814956851294        6.7685532595586944     
 H   5.4797774604400358        4.4163517217145083        4.6203088957168141     
 H   4.4271067415559315        3.5735261325409939        5.7697339253886728     
 H   7.3798499068774301        1.5134272091503309        3.7388340369413298     
 H   7.4385646432568633        3.2735257195402392        3.9897858839590938     
 H   6.6316522748145568       -2.3138405576262908        5.0130587774913113     
 C   8.3354273944494537       -1.6732532569167475        6.1995765593587793     
 C   8.2571564096604888       0.64748952054648712        6.7900789428534685     
 C   2.2085227446825093        2.6420419036349556        6.2282656068507638     
 C   3.3220102494456460        1.8563989678973196        8.2488679446386381     
 H   1.5593085419761872        2.9270780294930985        2.2285084084919760     
 H   3.0441279715141731        2.0892098154787888        1.7107344197718541     
 H   3.1006033077220807        4.4202235444471532        3.8787152127926268     
 H   4.1550468795443791        3.5804848556571156        2.7286992010950080     
 H   1.1906512922407562        1.5185449850049983        4.7376763721565265     
 H   1.1405897038832580        3.2814616599006574        4.4999805413709701     
 H   1.8811840265762583       -2.2763568465098007        3.4656146336613753     
 C  0.19864423528294561       -1.6187620799917750        2.2580748795211858     
 C  0.31984704372340400       0.69589554067976533        1.6476170327535564     
 C   6.8712755963049661        3.7434157326287818        1.5391306752263607     
 C   5.7643019020592190        2.9880475094887862      -0.46732118931810263     
 H   4.6326923246098417        1.1566851768127646      -0.29021766355693229     
 H   8.8002203911121057       -2.6546245445274863        6.2402293592332754     
 C   8.9179757255929264      -0.58005188453058498        6.8355352225380352     
 H   8.6702250455935612        1.5235531646091778        7.2838851386975847     
 C   1.7307222070162356        3.7440047064917312        6.9439955397715671     
 C   2.8253419197154575        2.9624365744515080        8.9480150095544371     
 H   3.9225350521103293        1.1088961892333355        8.7659081650667563     
 H -0.28237291425569233       -2.5924003524140158        2.2212560875946048     
 C -0.35711024280952353      -0.52274509935901803        1.6024762699007369     
 H  -7.2741746842836019E-002   1.5734727581692829        1.1394434818265313     
 H   7.5098527004491915        4.4615649240344206        2.0545008572670334     
 C   6.5857628838053124        3.9147658229101849       0.18098311814985751     
 H   5.5207911261937159        3.0974216859602919       -1.5257820376778708     
 H   9.8700777673635987      -0.68195651953026681        7.3530534682363289     
 H   1.1100773957051187        4.4779412482015246        6.4284182289657608     
 C   2.0222052429629525        3.9064065385358617        8.3015240690642358     
 H   3.0669919026876808        3.0639681975348854        10.007624215134856     
 H  -1.3025732412978281      -0.61681501565565433        1.0712895489343814     
 H   7.0179951061229389        4.7587989011449654      -0.34746224582727708     
 H   1.6096383603481077        4.7580618882936196        8.8313709208875899     
 Dy   4.3129551119296003        16.822039991348166        12.582673753167247     
 Cl   4.2967483590683306        19.499242132572494        12.601171199159751     
 O   3.4589276631800110        16.324973079958696        10.646164987164854     
 N   2.9403049057625084        14.667663631448018        13.089504860834678     
 N   2.0876671114096306        17.245245709880823        13.801822359176347     
 O   5.1751438193279897        16.412691139217397        14.549006795560119     
 N   5.7334145382607566        14.693792946537606        12.152507692128564     
 N   6.5011533702934674        17.271837769147542        11.308846589943858     
 C   3.0116381980296612        15.250787079319235        9.9923313102475682     
 C   2.3198595477003212        14.895131979774021        14.417679252327058     
 C   3.7955474710588377        13.452156713060917        13.160927967820513     
 C   1.8278507866989642        14.486720224053990        12.098927360085947     
 C   1.4245261875976132        18.421398764262563        13.850409962438155     
 C   1.5643917233469826        16.193945206747209        14.481982734563259     
 C   5.6291378357104653        15.357581871464404        15.228212774607584     
 C   6.3520155667735727        14.888978353746728        10.817564225480007     
 C   4.9115036741466573        13.453634892251809        12.118948185431401     
 C   6.8474311155827694        14.577233500731749        13.151977457508663     
 C   7.1267218938203296        18.464378814497053        11.203702654802459     
 C   7.0857853893499971        16.197021177031147        10.720774902067395     
 C   2.2317853671324328        14.270244211493193        10.669491237390249     
 C   3.3011551147215425        15.051287544863655        8.6221092854241572     
 H   1.6418484347836129        14.067405957564159        14.688950432958906     
 H   3.1299729246167143        14.925620219559438        15.163484627332728     
 H   3.1806079677227066        12.544586733769130        13.031842763708998     
 H   4.2336418250438657        13.409281017632445        14.163302964062398     
 H   1.2171685597114403        15.399156004672241        12.156559250538320     
 H   1.2012496402688322        13.639789258033973        12.425458859230210     
 H   1.8951040028181214        19.240026022435142        13.309141253883341     
 C  0.23274554418606011        18.593329120999208        14.550133670279120     
 C  0.38925090939234291        16.296755342959191        15.225553091804247     
 C   6.4348252924640139        14.378140006891503        14.580345503116281     
 C   5.3156640867424523        15.167119012444665        16.594835772441591     
 H   7.0392312886378399        14.061840283592741        10.569948834629047     
 H   5.5413303372589660        14.890181410119499        10.072313267969928     
 H   5.5534214415687702        12.568268642822462        12.269177749359429     
 H   4.4721839205185905        13.376024137213502        11.118939467903331     
 H   7.4252201918861402        15.509491582180278        13.076150153133922     
 H   7.5033206443693832        13.745131205380817        12.848741420391896     
 H   6.6062912772542699        19.301275472588475        11.665710429006559     
 C   8.3464447783505520        18.628161171507227        10.550597846627925     
 C   8.2992092549919079        16.285934856995908        10.041600436168919     
 C   1.7512092554300789        13.158759527628986        9.9701100760109576     
 C   2.8070835689173226        13.932426187141873        7.9413499931631462     
 H   3.8835478777578651        15.801738235162933        8.0880111686491674     
 H -0.26198416101858452        19.561209318443975        14.561308674468203     
 C -0.30104250590357456        17.509489177517001        15.246234165176892     
 H   1.0826121078405554E-002   15.426425691864788        15.758385892179275     
 C   6.9072394707455711        13.274827196750415        15.298170765332843     
 C   5.8044661518893390        14.058787141541881        17.296223263923178     
 H   4.7113033111259526        15.912001004130619        17.110667674994321     
 H   8.8047474308085913        19.611538431958600        10.484346354735957     
 C   8.9562761354087890        17.514710139036445        9.9750176730408473     
 H   8.7300851464877542        15.395224741777758        9.5891111956811699     
 H   1.1405569982500996        12.426386939473103        10.499756878805062     
 C   2.0238888893685147        12.986314105173550        8.6091944638224067     
 H   3.0372061329745219        13.822454192132687        6.8797299567094878     
 H  -1.2417358268294814        17.608476100801351        15.785238831090533     
 H   7.5263965824998387        12.538695501425842        14.783728503964262     
 C   6.6082993614224064        13.111682966302766        16.654463378185504     
 H   5.5526767769478154        13.955585576850460        18.353214072497035     
 H   9.9242431659223183        17.602806969873424        9.4844450696065419     
 H   1.6110611935443822        12.125815200251596        8.0932502390732761     
 H   7.0124424161818828        12.257314985091236        17.188043738005248     
 Dy   5.4441141849860236E-002   8.6034064067680127        4.1915406608947077     
 Cl   5.9839617778879764E-002   5.9204107923873828        4.2289654251594033     
 O  0.88560012247892295        9.0655686659088364        2.2266816548934139     
 N   1.4318785516599313        10.747151932947316        4.6451109919932483     
 N   2.2666481241689573        8.1897658705920406        5.4361471091039721     
 O -0.78633902823655100        9.0710435559379601        6.1449343832683585     
 N  -1.3720319226374027        10.729039881848427        3.7133379625711571     
 N  -2.1436568283226092        8.1282278552446563        2.9383392959998527     
 C   1.3309304571595897        10.132094382794852        1.5604491841840711     
 C   2.0550349429269308        10.556063303869253        5.9784736721549372     
 C  0.58174869342576141        11.968980125183371        4.6896268658686679     
 C   2.5434899909629558        10.899449379793078        3.6478494292296744     
 C   2.9161835326709911        7.0089098898588871        5.5228703723647783     
 C   2.8058325132471715        9.2574611847693884        6.0751819325374141     
 C  -1.2579642676864327        10.128821362610836        6.8081148734860752     
 C  -1.9967036709451416        10.502338093523777        2.3875653349855073     
 C -0.53840539430973244        11.959121503816149        3.6513243284781636     
 C  -2.4778864979980422        10.875634615544138        4.7151756768604711     
 C  -2.7751479209727421        6.9363515421958235        2.8653065921471370     
 C  -2.7244026650276880        9.1880110722263773        2.3206372988617678     
 C   2.1294742389865093        11.109022456082982        2.2211051977746306     
 C   1.0148679277708514        10.335802065578504       0.19669803359561192     
 H   2.7329823103061943        11.390962763003742        6.2257096742431903     
 H   1.2454132580130670        10.545080278902132        6.7247710721933540     
 H   1.2042189743112854        12.868422108252433        4.5447837668946987     
 H  0.14479259012633444        12.031455976109040        5.6913205152758373     
 H   3.1408639000376777        9.9791354730527519        3.7140779261666088     
 H   3.1818103139683123        11.741413421093519        3.9621213171893830     
 H   2.4295036921275046        6.1770484893815247        5.0188460754197015     
 C   4.1153253193663986        6.8504873479150072        6.2131066747339485     
 C   3.9890233124315242        9.1695578528951724        6.8066647348749072     
 C  -2.0645347507876264        11.094938413264538        6.1417141411789320     
 C -0.96525817634388245        10.328717662926325        8.1777982769230899     
 H  -2.6927399527282954        11.318397124984067        2.1265609989532885     
 H  -1.1917461845771666        10.492607575562893        1.6362605724014285     
 H  -1.1691052591467359        12.854154196404604        3.7926451421136131     
 H -0.10548341360751110        12.018962390205635        2.6476384391612382     
 H  -3.0662713479703769        9.9486741296109784        4.6575956621200820     
 H  -3.1282765996777222        11.708503391274872        4.4007616829886160     
 H  -2.2602744179772927        6.1122446376959854        3.3535686094431334     
 C  -3.9917035339815583        6.7567481296468346        2.2104338483651809     
 C  -3.9333093217969624        9.0806800992137156        1.6358143582075253     
 C   2.5984870952823758        12.221018175302191        1.5155021289232540     
 C   1.4986916253396612        11.454480633457852      -0.49135633630703068     
 H  0.41652848166002437        9.5912371983366427      -0.32726104697394554     
 H   4.5997519616890052        5.8788888965911079        6.2568195435997085     
 C   4.6701187035914140        7.9533831417461185        6.8579098298437637     
 H   4.3804298775623920        10.052295434473082        7.3066045806951250     
 C  -2.5563024670275736        12.197738494541165        6.8477268426927731     
 C  -1.4738254326881852        11.436251947057659        8.8663444126625617     
 H -0.36337110715820276        9.5891206893831775        8.7045937340469948     
 H  -4.4531653236815298        5.7739373757601822        2.1722601745388079     
 C  -4.5931232889190508        7.8522210000969705        1.5965185840988720     
 H  -4.3598768334444324        9.9596626288308467        1.1586895885441837     
 H   3.2151482715602775        12.954464935074773        2.0367944155955997     
 C   2.2987111862883967        12.397046321006883       0.16137392501888795     
 H   1.2468852940479613        11.568086772978218       -1.5472780701529445     
 H   5.6178662868156088        7.8657101704043706        7.3859444085922163     
 H  -3.1802906068656513        12.922504848714642        6.3231673144948815     
 C  -2.2765893212749062        12.371879024497607        8.2070850944587033     
 H  -1.2381024192836501        11.546819205864386        9.9265362554262797     
 H  -5.5576145100597740        7.7519526449114773        1.1013152848461676     
 H   2.7014581497605210        13.258489737028135      -0.36024016126379221     
 H  -2.6981357332616884        13.224727832743687        8.7298096305595347     
 Dy  -1.6525405434507770E-002   8.3203682691262948        12.609350158998851     
 Cl  -6.2200848885012948E-002   11.002235925204751        12.555780361966329     
 O -0.82448263240106567        7.8552881557111158        10.649441042179834     
 N  -1.4149703023854052        6.1859029376709112        13.062772156087807     
 N  -2.2191262640687226        8.7596434918045993        13.878370497057295     
 O  0.82866623019856045        7.8789323467281420        14.581272778935263     
 N   1.3869472541417203        6.1925388759633408        12.151929679536993     
 N   2.2233597103491407        8.7745277610719050        11.443498753674577     
 C  -1.2942144200168599        6.8021149929552092        9.9777918685434486     
 C  -2.0379055752061581        6.3833660608254146        14.394679635856889     
 C -0.57784066414222379        4.9561686520682473        13.105253906377532     
 C  -2.5254322264854525        6.0523839406301807        12.062246654049426     
 C  -2.8502619989150655        9.9489752626655221        13.989789075183939     
 C  -2.7789630876323370        7.6875614175281033        14.492715787041551     
 C   1.2772947286378904        6.8148630347047447        15.249113775841231     
 C   2.0282285624933611        6.4206016025061183        10.833603518484820     
 C  0.54542576467444681        4.9685139329137504        12.071416046172013     
 C   2.4843529782823008        6.0301468324227354        13.161947598279966     
 C   2.8724532061694252        9.9583667394382811        11.400949858116153     
 C   2.7702151475845822        7.7275016173850046        10.777421013526800     
 C  -2.1151508538174517        5.8419363980146306        10.633745778811189     
 C -0.98351082115608246        6.6016204277471173        8.6129843208363397     
 H  -2.7205036038226496        5.5532110816452773        14.645046647332071     
 H  -1.2282704640588911        6.3920496071608319        15.141101970874601     
 H  -1.2059138442694428        4.0618215294803308        12.951863630852182     
 H -0.14438861186688970        4.8852695159370363        14.108245715563166     
 H  -3.1093966926000025        6.9811951135687176        12.130627365798082     
 H  -3.1776108882843190        5.2195944914116739        12.372017217000673     
 H  -2.3489552680490822        10.783991968933123        13.505127830416383     
 C  -4.0506145209928137        10.112340627139529        14.677268457044397     
 C  -3.9714013066124583        7.7764390337582681        15.208228438375704     
 C   2.0623591366579883        5.8263360836678419        14.587721389662658     
 C  0.98448369998167307        6.6289439065799440        16.621233162464637     
 H   2.7190275312713537        5.5988942253006142        10.578115698481351     
 H   1.2315417562237621        6.4406191570326508        10.073884573352867     
 H   1.1693359551546583        4.0672712110501026        12.200151111773035     
 H  0.11452060996715285        4.9263563699882136        11.065966344596534     
 H   3.0883086056609388        6.9466163805619656        13.103727396792786     
 H   3.1216095693671848        5.1851623946293071        12.853381248837167     
 H   2.3823731577000280        10.772739360265346        11.930105459430116     
 C   4.0742590932146179        10.141878938622787        10.721322714280985     
 C   3.9567436781092296        7.8416639765062861        10.055313660910921     
 C  -2.6164392872290785        4.7508696043441399        9.9172562234006154     
 C  -1.4975312696507097        5.5021547834862510        7.9154037245619193     
 H -0.36602777610628529        7.3353517232818826        8.0960520696641218     
 H  -4.5147958465150300        11.093099897218806        14.745308685142158     
 C  -4.6334489258446254        9.0020592869457943        15.283541146618925     
 H  -4.3828726983101838        6.8882825110463664        15.681925781364825     
 C   2.5347749652782428        4.7189491653325168        15.299372262976274     
 C   1.4772635717604778        5.5189870528440643        17.316599008947112     
 H  0.39917106991430762        7.3833186551257146        17.145726310903999     
 H   4.5568457463089453        11.115604925288276        10.713601597694314     
 C   4.6336090233892460        9.0616848714420541        10.041669071902673     
 H   4.3538616253982321        6.9741637405586383        9.5330942746270022     
 H  -3.2553879267237722        4.0322835280452889        10.431252436373978     
 C  -2.3244037076126434        4.5783760118230461        8.5610502914706821     
 H  -1.2491277305695836        5.3906815457524386        6.8585470013966416     
 H  -5.5856109623384675        9.0906040940589214        15.803169052172933     
 H   3.1434599314638412        3.9786613660899932        14.778047608570454     
 C   2.2580370960697858        4.5617697969509745        16.661115274492875     
 H   1.2487485693897424        5.4232716887410142        18.380008210341003     
 H   5.5823859108706460        9.1677220587438626        9.5184909301657541     
 H  -2.7551870764655830        3.7342479481498896        8.0322811491375745     
 H   2.6650394174914158        3.7053889246367735        17.188147214518438     
         256

 Dy   4.2752825632413005       0.15724291238667981        4.2292740150928969     
 Cl   4.2790019804983448       -2.5240064970572309        4.1909748078899378     
 O   5.0836332423902819       0.62892081763808017        2.2649963396199206     
 N   5.6899406434626725        2.2860195133133043        4.6890813900004522     
 N   6.5028349589545620      -0.30431577030917678        5.4404081045373971     
 O   3.4625838565649505       0.60036874508737614        6.2078109069398213     
 N   2.8852653821914256        2.2916252964637813        3.7898045378791116     
 N   2.0411515752281537      -0.27281088335599335        3.0298585584149618     
 C   5.5515572456497200        1.6843140669718455        1.5957861053588642     
 C   6.3279020469075480        2.0623578155388320        6.0095487493145976     
 C   4.8538057921232438        3.5143666865874863        4.7598800013603961     
 C   6.7891120772751483        2.4333897737004695        3.6788619797473436     
 C   7.1346961172070644       -1.4952891442096989        5.5186102127637451     
 C   7.0644895102917493       0.75288843845349063        6.0773671893679495     
 C   3.0118971042334315        1.6611815699359531        6.8795847916740076     
 C   2.2456689404313401        2.0914159739780680        2.4660450665871267     
 C   3.7258563748876687        3.5180697595887951        3.7311217011044593     
 C   1.7851610732258112        2.4359906191304974        4.8001801681530916     
 C   1.3957611981979285       -1.4562414485624142        2.9497772589718569     
 C   1.5006381319797559       0.78794299047232652        2.3808493986699775     
 C   6.3690749005197320        2.6471009227754045        2.2533798270320773     
 C   5.2456235614451145        1.8855774895499708       0.22921271802011742     
 H   7.0191407525698839        2.8837657707894717        6.2654367782317655     
 H   5.5286208389008822        2.0461760131061206        6.7667714649481150     
 H   5.4799595794906999        4.4118878987068744        4.6167187615890262     
 H   4.4273017083922026        3.5698317193649274        5.7666579161494278     
 H   7.3798943349989345        1.5083740952803086        3.7368253811585741     
 H   7.4390958545130719        3.2685343768442232        3.9876798353684872     
 H   6.6323666625002522       -2.3175370432512046        5.0140576041652238     
 C   8.3361762804128219       -1.6758851425689643        6.1998938328215267     
 C   8.2573163236631242       0.64509966415672126        6.7892798441432376     
 C   2.2087197472970086        2.6389210031526251        6.2252726711807131     
 C   3.3242826126026030        1.8555833238241650        8.2454632155560628     
 H   1.5591739338577746        2.9213443672135586        2.2255703678858443     
 H   3.0442662369532281        2.0838689070535366        1.7081378946803971     
 H   3.1005661273539418        4.4155404540706762        3.8758747703731182     
 H   4.1547502948414206        3.5758420193333080        2.7256701530220075     
 H   1.1908416643713724        1.5139463024513318        4.7356256772794243     
 H   1.1402287694710407        3.2766844812006135        4.4967058341862396     
 H   1.8833334689578412       -2.2821501808158140        3.4625414346906171     
 C  0.20009713959074923       -1.6249448132323234        2.2558388274997734     
 C  0.31988506060184374       0.68997112312778097        1.6464301059833193     
 C   6.8688794076713018        3.7400267948735295        1.5378365214512699     
 C   5.7598075839152711        2.9853551499562001      -0.46764355215022907     
 H   4.6305612625891852        1.1526626577652468      -0.29090526723980348     
 H   8.8012790573912998       -2.6570941396056540        6.2408915633043902     
 C   8.9184876400600643      -0.58222447275521272        6.8352967746955002     
 H   8.6702604473739910        1.5215548640818992        7.2824851373644126     
 C   1.7316989473418198        3.7416968957522823        6.9402762845401300     
 C   2.8287109911210937        2.9625914964880740        8.9438078721441414     
 H   3.9253375242029738        1.1088163122177799        8.7628515999956402     
 H -0.28039121366531283       -2.5988331269197480        2.2188388238216312     
 C -0.35657468340888865      -0.52893915740175024        1.6010362303740211     
 H  -7.3481328806646942E-002   1.5676446839379974        1.1390799669114293     
 H   7.5070868323592448        4.4585164565454596        2.0531914315092310     
 C   6.5811005437516243        3.9124343434695059       0.18035335656653367     
 H   5.5148479312608023        3.0954284257229392       -1.5256505868460126     
 H   9.8706930648860265      -0.68359207224158236        7.3527505275672400     
 H   1.1104714742581108        4.4749894829747561        6.4245284480680436     
 C   2.0248908737187561        3.9058779356068043        8.2971973299466200     
 H   3.0717395187685024        3.0654308761725595        10.002923007419199     
 H  -1.3023163195113063      -0.62313902390527742        1.0703494313854227     
 H   7.0111621375014099        4.7576419324419676      -0.34786853580545862     
 H   1.6133095153915671        4.7583803155607116        8.8265184993350836     
 Dy   4.3126077930142941        16.826304134184955        12.584208957816097     
 Cl   4.2974398098171083        19.503460813667662        12.601860037889100     
 O   3.4599362796280100        16.330960933568115        10.646296574753862     
 N   2.9384127296383413        14.672319542324818        13.088136130219032     
 N   2.0880088348423218        17.249831254968768        13.804764108057924     
 O   5.1730957407061240        16.413387125162906        14.550048551989445     
 N   5.7320580557900396        14.696928485675100        12.152341663613326     
 N   6.5028141357205698        17.275049293424374        11.313136946847601     
 C   3.0131254500076836        15.256966779011286        9.9918102802510642     
 C   2.3173375944802999        14.898394648935755        14.416233969571921     
 C   3.7925892453882484        13.456003296230190        13.158523498892478     
 C   1.8263572531590333        14.493591539023724        12.096715481373550     
 C   1.4262675831244391        18.426581547651725        13.855834075462278     
 C   1.5628068812571838        16.197646749264063        14.481817462685708     
 C   5.6262603163297671        15.357431260240110        15.228523308353745     
 C   6.3515192005553338        14.893006453696946        10.817995743761340     
 C   4.9092102850968802        13.457475141141689        12.117236611002641     
 C   6.8454498919172515        14.578524968169633        13.152228532841418     
 C   7.1294081064123072        18.467155289437251        11.209571137255628     
 C   7.0856830044999972        16.200953090242404        10.722325233729569     
 C   2.2315344168436040        14.277009854853647        10.667706898530898     
 C   3.3053421524334397        15.056498431992745        8.6223770798292136     
 H   1.6386849648113719        14.070728871919881        14.685997573434980     
 H   3.1269718946956000        14.927335639828808        15.162560714963881     
 H   3.1768819572678595        12.549164223957854        13.028235427995066     
 H   4.2300962429542750        13.411806491690282        14.161065175938239     
 H   1.2170181367240112        15.406868426867426        12.154418438742432     
 H   1.1983807226175767        13.647409825625042        12.422332687154862     
 H   1.8983873630969132        19.245890752959468        13.317200623264453     
 C  0.23389010634698945        18.598254207885930        14.554623785253845     
 C  0.38663631262618675        16.299974232068578        15.223677064663965     
 C   6.4320378016330801        14.378378094652069        14.580235911448529     
 C   5.3117298637262884        15.165705449448355        16.594672532438818     
 H   7.0388486407153170        14.065972593846558        10.570272051700444     
 H   5.5414150450950350        14.894639028071532        10.072123026871932     
 H   5.5502467238108517        12.571459644480964        12.267266448982133     
 H   4.4705942044773508        13.380803950239269        11.116890581623109     
 H   7.4240140655070643        15.510347850781592        13.077501853791661     
 H   7.5008654930180905        13.746191673168763        12.848555117312436     
 H   6.6104788326106521        19.303462536302579        11.674040395979455     
 C   8.3481518654538487        18.631339330940079        10.554818868839396     
 C   8.2978988826591138        16.290424705136182        10.041138493204324     
 C   1.7521822132414071        13.165189307000386        9.9680256800635600     
 C   2.8124495414361679        13.937377420152414        7.9412414322589369     
 H   3.8891369639873408        15.806224364305404        8.0889659104792226     
 H -0.25943351010401222        19.566724472354377        14.568117418983656     
 C -0.30235109255666959        17.513306014615868        15.246619732825099     
 H   6.4503214265118486E-003   15.428830663287135        15.753592832887325     
 C   6.9037273849025329        13.274317218047056        15.297382987243989     
 C   5.7996966088367161        14.056576084765755        17.295335791734967     
 H   4.7073397360842222        15.910259617875246        17.110879339101366     
 H   8.8073719448813517        19.614333016521361        10.490095694320226     
 C   8.9557694773815353        17.518799304054017        9.9756001753047912     
 H   8.7273477422419035        15.400283726099241        9.5864325155290917     
 H   1.1406325985534262        12.433117616421562        10.497013829244723     
 C   2.0276843060239473        12.991768839601979        8.6078802363009128     
 H   3.0445920452162203        13.826778368057175        6.8802024335821885     
 H  -1.2437238642941826        17.611842381301262        15.784484286504497     
 H   7.5231928829598491        12.538613457384118        14.782731793226645     
 C   6.6037035141409124        13.109864888189248        16.653256597433138     
 H   5.5472946826512946        13.952522669173762        18.352072544663901     
 H   9.9228146438408302        17.607236085808527        9.4833486504594386     
 H   1.6161444711747568        12.130867356974823        8.0915410742550584     
 H   7.0070925094697571        12.254786435711820        17.186274352078232     
 Dy   5.1920097306536225E-002   8.6000234976701453        4.1926158363217274     
 Cl   5.5880957100287773E-002   5.9170106907815576        4.2285721451354430     
 O  0.88214354238032799        9.0624741971082479        2.2274769489938531     
 N   1.4310522171626023        10.743055969904162        4.6459240996670319     
 N   2.2647869576243602        8.1847963775992376        5.4359469945837073     
 O -0.78684420530744770        9.0684657900420973        6.1466715831504679     
 N  -1.3735025972482424        10.726542683298533        3.7155662156597464     
 N  -2.1468603778944355        8.1266120205950134        2.9397416938065293     
 C   1.3274307613156169        10.129003368855194        1.5611832816651330     
 C   2.0552476483051354        10.551308010077971        5.9787030456979418     
 C  0.58152629305737735        11.965262372771146        4.6913969992374236     
 C   2.5419500441654255        10.895108378433539        3.6478089482143625     
 C   2.9135972880329248        7.0035107744282943        5.5222646240537934     
 C   2.8051860660240266        9.2521201297780973        6.0745476941749201     
 C  -1.2572333861340037        10.126738727070114        6.8099117902536710     
 C  -1.9986920691954655        10.500964145355525        2.3898733014664733     
 C -0.53930446067575022        11.956272415735071        3.6538193281996190     
 C  -2.4789635341181726        10.873040219121195        4.7179133487897733     
 C  -2.7787012420345594        6.9349801186294355        2.8657136369039948     
 C  -2.7265985236258423        9.1868025117179517        2.3218454442576499     
 C   2.1269442971607422        11.105361630124117        2.2214462632363219     
 C   1.0102965870327949        10.333405115553271       0.19780796964257114     
 H   2.7340542643924479        11.385669003310159        6.2254058297469772     
 H   1.2464086026321959        10.540930624861991        6.7258301310604631     
 H   1.2042935458438664        12.864469738202272        4.5463276298950515     
 H  0.14535314687124548        12.027706680875104        5.6934142846441143     
 H   3.1388914874418323        9.9744815764559025        3.7133352751355013     
 H   3.1809439661304246        11.736642418220617        3.9618308707434240     
 H   2.4261117941390040        6.1720131453094229        5.0184412638517211     
 C   4.1130246647219719        6.8441836786873402        6.2118268589916852     
 C   3.9889392264160892        9.1633863354154954        6.8049494006765796     
 C  -2.0645876942817845        11.092581424840237        6.1441102388403364     
 C -0.96199200105429028        10.327798935224569        8.1787969842682173     
 H  -2.6946698643064089        11.317365768451797        2.1298031135764028     
 H  -1.1940220805786887        10.491844610045368        1.6382596398546667     
 H  -1.1694863916902869        12.851538118330962        3.7957706072193726     
 H -0.10689114222034368        12.016303143658593        2.6499413518971555     
 H  -3.0672682782523517        9.9460314303969142        4.6605619892654095     
 H  -3.1295253707258741        11.705884207403214        4.4038289439827079     
 H  -2.2645958643121400        6.1105479509162528        3.3542140497735908     
 C  -3.9945883991761213        6.7559635719837123        2.2095084863608352     
 C  -3.9346764961838314        9.0800136859928013        1.6355107841270236     
 C   2.5956958315502172        12.217487621908711        1.5158107269750372     
 C   1.4938426137303504        11.452167087347329      -0.49028745729989531     
 H  0.41126361428935609        9.5893439447341997      -0.32597466488901583     
 H   4.5966344453630716        5.8721807252050340        6.2553543710730617     
 C   4.6691635148719861        7.9467278720097108        6.8560368083408463     
 H   4.3814827710648991        10.045956872854877        7.3042400826621163     
 C  -2.5549014666057355        12.196039001345088        6.8500446856932546     
 C  -1.4689502302023061        11.436096373047150        8.8672303607717247     
 H -0.35942132114098924        9.5885687645576319        8.7052514554705294     
 H  -4.4564299335294280        5.7733511146828365        2.1706880000895543     
 C  -4.5948207728977808        7.8517982780905058        1.5950801387122806     
 H  -4.3604326987681370        9.9592703740421236        1.1581920541345714     
 H   3.2131631650829253        12.950416729189788        2.0368335489558929     
 C   2.2947066009758368        12.394271111946424       0.16204860708429542     
 H   1.2412871079380972        11.566184397553004       -1.5459646693027482     
 H   5.6172301411279015        7.8585404818974123        7.3834364339394014     
 H  -3.1794063461612745        12.920617713786999        6.3258864400218897     
 C  -2.2726726994699127        12.371352100291100        8.2086565686747885     
 H  -1.2314108339314067        11.547499653900093        9.9268672690511952     
 H  -5.5587154622357895        7.7519824708040455        1.0986703199830898     
 H   2.6970166948898195        13.255904392619593      -0.35969206562620604     
 H  -2.6928288539109095        13.224907165314107        8.7313015996822330     
 Dy  -1.3268641532207255E-002   8.3246679757445410        12.609749940065594     
 Cl  -5.6229383499345427E-002   11.006527107824434        12.559101306961907     
 O -0.82209272476766126        7.8594103336437087        10.649714668961179     
 N  -1.4120282079663782        6.1900765038861838        13.063511058015285     
 N  -2.2170331907308078        8.7641680231576267        13.876077958240142     
 O  0.83052333727865646        7.8822411282462665        14.581438338059579     
 N   1.3901914560789390        6.1963462862991188        12.152857389934526     
 N   2.2254608702591980        8.7779626648604445        11.440251911342939     
 C  -1.2904479476757360        6.8054431925648613        9.9783870109205512     
 C  -2.0357453640190806        6.3883486314437201        14.394929096133096     
 C -0.57474149419274212        4.9605230780970304        13.107203010532363     
 C  -2.5219687080464226        6.0556728968481686        12.062512875079465     
 C  -2.8486486406073945        9.9533754102478209        13.985595042658343     
 C  -2.7766037631635143        7.6927842614462296        14.491797029438780     
 C   1.2788849498020312        6.8180573835110954        15.249317893858482     
 C   2.0311421708404707        6.4230158742257100        10.834136882559164     
 C  0.54886097237615039        4.9720811580661675        12.073694198893879     
 C   2.4878651362568140        6.0351502974745532        13.162842452721300     
 C   2.8739302301314633        9.9619971094890616        11.395144110735075     
 C   2.7729001368656099        7.7299462563326706        10.776276116785013     
 C  -2.1107770365296217        5.8447475669803222        10.634371500183777     
 C -0.97876130615901036        6.6043193812573096        8.6138961487139163     
 H  -2.7188528006878063        5.5585370490422585        14.645093904436601     
 H  -1.2267274121082983        6.3969014861501101        15.142007528309628     
 H  -1.2026329986514799        4.0659772517283086        12.954262899255369     
 H -0.14170899216243038        4.8903522215079001        14.110394802272289     
 H  -3.1063098529866693        6.9842791331241365        12.130169853364876     
 H  -3.1739512428453645        5.2227530848842285        12.372347563953962     
 H  -2.3476638378791432        10.787790546890914        13.499646006495292     
 C  -4.0489981677599598        10.117414861470227        14.672929815634770     
 C  -3.9688933841316278        7.7824738385610503        15.207460543837323     
 C   2.0655697324141222        5.8306339675033190        14.588412438151813     
 C  0.98370625506289489        6.6306246976812808        16.620621286533662     
 H   2.7218991469799301        5.6010406226539065        10.579350942295928     
 H   1.2342655123955113        6.4420829844504741        10.074592694769342     
 H   1.1729307551776811        4.0711379001867627        12.203567090228166     
 H  0.11819330796934266        4.9287475700089995        11.068213770156765     
 H   3.0908575244102097        6.9522336457445020        13.104596827139934     
 H   3.1259310378427059        5.1907984377606864        12.854308510608021     
 H   2.3834211649933597        10.777156551454324        11.922596729794776     
 C   4.0757194521269762        10.144771746361267        10.715272912562252     
 C   3.9597033945286144        7.8431878497458669        10.054502549876860     
 C  -2.6101791524938065        4.7524902091811976        9.9184130197939080     
 C  -1.4909712871206624        5.5037768762671675        7.9167828198711243     
 H -0.36190635041253294        7.3383275062164239        8.0966936914865126     
 H  -4.5136048591806945        11.098027239790886        14.739294040539347     
 C  -4.6312425580483172        9.0079971940627424        15.281258675977663     
 H  -4.3801241536161717        6.8948467608832749        15.682292560320503     
 C   2.5375869828596929        4.7229923311970161        15.299912639077855     
 C   1.4757324001897794        5.5201912136011266        17.315753932057305     
 H  0.39699349426668712        7.3840210358773337        17.144831682937067     
 H   4.5576107873683487        11.118768906949057        10.705326139088026     
 C   4.6359839165232959        9.0634321575392498        10.038401074889162     
 H   4.3574853472316830        6.9748392086680626        9.5343431867252022     
 H  -3.2485409623155204        4.0335210017756022        10.432610365749046     
 C  -2.3169331530584669        4.5792880918215095        8.5625596063326359     
 H  -1.2419919413049447        5.3919553988289426        6.8601142910701984     
 H  -5.5832975453892368        9.0970382491016597        15.801042216861404     
 H   3.1474618046395850        3.9835226136506603        14.778918921959090     
 C   2.2584372132984667        4.5642055244209097        16.660909930726685     
 H   1.2452054770170931        5.4231924172449464        18.378526640724935     
 H   5.5849168075992690        9.1687586656276050        9.5153651169347029     
 H  -2.7458855880012107        3.7340917565998972        8.0340571833884038     
 H   2.6648433858053218        3.7074482848876551        17.187848588203874     
         256

 Dy   4.2760409576454936       0.15228571005191696        4.2280554887505470     
 Cl   4.2795144602484632       -2.5289147623245714        4.1917531607835139     
 O   5.0850813711481191       0.62326824766393152        2.2635042070327835     
 N   5.6901119526867667        2.2816527748623541        4.6869990330504194     
 N   6.5030381578935215      -0.30782647113709272        5.4403283171632975     
 O   3.4628401568817400       0.59732993481684937        6.2055915831941197     
 N   2.8852661822277526        2.2869053416520826        3.7871915752091749     
 N   2.0425267309832855      -0.27845230110913671        3.0271364148924649     
 C   5.5514244634604539        1.6794013843381421        1.5943820005832310     
 C   6.3279592884784375        2.0592504986432014        6.0077329355635554     
 C   4.8539197600501547        3.5100496862669512        4.7568256330917968     
 C   6.7894704506626375        2.4285261706290076        3.6768283288868191     
 C   7.1352647900494173       -1.4985819743875775        5.5190691132877632     
 C   7.0645670091423387       0.74986620259966985        6.0766060847702388     
 C   3.0126986488310434        1.6587773777333852        6.8767953705830065     
 C   2.2458201129219586        2.0860123616582058        2.4634734576309034     
 C   3.7258089951599782        3.5133795113110242        3.7281855246469982     
 C   1.7850745068168248        2.4316199835283188        4.7974552294564425     
 C   1.3974622699980763       -1.4620844508722417        2.9470662273595813     
 C   1.5011987319954878       0.78226988997430325        2.3787381683864077     
 C   6.3688925763326090        2.6424636510628758        2.2516103916226431     
 C   5.2433923800490350        1.8816412146964017       0.22847530445439473     
 H   7.0192213533648919        2.8809147008259379        6.2627399418294960     
 H   5.5287004106079625        2.0439705305271123        6.7649896703375356     
 H   5.4801416985413649        4.4074240756992413        4.6131286274612382     
 H   4.4274966752284737        3.5661373061888613        5.7635819069101837     
 H   7.3799387631204398        1.5033209814102866        3.7348167253758189     
 H   7.4396270657692813        3.2635430341482072        3.9855737867778811     
 H   6.6330810501859485       -2.3212335288761183        5.0150564308391363     
 C   8.3369251663761919       -1.6785170282211812        6.2002111062842751     
 C   8.2574762376657578       0.64270980776695552        6.7884807454330058     
 C   2.2089167499115079        2.6358001026702951        6.2222797355106616     
 C   3.3265549757595601        1.8547676797510104        8.2420584864734874     
 H   1.5590393257393622        2.9156107049340187        2.2226323272797126     
 H   3.0444045023922834        2.0785279986282839        1.7055413695889401     
 H   3.1005289469858033        4.4108573636941992        3.8730343279536097     
 H   4.1544537101384620        3.5711991830095000        2.7226411049490067     
 H   1.1910320365019886        1.5093476198976652        4.7335749824023230     
 H   1.1398678350588236        3.2719073025005696        4.4934311270015082     
 H   1.8854829113394240       -2.2879435151218273        3.4594682357198590     
 C  0.20155004389855286       -1.6311275464728716        2.2536027754783610     
 C  0.31992307748028348       0.68404670557579661        1.6452431792130822     
 C   6.8664832190376375        3.7366378571182777        1.5365423676761791     
 C   5.7553132657713233        2.9826627904236145      -0.46796591498235557     
 H   4.6284302005685296        1.1486401387177292      -0.29159287092267466     
 H   8.8023377236704921       -2.6595637346838212        6.2415537673755050     
 C   8.9189995545272023      -0.58439706097984034        6.8350583268529643     
 H   8.6702958491544209        1.5195565635546207        7.2810851360312396     
 C   1.7326756876674041        3.7393890850128337        6.9365570293086920     
 C   2.8320800625267299        2.9627464185246399        8.9396007347338458     
 H   3.9281399962956187        1.1087364352022242        8.7597950349245224     
 H -0.27840951307493333       -2.6052659014254802        2.2164215600486572     
 C -0.35603912400825372      -0.53513321544448234        1.5995961908473053     
 H  -7.4220910770457879E-002   1.5618166097067117        1.1387164519963271     
 H   7.5043209642692990        4.4554679890564977        2.0518820057514291     
 C   6.5764382036979372        3.9101028640288269       0.17972359498320983     
 H   5.5089047363278878        3.0934351654855865       -1.5255191360141547     
 H   9.8713083624084526      -0.68522762495289791        7.3524475868981520     
 H   1.1108655528111029        4.4720377177479875        6.4206386671703264     
 C   2.0275765044745593        3.9053493326777473        8.2928705908290041     
 H   3.0764871348493235        3.0668935548102341        9.9982217997035416     
 H  -1.3020593977247843      -0.62946303215490040        1.0694093138364638     
 H   7.0043291688798801        4.7564849637389699      -0.34827482578364016     
 H   1.6169806704350267        4.7586987428278036        8.8216660777825791     
 Dy   4.3122604740989869        16.830568277021744        12.585744162464946     
 Cl   4.2981312605658868        19.507679494762826        12.602548876618449     
 O   3.4609448960760094        16.336948787177537        10.646428162342872     
 N   2.9365205535141738        14.676975453201617        13.086767399603387     
 N   2.0883505582750130        17.254416800056713        13.807705856939501     
 O   5.1710476620842574        16.414083111108411        14.551090308418770     
 N   5.7307015733193225        14.700064024812592        12.152175635098089     
 N   6.5044749011476721        17.278260817701202        11.317427303751344     
 C   3.0146127019857061        15.263146478703337        9.9912892502545585     
 C   2.3148156412602785        14.901657318097486        14.414788686816784     
 C   3.7896310197176595        13.459849879399462        13.156119029964444     
 C   1.8248637196191022        14.500462853993458        12.094503602661153     
 C   1.4280089786512649        18.431764331040888        13.861258188486401     
 C   1.5612220391673850        16.201348291780917        14.481652190808157     
 C   5.6233827969490697        15.357280649015816        15.228833842099906     
 C   6.3510228343370958        14.897034553647165        10.818427262042674     
 C   4.9069168960471030        13.461315390031567        12.115525036573880     
 C   6.8434686682517336        14.579816435607516        13.152479608174174     
 C   7.1320943190042856        18.469931764377446        11.215439619708798     
 C   7.0855806196499973        16.204885003453661        10.723875565391742     
 C   2.2312834665547752        14.283775498214100        10.665922559671548     
 C   3.3095291901453368        15.061709319121835        8.6226448742342701     
 H   1.6355214948391312        14.074051786275604        14.683044713911052     
 H   3.1239708647744857        14.929051060098180        15.161636802595032     
 H   3.1731559468130124        12.553741714146579        13.024628092281132     
 H   4.2265506608646835        13.414331965748120        14.158827387814078     
 H   1.2168677137365818        15.414580849062610        12.152277626946544     
 H   1.1955118049663214        13.655030393216110        12.419206515079514     
 H   1.9016707233757051        19.251755483483791        13.325259992645563     
 C  0.23503466850791876        18.603179294772648        14.559113900228571     
 C  0.38402171586003053        16.303193121177966        15.221801037523681     
 C   6.4292503108021464        14.378616182412635        14.580126319780776     
 C   5.3077956407101254        15.164291886452045        16.594509292436047     
 H   7.0384659927927942        14.070104904100376        10.570595268771839     
 H   5.5414997529311041        14.899096646023565        10.071932785773937     
 H   5.5470720060529342        12.574650646139467        12.265355148604838     
 H   4.4690044884361111        13.385583763265036        11.114841695342887     
 H   7.4228079391279884        15.511204119382908        13.078853554449399     
 H   7.4984103416667987        13.747252140956709        12.848368814232975     
 H   6.6146663879670342        19.305649600016679        11.682370362952351     
 C   8.3498589525571454        18.634517490372932        10.559039891050869     
 C   8.2965885103263197        16.294914553276456        10.040676550239729     
 C   1.7531551710527351        13.171619086371788        9.9659412841161625     
 C   2.8178155139550127        13.942328653162956        7.9411328713547267     
 H   3.8947260502168164        15.810710493447877        8.0899206523092779     
 H -0.25688285918943987        19.572239626264778        14.574926163499109     
 C -0.30365967920976461        17.517122851714731        15.247005300473306     
 H   2.0745217746181432E-003   15.431235634709482        15.748799773595373     
 C   6.9002152990594947        13.273807239343695        15.296595209155132     
 C   5.7949270657840941        14.054365027989629        17.294448319546756     
 H   4.7033761610424927        15.908518231619871        17.111091003208411     
 H   8.8099964589541120        19.617127601084118        10.495845033904496     
 C   8.9552628193542834        17.522888469071585        9.9761826775687332     
 H   8.7246103379960545        15.405342710420724        9.5837538353770135     
 H   1.1407081988567529        12.439848293370023        10.494270779684387     
 C   2.0314797226793795        12.997223574030409        8.6065660087794189     
 H   3.0519779574579191        13.831102543981663        6.8806749104548892     
 H  -1.2457119017588840        17.615208661801169        15.783729741918462     
 H   7.5199891834198604        12.538531413342396        14.781735082489028     
 C   6.5991076668594184        13.108046810075731        16.652049816680769     
 H   5.5419125883547737        13.949459761497065        18.350931016830764     
 H   9.9213861217593422        17.611665201743634        9.4822522313123354     
 H   1.6212277488051314        12.135919513698051        8.0898319094368407     
 H   7.0017426027576315        12.252257886332405        17.184504966151216     
 Dy   4.9399052763212208E-002   8.5966405885722779        4.1936910117487471     
 Cl   5.1922296421695796E-002   5.9136105891757316        4.2281788651114827     
 O  0.87868696228173315        9.0593797283076576        2.2282722430942923     
 N   1.4302258826652736        10.738960006861008        4.6467372073408146     
 N   2.2629257910797631        8.1798268846064346        5.4357468800634425     
 O -0.78734938237834429        9.0658880241462327        6.1484087830325773     
 N  -1.3749732718590824        10.724045484748638        3.7177944687483357     
 N  -2.1500639274662614        8.1249961859453688        2.9411440916132059     
 C   1.3239310654716443        10.125912354915538        1.5619173791461951     
 C   2.0554603536833400        10.546552716286687        5.9789324192409463     
 C  0.58130389268899330        11.961544620358922        4.6931671326061792     
 C   2.5404100973678951        10.890767377074001        3.6477684671990511     
 C   2.9110110433948586        6.9981116589977024        5.5216588757428084     
 C   2.8045396188008818        9.2467790747868044        6.0739134558124253     
 C  -1.2565025045815750        10.124656091529392        6.8117087070212659     
 C  -2.0006804674457892        10.499590197187274        2.3921812679474397     
 C -0.54020352704176811        11.953423327653995        3.6563143279210748     
 C  -2.4800405702383030        10.870445822698253        4.7206510207190755     
 C  -2.7822545630963766        6.9336086950630467        2.8661206816608522     
 C  -2.7287943822239962        9.1855939512095262        2.3230535896535320     
 C   2.1244143553349750        11.101700804165251        2.2217873286980132     
 C   1.0057252462947381        10.331008165528036       0.19891790568953033     
 H   2.7351262184787020        11.380375243616577        6.2251019852507650     
 H   1.2474039472513248        10.536780970821848        6.7268891899275731     
 H   1.2043681173764473        12.860517368152109        4.5478714928954052     
 H  0.14591370361615652        12.023957385641170        5.6955080540123921     
 H   3.1369190748459874        9.9698276798590513        3.7125926241043943     
 H   3.1800776182925374        11.731871415347717        3.9615404242974650     
 H   2.4227198961505039        6.1669778012373211        5.0180364522837406     
 C   4.1107240100775453        6.8378800094596732        6.2105470432494219     
 C   3.9888551404006543        9.1572148179358166        6.8032340664782529     
 C  -2.0646406377759430        11.090224436415934        6.1465063365017407     
 C -0.95872582576469811        10.326880207522814        8.1797956916133447     
 H  -2.6965997758845228        11.316334411919525        2.1330452281995167     
 H  -1.1962979765802111        10.491081644527840        1.6402587073079049     
 H  -1.1698675242338379        12.848922040257323        3.7988960723251317     
 H -0.10829887083317628        12.013643897111551        2.6522442646330728     
 H  -3.0682652085343265        9.9433887311828482        4.6635283164107380     
 H  -3.1307741417740260        11.703265023531555        4.4068962049768006     
 H  -2.2689173106469869        6.1088512641365211        3.3548594901040487     
 C  -3.9974732643706838        6.7551790143205901        2.2085831243564900     
 C  -3.9360436705707005        9.0793472727718871        1.6352072100465218     
 C   2.5929045678180591        12.213957068515233        1.5161193250268201     
 C   1.4889936021210397        11.449853541236806      -0.48921857829275989     
 H  0.40599874691868781        9.5874506911317567      -0.32468828280408613     
 H   4.5935169290371372        5.8654725538189600        6.2538891985464140     
 C   4.6682083261525591        7.9400726022733021        6.8541637868379288     
 H   4.3825356645674063        10.039618311236673        7.3018755846291086     
 C  -2.5535004661838974        12.194339508149010        6.8523625286937362     
 C  -1.4640750277164272        11.435940799036640        8.8681163088808859     
 H -0.35547153512377572        9.5880168397320880        8.7059091768940622     
 H  -4.4596945433773261        5.7727648536054916        2.1691158256403003     
 C  -4.5965182568765108        7.8513755560840410        1.5936416933256892     
 H  -4.3609885640918415        9.9588781192534004        1.1576945197249591     
 H   3.2111780586055736        12.946368523304804        2.0368726823161865     
 C   2.2907020156632769        12.391495902885964       0.16272328914970288     
 H   1.2356889218282330        11.564282022127790       -1.5446512684525520     
 H   5.6165939954401942        7.8513707933904548        7.3809284592865874     
 H  -3.1785220854568976        12.918730578859357        6.3286055655488971     
 C  -2.2687560776649187        12.370825176084594        8.2102280428908756     
 H  -1.2247192485791634        11.548180101935801        9.9271982826761089     
 H  -5.5598164144118041        7.7520122966966136        1.0960253551200119     
 H   2.6925752400191181        13.253319048211051      -0.35914396998861986     
 H  -2.6875219745601302        13.225086497884528        8.7327935688049312     
 Dy  -1.0011877629906740E-002   8.3289676823627889        12.610149721132338     
 Cl  -5.0257918113677892E-002   11.010818290444117        12.562422251957486     
 O -0.81970281713425686        7.8635325115763006        10.649988295742524     
 N  -1.4090861135473511        6.1942500701014565        13.064249959942765     
 N  -2.2149401173928931        8.7686925545106522        13.873785419422989     
 O  0.83238044435875236        7.8855499097643902        14.581603897183895     
 N   1.3934356580161575        6.2001536966348958        12.153785100332060     
 N   2.2275620301692554        8.7813975686489840        11.437005069011299     
 C  -1.2866814753346119        6.8087713921745143        9.9789821532976557     
 C  -2.0335851528320035        6.3933312020620257        14.395178556409304     
 C -0.57164232424326056        4.9648775041258144        13.109152114687195     
 C  -2.5185051896073922        6.0589618530661573        12.062779096109502     
 C  -2.8470352822997236        9.9577755578301197        13.981401010132746     
 C  -2.7742444386946921        7.6980071053643560        14.490878271836010     
 C   1.2804751709661717        6.8212517323174451        15.249522011875733     
 C   2.0340557791875797        6.4254301459453025        10.834670246633509     
 C  0.55229618007785386        4.9756483832185845        12.075972351615745     
 C   2.4913772942313273        6.0401537625263710        13.163737307162636     
 C   2.8754072540935018        9.9656274795398438        11.389338363353998     
 C   2.7755851261466375        7.7323908952803375        10.775131220043226     
 C  -2.1064032192417916        5.8475587359460137        10.634997221556365     
 C -0.97401179116193815        6.6070183347675018        8.6148079765914947     
 H  -2.7172019975529631        5.5638630164392406        14.645141161541130     
 H  -1.2251843601577055        6.4017533651393874        15.142913085744654     
 H  -1.1993521530335169        4.0701329739762864        12.956662167658557     
 H -0.13902937245797109        4.8954349270787647        14.112543888981410     
 H  -3.1032230133733356        6.9873631526795554        12.129712340931672     
 H  -3.1702915974064099        5.2259116783567841        12.372677910907250     
 H  -2.3463724077092043        10.791589124848706        13.494164182574199     
 C  -4.0473818145271050        10.122489095800926        14.668591174225144     
 C  -3.9663854616507970        7.7885086433638326        15.206692649298944     
 C   2.0687803281702566        5.8349318513387960        14.589103486640969     
 C  0.98292881014411659        6.6323054887826185        16.620009410602687     
 H   2.7247707626885065        5.6031870200071987        10.580586186110505     
 H   1.2369892685672605        6.4435468118682966        10.075300816185818     
 H   1.1765255552007039        4.0750045893234219        12.206983068683298     
 H  0.12186600597153248        4.9311387700297855        11.070461195716996     
 H   3.0934064431594805        6.9578509109270374        13.105466257487082     
 H   3.1302525063182269        5.1964344808920657        12.855235772378878     
 H   2.3844691722866913        10.781573742643301        11.915088000159434     
 C   4.0771798110393354        10.147664554099748        10.709223110843521     
 C   3.9626631109479988        7.8447117229854486        10.053691438842797     
 C  -2.6039190177585345        4.7541108140182544        9.9195698161872006     
 C  -1.4844113045906151        5.5053989690480840        7.9181619151803302     
 H -0.35778492471878059        7.3413032891509653        8.0973353133089052     
 H  -4.5124138718463591        11.102954582362965        14.733279395936536     
 C  -4.6290361902520090        9.0139351011796887        15.278976205336400     
 H  -4.3773756089221596        6.9014110107201843        15.682659339276181     
 C   2.5403990004411434        4.7270354970615145        15.300453015179436     
 C   1.4742012286190807        5.5213953743581889        17.314908855167499     
 H  0.39481591861906662        7.3847234166289528        17.143937054970131     
 H   4.5583758284277529        11.121932888609839        10.697050680481739     
 C   4.6383588096573458        9.0651794436364455        10.035133077875649     
 H   4.3611090690651340        6.9755146767774869        9.5355920988234022     
 H  -3.2416939979072690        4.0347584755059165        10.433968295124114     
 C  -2.3094625985042909        4.5802001718199730        8.5640689211945915     
 H  -1.2348561520403059        5.3932292519054466        6.8616815807437561     
 H  -5.5809841284400052        9.1034724041443997        15.798915381549875     
 H   3.1514636778153293        3.9883838612113274        14.779790235347726     
 C   2.2588373305271476        4.5666412518908448        16.660704586960492     
 H   1.2416623846444437        5.4231131457488795        18.377045071108871     
 H   5.5874477043278930        9.1697952725113474        9.5122393037036534     
 H  -2.7365840995368385        3.7339355650499044        8.0358332176392313     
 H   2.6646473541192273        3.7095076451385371        17.187549961889310     
         256

 Dy   4.2767993520496859       0.14732850771715411        4.2268369624081972     
 Cl   4.2800269399985815       -2.5338230275919118        4.1925315136770891     
 O   5.0865294999059554       0.61761567768978298        2.2620120744456460     
 N   5.6902832619108619        2.2772860364114038        4.6849166761003875     
 N   6.5032413568324809      -0.31133717196500865        5.4402485297891978     
 O   3.4630964571985290       0.59429112454632249        6.2033722594484182     
 N   2.8852669822640791        2.2821853868403839        3.7845786125392382     
 N   2.0439018867384173      -0.28409371886228002        3.0244142713699675     
 C   5.5512916812711888        1.6744887017044390        1.5929778958075980     
 C   6.3280165300493270        2.0561431817475704        6.0059171218125122     
 C   4.8540337279770664        3.5057326859464166        4.7537712648231967     
 C   6.7898288240501268        2.4236625675575452        3.6747946780262946     
 C   7.1358334628917692       -1.5018748045654562        5.5195280138117813     
 C   7.0646445079929281       0.74684396674584907        6.0758449801725281     
 C   3.0135001934286554        1.6563731855308170        6.8740059494920063     
 C   2.2459712854125775        2.0806087493383441        2.4609018486746801     
 C   3.7257616154322877        3.5086892630332529        3.7252493481895366     
 C   1.7849879404078381        2.4272493479261406        4.7947302907597926     
 C   1.3991633417982243       -1.4679274531820694        2.9443551957473058     
 C   1.5017593320112195       0.77659678947627997        2.3766269381028380     
 C   6.3687102521454850        2.6378263793503467        2.2498409562132089     
 C   5.2411611986529554        1.8777049398428323       0.22773789088867208     
 H   7.0193019541599000        2.8780636308624041        6.2600431054272274     
 H   5.5287799823150419        2.0417650479481035        6.7632078757269554     
 H   5.4803238175920290        4.4029602526916074        4.6095384933334511     
 H   4.4276916420647456        3.5624428930127952        5.7605058976709387     
 H   7.3799831912419442        1.4982678675402645        3.7328080695930637     
 H   7.4401582770254899        3.2585516914521917        3.9834677381872750     
 H   6.6337954378716448       -2.3249300145010321        5.0160552575130488     
 C   8.3376740523395618       -1.6811489138733979        6.2005283797470225     
 C   8.2576361516683914       0.64031995137718967        6.7876816467227750     
 C   2.2091137525260072        2.6326792021879646        6.2192867998406109     
 C   3.3288273389165171        1.8539520356778558        8.2386537573909102     
 H   1.5589047176209496        2.9098770426544789        2.2196942866735805     
 H   3.0445427678313384        2.0731870902030312        1.7029448444974833     
 H   3.1004917666176643        4.4061742733177223        3.8701938855341012     
 H   4.1541571254355034        3.5665563466856924        2.7196120568760063     
 H   1.1912224086326051        1.5047489373439986        4.7315242875252208     
 H   1.1395069006466063        3.2671301238005261        4.4901564198167767     
 H   1.8876323537210067       -2.2937368494278405        3.4563950367491003     
 C  0.20300294820635650       -1.6373102797134200        2.2513667234569485     
 C  0.31996109435872322       0.67812228802381225        1.6440562524428450     
 C   6.8640870304039732        3.7332489193630254        1.5352482139010886     
 C   5.7508189476273754        2.9799704308910289      -0.46828827781448207     
 H   4.6262991385478731        1.1446176196702116      -0.29228047460554585     
 H   8.8033963899496861       -2.6620333297619889        6.2422159714466208     
 C   8.9195114689943402      -0.58656964920446808        6.8348198790104284     
 H   8.6703312509348489        1.5175582630273423        7.2796851346980676     
 C   1.7336524279929884        3.7370812742733848        6.9328377740772540     
 C   2.8354491339323658        2.9629013405612064        8.9353935973235501     
 H   3.9309424683882632        1.1086565581866685        8.7567384698534045     
 H -0.27642781248455384       -2.6116986759312124        2.2140042962756836     
 C -0.35550356460761878      -0.54132727348721454        1.5981561513205895     
 H  -7.4960492734268802E-002   1.5559885354754264        1.1383529370812251     
 H   7.5015550961793531        4.4524195215675366        2.0505725799936267     
 C   6.5717758636442491        3.9077713845881479       0.17909383339988599     
 H   5.5029615413949733        3.0914419052482334       -1.5253876851822965     
 H   9.8719236599308804      -0.68686317766421345        7.3521446462290632     
 H   1.1112596313640950        4.4690859525212199        6.4167488862726083     
 C   2.0302621352303625        3.9048207297486899        8.2885438517113883     
 H   3.0812347509301445        3.0683562334479082        9.9935205919878847     
 H  -1.3018024759382625      -0.63578704040452350        1.0684691962875050     
 H   6.9974962002583512        4.7553279950359721      -0.34868111576182170     
 H   1.6206518254784861        4.7590171700948956        8.8168136562300727     
 Dy   4.3119131551836807        16.834832419858532        12.587279367113798     
 Cl   4.2988227113146644        19.511898175857993        12.603237715347801     
 O   3.4619535125240084        16.342936640786956        10.646559749931882     
 N   2.9346283773900068        14.681631364078417        13.085398668987741     
 N   2.0886922817077043        17.259002345144658        13.810647605821078     
 O   5.1689995834623916        16.414779097053916        14.552132064848095     
 N   5.7293450908486054        14.703199563950085        12.152009606582851     
 N   6.5061356665747745        17.281472341978034        11.321717660655088     
 C   3.0160999539637290        15.269326178395389        9.9907682202580546     
 C   2.3122936880402571        14.904919987259218        14.413343404061647     
 C   3.7866727940470701        13.463696462568734        13.153714561036409     
 C   1.8233701860791713        14.507334168963192        12.092291723948756     
 C   1.4297503741780908        18.436947114430051        13.866682301510524     
 C   1.5596371970775862        16.205049834297768        14.481486918930607     
 C   5.6205052775683724        15.357130037791523        15.229144375846067     
 C   6.3505264681188578        14.901062653597382        10.818858780324005     
 C   4.9046235069973259        13.465155638921447        12.113813462145121     
 C   6.8414874445862157        14.581107903045400        13.152730683506929     
 C   7.1347805315962631        18.472708239317644        11.221308102161967     
 C   7.0854782347999974        16.208816916664915        10.725425897053917     
 C   2.2310325162659459        14.290541141574554        10.664138220812198     
 C   3.3137162278572339        15.066920206250924        8.6229126686393265     
 H   1.6323580248668903        14.077374700631326        14.680091854387125     
 H   3.1209698348533714        14.930766480367550        15.160712890226183     
 H   3.1694299363581653        12.558319204335303        13.021020756567198     
 H   4.2230050787750928        13.416857439805957        14.156589599689919     
 H   1.2167172907491524        15.422293271257793        12.150136815150656     
 H   1.1926428873150658        13.662650960807179        12.416080343004168     
 H   1.9049540836544969        19.257620214008114        13.333319362026673     
 C  0.23617923066884811        18.608104381659370        14.563604015203296     
 C  0.38140711909387437        16.306412010287353        15.219925010383399     
 C   6.4264628199712117        14.378854270173202        14.580016728113025     
 C   5.3038614176939616        15.162878323455732        16.594346052433274     
 H   7.0380833448702713        14.074237214354193        10.570918485843237     
 H   5.5415844607671731        14.903554263975600        10.071742544675942     
 H   5.5438972882950157        12.577841647797969        12.263443848227542     
 H   4.4674147723948723        13.390363576290802        11.112792809062665     
 H   7.4216018127489125        15.512060387984222        13.080205255107138     
 H   7.4959551903155059        13.748312608744653        12.848182511153516     
 H   6.6188539433234155        19.307836663730782        11.690700329925248     
 C   8.3515660396604421        18.637695649805782        10.563260913262340     
 C   8.2952781379935256        16.299404401416730        10.040214607275134     
 C   1.7541281288640631        13.178048865743188        9.9638568881687650     
 C   2.8231814864738580        13.947279886173497        7.9410243104505174     
 H   3.9003151364462920        15.815196622590348        8.0908753941393350     
 H -0.25433220827486758        19.577754780175180        14.581734908014562     
 C -0.30496826586285963        17.520939688813598        15.247390868121514     
 H  -2.3012778772755621E-003   15.433640606131831        15.744006714303421     
 C   6.8967032132164565        13.273297260640334        15.295807431066276     
 C   5.7901575227314712        14.052153971213505        17.293560847358545     
 H   4.6994125860007623        15.906776845364496        17.111302667315456     
 H   8.8126209730268723        19.619922185646878        10.501594373488764     
 C   8.9547561613270297        17.526977634089157        9.9767651798326771     
 H   8.7218729337502037        15.410401694742207        9.5810751552249354     
 H   1.1407837991600798        12.446578970318482        10.491527730124050     
 C   2.0352751393348116        13.002678308458840        8.6052517812579250     
 H   3.0593638696996175        13.835426719906151        6.8811473873275899     
 H  -1.2476999392235852        17.618574942301080        15.782975197332426     
 H   7.5167854838798709        12.538449369300674        14.780738371751410     
 C   6.5945118195779253        13.106228731962211        16.650843035928403     
 H   5.5365304940582520        13.946396853820367        18.349789488997629     
 H   9.9199575996778542        17.616094317678741        9.4811558121652340     
 H   1.6263110264355058        12.140971670421278        8.0881227446186212     
 H   6.9963926960455058        12.249729336952988        17.182735580224200     
 Dy   4.6878008219888190E-002   8.5932576794744104        4.1947661871757660     
 Cl   4.7963635743103805E-002   5.9102104875699064        4.2277855850875232     
 O  0.87523038218313831        9.0562852595070691        2.2290675371947311     
 N   1.4293995481679449        10.734864043817854        4.6475503150145983     
 N   2.2610646245351660        8.1748573916136333        5.4355467655431777     
 O -0.78785455944924088        9.0633102582503700        6.1501459829146867     
 N  -1.3764439464699221        10.721548286198743        3.7200227218369255     
 N  -2.1532674770380877        8.1233803512957259        2.9425464894198825     
 C   1.3204313696276717        10.122821340975880        1.5626514766272570     
 C   2.0556730590615446        10.541797422495403        5.9791617927839500     
 C  0.58108149232060913        11.957826867946697        4.6949372659749349     
 C   2.5388701505703648        10.886426375714462        3.6477279861837393     
 C   2.9084247987567928        6.9927125435671096        5.5210531274318226     
 C   2.8038931715777369        9.2414380197955115        6.0732792174499313     
 C  -1.2557716230291462        10.122573455988670        6.8135056237888607     
 C  -2.0026688656961134        10.498216249019022        2.3944892344284057     
 C -0.54110259340778599        11.950574239572919        3.6588093276425306     
 C  -2.4811176063584339        10.867851426275310        4.7233886926483768     
 C  -2.7858078841581939        6.9322372714966587        2.8665277264177096     
 C  -2.7309902408221505        9.1843853907011006        2.3242617350494141     
 C   2.1218844135092074        11.098039978206387        2.2221283941597045     
 C   1.0011539055566814        10.328611215502804       0.20002784173648955     
 H   2.7361981725649556        11.375081483922994        6.2247981407545518     
 H   1.2483992918704536        10.532631316781705        6.7279482487946831     
 H   1.2044426889090285        12.856564998101947        4.5494153558957589     
 H  0.14647426036106756        12.020208090407234        5.6976018233806691     
 H   3.1349466622501421        9.9651737832622018        3.7118499730732868     
 H   3.1792112704546498        11.727100412474815        3.9612499778515065     
 H   2.4193279981620037        6.1619424571652202        5.0176316407157611     
 C   4.1084233554331187        6.8315763402320062        6.2092672275071585     
 C   3.9887710543852193        9.1510433004561378        6.8015187322799253     
 C  -2.0646935812701015        11.087867447991631        6.1489024341631451     
 C -0.95545965047510595        10.325961479821061        8.1807943989584722     
 H  -2.6985296874626363        11.315303055387254        2.1362873428226310     
 H  -1.1985738725817332        10.490318679010315        1.6422577747611429     
 H  -1.1702486567773889        12.846305962183683        3.8020215374308908     
 H -0.10970659944600887        12.010984650564509        2.6545471773689902     
 H  -3.0692621388163013        9.9407460319687839        4.6664946435560655     
 H  -3.1320229128221775        11.700645839659899        4.4099634659708924     
 H  -2.2732387569818342        6.1071545773567886        3.3555049304345066     
 C  -4.0003581295652468        6.7543944566574670        2.2076577623521443     
 C  -3.9374108449575695        9.0786808595509729        1.6349036359660203     
 C   2.5901133040859006        12.210426515121753        1.5164279230786031     
 C   1.4841445905117290        11.447539995126281      -0.48814969928562452     
 H  0.40073387954801953        9.5855574375293138      -0.32340190071915642     
 H   4.5903994127112036        5.8587643824328861        6.2524240260197672     
 C   4.6672531374331312        7.9334173325368944        6.8522907653350105     
 H   4.3835885580699143        10.033279749618467        7.2995110865960999     
 C  -2.5520994657620593        12.192640014952932        6.8546803716942177     
 C  -1.4591998252305480        11.435785225026128        8.8690022569900488     
 H -0.35152174910656225        9.5874649149065423        8.7065668983175968     
 H  -4.4629591532252242        5.7721785925281459        2.1675436511910466     
 C  -4.5982157408552409        7.8509528340775763        1.5922032479390975     
 H  -4.3615444294155470        9.9584858644646772        1.1571969853153470     
 H   3.2091929521282219        12.942320317419819        2.0369118156764796     
 C   2.2866974303507175        12.388720693825507       0.16339797121511035     
 H   1.2300907357183690        11.562379646702576       -1.5433378676023557     
 H   5.6159578497524869        7.8442011048834965        7.3784204846337724     
 H  -3.1776378247525212        12.916843443931715        6.3313246910759053     
 C  -2.2648394558599252        12.370298251878086        8.2117995171069627     
 H  -1.2180276632269200        11.548860549971508        9.9275292963010244     
 H  -5.5609173665878195        7.7520421225891818        1.0933803902569341     
 H   2.6881337851484166        13.250733703802508      -0.35859587435103374     
 H  -2.6822150952093509        13.225265830454950        8.7342855379276276     
 Dy  -6.7551137276062184E-003   8.3332673889810351        12.610549502199081     
 Cl  -4.4286452728010357E-002   11.015109473063802        12.565743196953063     
 O -0.81731290950085256        7.8676546895088935        10.650261922523867     
 N  -1.4061440191283241        6.1984236363167291        13.064988861870244     
 N  -2.2128470440549783        8.7732170858636795        13.871492880605835     
 O  0.83423755143884837        7.8888586912825147        14.581769456308210     
 N   1.3966798599533763        6.2039611069706728        12.154712810729594     
 N   2.2296631900793127        8.7848324724375235        11.433758226679661     
 C  -1.2829150029934879        6.8120995917841674        9.9795772956747584     
 C  -2.0314249416449264        6.3983137726803321        14.395428016685511     
 C -0.56854315429377900        4.9692319301545975        13.111101218842025     
 C  -2.5150416711683619        6.0622508092841452        12.063045317139540     
 C  -2.8454219239920526        9.9621757054124185        13.977206977607150     
 C  -2.7718851142258694        7.7032299492824832        14.489959514233240     
 C   1.2820653921303125        6.8244460811237957        15.249726129892984     
 C   2.0369693875346888        6.4278444176648941        10.835203610707856     
 C  0.55573138777955744        4.9792156083710006        12.078250504337610     
 C   2.4948894522058409        6.0451572275781889        13.164632161603972     
 C   2.8768842780555399        9.9692578495906243        11.383532615972921     
 C   2.7782701154276657        7.7348355342280035        10.773986323301440     
 C  -2.1020294019539616        5.8503699049117044        10.635622942928952     
 C -0.96926227616486593        6.6097172882776940        8.6157198044690713     
 H  -2.7155511944181194        5.5691889838362219        14.645188418645658     
 H  -1.2236413082071129        6.4066052441286656        15.143818643179682     
 H  -1.1960713074155542        4.0742886962242642        12.959061436061745     
 H -0.13634975275351177        4.9005176326496294        14.114692975690533     
 H  -3.1001361737600024        6.9904471722349744        12.129254828498466     
 H  -3.1666319519674553        5.2290702718293387        12.373008257860539     
 H  -2.3450809775392658        10.795387702806497        13.488682358653106     
 C  -4.0457654612942511        10.127563330131624        14.664252532815517     
 C  -3.9638775391699665        7.7945434481666149        15.205924754760563     
 C   2.0719909239263905        5.8392297351742739        14.589794535130126     
 C  0.98215136522533841        6.6339862798839553        16.619397534671712     
 H   2.7276423783970829        5.6053334173604910        10.581821429925080     
 H   1.2397130247390098        6.4450106392861199        10.076008937602294     
 H   1.1801203552237267        4.0788712784600820        12.210399047138429     
 H  0.12553870397372230        4.9335299700505715        11.072708621277227     
 H   3.0959553619087510        6.9634681761095729        13.106335687834230     
 H   3.1345739747937480        5.2020705240234459        12.856163034149732     
 H   2.3855171795800225        10.785990933832277        11.907579270524094     
 C   4.0786401699516945        10.150557361838230        10.703173309124788     
 C   3.9656228273673837        7.8462355962250294        10.052880327808737     
 C  -2.5976588830232630        4.7557314188553121        9.9207266125804932     
 C  -1.4778513220605678        5.5070210618290005        7.9195410104895352     
 H -0.35366349902502825        7.3442790720855058        8.0979769351312960     
 H  -4.5112228845120246        11.107881924935045        14.727264751333728     
 C  -4.6268298224557007        9.0198730082966350        15.276693734695138     
 H  -4.3746270642281475        6.9079752605570928        15.683026118231860     
 C   2.5432110180225940        4.7310786629260138        15.300993391281018     
 C   1.4726700570483822        5.5225995351152513        17.314063778277692     
 H  0.39263834297144612        7.3854257973805719        17.143042427003198     
 H   4.5591408694871562        11.125096870270621        10.688775221875451     
 C   4.6407337027913966        9.0669267297336429        10.031865080862138     
 H   4.3647327908985849        6.9761901448869112        9.5368410109216022     
 H  -3.2348470334990176        4.0359959492362307        10.435326224499182     
 C  -2.3019920439501145        4.5811122518184364        8.5655782360565453     
 H  -1.2277203627756670        5.3945031049819505        6.8632488704173129     
 H  -5.5786707114907736        9.1099065591871380        15.796788546238346     
 H   3.1554655509910732        3.9932451087719945        14.780661548736363     
 C   2.2592374477558286        4.5690769793607799        16.660499243194302     
 H   1.2381192922717941        5.4230338742528117        18.375563501492802     
 H   5.5899786010565169        9.1708318793950898        9.5091134904726022     
 H  -2.7272826110724662        3.7337793734999116        8.0376092518900606     
 H   2.6644513224331328        3.7115670053894187        17.187251335574750     
         256

 Dy   4.2775577464538790       0.14237130538239129        4.2256184360658473     
 Cl   4.2805394197486999       -2.5387312928592523        4.1933098665706652     
 O   5.0879776286637926       0.61196310771563445        2.2605199418585089     
 N   5.6904545711349570        2.2729192979604536        4.6828343191503556     
 N   6.5034445557714413      -0.31484787279292459        5.4401687424150973     
 O   3.4633527575153180       0.59125231427579561        6.2011529357027166     
 N   2.8852677823004060        2.2774654320286851        3.7819656498693019     
 N   2.0452770424935496      -0.28973513661542338        3.0216921278474702     
 C   5.5511588990819227        1.6695760190707356        1.5915737910319647     
 C   6.3280737716202164        2.0530358648519398        6.0041013080614700     
 C   4.8541476959039773        3.5014156856258820        4.7507168965545965     
 C   6.7901871974376160        2.4187989644860832        3.6727610271657700     
 C   7.1364021357341221       -1.5051676347433349        5.5199869143357994     
 C   7.0647220068435175       0.74382173089202830        6.0750838755748173     
 C   3.0143017380262673        1.6539689933282489        6.8712165284010061     
 C   2.2461224579031960        2.0752051370184819        2.4583302397184568     
 C   3.7257142357045971        3.5039990147554820        3.7223131717320750     
 C   1.7849013739988515        2.4228787123239619        4.7920053520631436     
 C   1.4008644135983723       -1.4737704554918969        2.9416441641350306     
 C   1.5023199320269514       0.77092368897825669        2.3745157078192682     
 C   6.3685279279583611        2.6331891076378180        2.2480715208037747     
 C   5.2389300172568758        1.8737686649892629       0.22700047732294940     
 H   7.0193825549549080        2.8752125608988708        6.2573462690249588     
 H   5.5288595540221221        2.0395595653690952        6.7614260811163760     
 H   5.4805059366426931        4.3984964296839735        4.6059483592056631     
 H   4.4278866089010167        3.5587484798367290        5.7574298884316937     
 H   7.3800276193634486        1.4932147536702425        3.7307994138103084     
 H   7.4406894882816994        3.2535603487561757        3.9813616895966688     
 H   6.6345098255573411       -2.3286265001259463        5.0170540841869613     
 C   8.3384229383029318       -1.6837807995256149        6.2008456532097709     
 C   8.2577960656710250       0.63793009498742381        6.7868825480125441     
 C   2.2093107551405069        2.6295583017056341        6.2162938641705603     
 C   3.3310997020734741        1.8531363916047012        8.2352490283083348     
 H   1.5587701095025372        2.9041433803749390        2.2167562460674488     
 H   3.0446810332703937        2.0678461817777785        1.7003483194060263     
 H   3.1004545862495259        4.4014911829412453        3.8673534431145931     
 H   4.1538605407325448        3.5619135103618849        2.7165830088030054     
 H   1.1914127807632213        1.5001502547903320        4.7294735926481195     
 H   1.1391459662343892        3.2623529451004822        4.4868817126320453     
 H   1.8897817961025896       -2.2995301837338538        3.4533218377783421     
 C  0.20445585251416012       -1.6434930129539684        2.2491306714355361     
 C  0.31999911123716296       0.67219787047182789        1.6428693256726079     
 C   6.8616908417703080        3.7298599816077731        1.5339540601259978     
 C   5.7463246294834276        2.9772780713584432      -0.46861064064660857     
 H   4.6241680765272175        1.1405951006226938      -0.29296807828841698     
 H   8.8044550562288784       -2.6645029248401566        6.2428781755177356     
 C   8.9200233834614782      -0.58874223742909571        6.8345814311678925     
 H   8.6703666527152787        1.5155599625000638        7.2782851333648955     
 C   1.7346291683185726        3.7347734635339362        6.9291185188458160     
 C   2.8388182053380020        2.9630562625977723        8.9311864599132527     
 H   3.9337449404809082        1.1085766811711129        8.7536819047822885     
 H -0.27444611189417439       -2.6181314504369446        2.2115870325027100     
 C -0.35496800520698391      -0.54752133152994664        1.5967161117938737     
 H  -7.5700074698079739E-002   1.5501604612441406        1.1379894221661231     
 H   7.4987892280894064        4.4493710540785756        2.0492631542358244     
 C   6.5671135235905620        3.9054399051474689       0.17846407181656215     
 H   5.4970183464620588        3.0894486450108807       -1.5252562343504386     
 H   9.8725389574533065      -0.68849873037552900        7.3518417055599743     
 H   1.1116537099170871        4.4661341872944513        6.4128591053748911     
 C   2.0329477659861657        3.9042921268196324        8.2842171125937725     
 H   3.0859823670109661        3.0698189120855828        9.9888193842722277     
 H  -1.3015455541517407      -0.64211104865414659        1.0675290787385463     
 H   6.9906632316368222        4.7541710263329744      -0.34908740574000319     
 H   1.6243229805219457        4.7593355973619875        8.8119612346775664     
 Dy   4.3115658362683735        16.839096562695321        12.588814571762647     
 Cl   4.2995141620634421        19.516116856953161        12.603926554077150     
 O   3.4629621289720078        16.348924494396375        10.646691337520892     
 N   2.9327362012658398        14.686287274955214        13.084029938372097     
 N   2.0890340051403955        17.263587890232603        13.813589354702653     
 O   5.1669515048405259        16.415475082999425        14.553173821277420     
 N   5.7279886083778884        14.706335103087579        12.151843578067615     
 N   6.5077964320018760        17.284683866254866        11.326008017558829     
 C   3.0175872059417514        15.275505878087440        9.9902471902615488     
 C   2.3097717348202358        14.908182656420950        14.411898121306510     
 C   3.7837145683764812        13.467543045738006        13.151310092108375     
 C   1.8218766525392405        14.514205483932926        12.090079845236360     
 C   1.4314917697049165        18.442129897819214        13.872106414534647     
 C   1.5580523549877874        16.208751376814622        14.481321647053056     
 C   5.6176277581876741        15.356979426567229        15.229454909592228     
 C   6.3500301019006198        14.905090753547601        10.819290298605338     
 C   4.9023301179475487        13.468995887811326        12.112101887716360     
 C   6.8395062209206987        14.582399370483284        13.152981758839685     
 C   7.1374667441882407        18.475484714257838        11.227176584615137     
 C   7.0853758499499984        16.212748829876173        10.726976228716090     
 C   2.2307815659771171        14.297306784935008        10.662353881952848     
 C   3.3179032655691314        15.072131093380014        8.6231804630443829     
 H   1.6291945548946494        14.080697614987049        14.677138994863199     
 H   3.1179688049322571        14.932481900636921        15.159788977857334     
 H   3.1657039259033182        12.562896694524028        13.017413420853265     
 H   4.2194594966855021        13.419382913863794        14.154351811565759     
 H   1.2165668677617230        15.430005693452976        12.147996003354768     
 H   1.1897739696638103        13.670271528398247        12.412954170928820     
 H   1.9082374439332888        19.263484944532440        13.341378731407785     
 C  0.23732379282977742        18.613029468546088        14.568094130178022     
 C  0.37879252232771821        16.309630899396740        15.218048983243115     
 C   6.4236753291402779        14.379092357933768        14.579907136445271     
 C   5.2999271946777977        15.161464760459422        16.594182812430500     
 H   7.0377006969477485        14.078369524608011        10.571241702914634     
 H   5.5416691686032422        14.908011881927633        10.071552303577947     
 H   5.5407225705370982        12.581032649456471        12.261532547850248     
 H   4.4658250563536326        13.395143389316569        11.110743922782444     
 H   7.4203956863698366        15.512916656585537        13.081556955764876     
 H   7.4935000389642141        13.749373076532599        12.847996208074056     
 H   6.6230414986797976        19.310023727444882        11.699030296898144     
 C   8.3532731267637388        18.640873809238634        10.567481935473811     
 C   8.2939677656607316        16.303894249557001        10.039752664310541     
 C   1.7551010866753913        13.184478645114590        9.9617724922213675     
 C   2.8285474589927033        13.952231119184040        7.9409157495463072     
 H   3.9059042226757676        15.819682751732818        8.0918301359693903     
 H -0.25178155736029528        19.583269934085585        14.588543652530015     
 C -0.30627685251595471        17.524756525912466        15.247776435769721     
 H  -6.6770775291692605E-003   15.436045577554179        15.739213655011469     
 C   6.8931911273734183        13.272787281936973        15.295019652977420     
 C   5.7853879796788492        14.049942914437379        17.292673375170331     
 H   4.6954490109590319        15.905035459109122        17.111514331422502     
 H   8.8152454870996326        19.622716770209639        10.507343713073034     
 C   8.9542495032997778        17.531066799106725        9.9773476820966209     
 H   8.7191355295043529        15.415460679063690        9.5783964750728572     
 H   1.1408593994634064        12.453309647266941        10.488784680563711     
 C   2.0390705559902442        13.008133042887270        8.6039375537364311     
 H   3.0667497819413159        13.839750895830639        6.8816198642002906     
 H  -1.2496879766882865        17.621941222800988        15.782220652746391     
 H   7.5135817843398813        12.538367325258950        14.779741661013793     
 C   6.5899159722964313        13.104410653848694        16.649636255176038     
 H   5.5311483997617312        13.943333946143671        18.348647961164492     
 H   9.9185290775963662        17.620523433613844        9.4800593930181307     
 H   1.6313943040658805        12.146023827144505        8.0864135798004035     
 H   6.9910427893333802        12.247200787573574        17.180966194297184     
 Dy   4.4356963676564179E-002   8.5898747703765430        4.1958413626027857     
 Cl   4.4004975064511828E-002   5.9068103859640804        4.2273923050635629     
 O  0.87177380208454347        9.0531907907064806        2.2298628312951703     
 N   1.4285732136706162        10.730768080774700        4.6483634226883819     
 N   2.2592034579905689        8.1698878986208303        5.4353466510229129     
 O -0.78835973652013747        9.0607324923545054        6.1518831827967961     
 N  -1.3779146210807620        10.719051087648849        3.7222509749255148     
 N  -2.1564710266099136        8.1217645166460812        2.9439488872265587     
 C   1.3169316737836991        10.119730327036224        1.5633855741083189     
 C   2.0558857644397492        10.537042128704121        5.9793911663269546     
 C  0.58085909195222507        11.954109115534473        4.6967073993436905     
 C   2.5373302037728345        10.882085374354924        3.6476875051684279     
 C   2.9058385541187266        6.9873134281365168        5.5204473791208377     
 C   2.8032467243545924        9.2360969648042186        6.0726449790874364     
 C  -1.2550407414767173        10.120490820447948        6.8153025405564556     
 C  -2.0046572639464371        10.496842300850769        2.3967972009093721     
 C -0.54200165977380377        11.947725151491841        3.6613043273639865     
 C  -2.4821946424785644        10.865257029852367        4.7261263645776790     
 C  -2.7893612052200107        6.9308658479302707        2.8669347711745674     
 C  -2.7331860994203043        9.1831768301926751        2.3254698804452967     
 C   2.1193544716834403        11.094379152247521        2.2224694596213959     
 C  0.99658256481862451        10.326214265477569       0.20113777778344874     
 H   2.7372701266512096        11.369787724229411        6.2244942962583396     
 H   1.2493946364895825        10.528481662741564        6.7290073076617922     
 H   1.2045172604416094        12.852612628051785        4.5509592188961125     
 H  0.14703481710597860        12.016458795173298        5.6996955927489470     
 H   3.1329742496542967        9.9605198866653506        3.7111073220421797     
 H   3.1783449226167622        11.722329409601913        3.9609595314055475     
 H   2.4159361001735036        6.1569071130931183        5.0172268291477806     
 C   4.1061227007886920        6.8252726710043392        6.2079874117648952     
 C   3.9886869683697843        9.1448717829764590        6.7998033980815977     
 C  -2.0647465247642596        11.085510459567329        6.1512985318245494     
 C -0.95219347518551378        10.325042752119305        8.1817931063035996     
 H  -2.7004595990407498        11.314271698854984        2.1395294574457449     
 H  -1.2008497685832555        10.489555713492788        1.6442568422143811     
 H  -1.1706297893209396        12.843689884110042        3.8051470025366498     
 H -0.11111432805884147        12.008325404017466        2.6568500901049079     
 H  -3.0702590690982765        9.9381033327547179        4.6694609707013939     
 H  -3.1332716838703294        11.698026655788240        4.4130307269649851     
 H  -2.2775602033166815        6.1054578905770560        3.3561503707649640     
 C  -4.0032429947598098        6.7536098989943447        2.2067324003477991     
 C  -3.9387780193444391        9.0780144463300587        1.6346000618855185     
 C   2.5873220403537420        12.206895961728275        1.5167365211303863     
 C   1.4792955789024183        11.445226449015758      -0.48708082027848915     
 H  0.39546901217735120        9.5836641839268708      -0.32211551863422672     
 H   4.5872818963852700        5.8520562110468122        6.2509588534931195     
 C   4.6662979487137033        7.9267620628004867        6.8504177438320930     
 H   4.3846414515724215        10.026941188000261        7.2971465885630913     
 C  -2.5506984653402207        12.190940521756854        6.8569982146947002     
 C  -1.4543246227446689        11.435629651015619        8.8698882050992118     
 H -0.34757196308934873        9.5869129900809966        8.7072246197411296     
 H  -4.4662237630731223        5.7715923314508011        2.1659714767417926     
 C  -4.5999132248339700        7.8505301120711115        1.5907648025525061     
 H  -4.3621002947392515        9.9580936096759540        1.1566994509057347     
 H   3.2072078456508701        12.938272111534834        2.0369509490367732     
 C   2.2826928450381576        12.385945484765047       0.16407265328051784     
 H   1.2244925496085048        11.560477271277360       -1.5420244667521594     
 H   5.6153217040647796        7.8370314163765382        7.3759125099809584     
 H  -3.1767535640481444        12.914956309004072        6.3340438166029136     
 C  -2.2609228340549312        12.369771327671579        8.2133709913230479     
 H  -1.2113360778746767        11.549540998007215        9.9278603099259382     
 H  -5.5620183187638341        7.7520719484817500        1.0907354253938564     
 H   2.6836923302777151        13.248148359393966      -0.35804777871344756     
 H  -2.6769082158585715        13.225445163025370        8.7357775070503259     
 Dy  -3.4983498253056966E-003   8.3375670955992831        12.610949283265825     
 Cl  -3.8314987342342836E-002   11.019400655683485        12.569064141948640     
 O -0.81492300186744815        7.8717768674414854        10.650535549305213     
 N  -1.4032019247092971        6.2025972025320018        13.065727763797724     
 N  -2.2107539707170631        8.7777416172167069        13.869200341788682     
 O  0.83609465851894438        7.8921674728006384        14.581935015432526     
 N   1.3999240618905948        6.2077685173064507        12.155640521127127     
 N   2.2317643499893700        8.7882673762260630        11.430511384348023     
 C  -1.2791485306523640        6.8154277913938204        9.9801724380518628     
 C  -2.0292647304578493        6.4032963432986376        14.395677476961719     
 C -0.56544398434429743        4.9735863561833806        13.113050322996855     
 C  -2.5115781527293319        6.0655397655021330        12.063311538169579     
 C  -2.8438085656843817        9.9665758529947173        13.973012945081555     
 C  -2.7695257897570471        7.7084527932006095        14.489040756630470     
 C   1.2836556132944530        6.8276404299301463        15.249930247910235     
 C   2.0398829958817983        6.4302586893844866        10.835736974782201     
 C  0.55916659548126102        4.9827828335234177        12.080528657059476     
 C   2.4984016101803541        6.0501606926300067        13.165527016045308     
 C   2.8783613020175784        9.9728882196414066        11.377726868591845     
 C   2.7809551047086933        7.7372801731756704        10.772841426559653     
 C  -2.0976555846661316        5.8531810738773959        10.636248664301538     
 C -0.96451276116779383        6.6124162417878862        8.6166316323466479     
 H  -2.7139003912832762        5.5745149512332031        14.645235675750186     
 H  -1.2220982562565201        6.4114571231179429        15.144724200614707     
 H  -1.1927904617975913        4.0784444184722428        12.961460704464931     
 H -0.13367013304905245        4.9056003382204931        14.116842062399655     
 H  -3.0970493341466687        6.9935311917903924        12.128797316065260     
 H  -3.1629723065285007        5.2322288653018942        12.373338604813826     
 H  -2.3437895473693269        10.799186280764291        13.483200534732015     
 C  -4.0441491080613972        10.132637564462321        14.659913891405891     
 C  -3.9613696166891361        7.8005782529693972        15.205156860222182     
 C   2.0752015196825249        5.8435276190097509        14.590485583619282     
 C  0.98137392030656023        6.6356670709852921        16.618785658740734     
 H   2.7305139941056593        5.6074798147137832        10.583056673739657     
 H   1.2424367809107590        6.4464744667039433        10.076717059018769     
 H   1.1837151552467495        4.0827379675967421        12.213815025593560     
 H  0.12921140197591208        4.9359211700713574        11.074956046837459     
 H   3.0985042806580219        6.9690854412921084        13.107205118181376     
 H   3.1388954432692691        5.2077065671548253        12.857090295920587     
 H   2.3865651868733542        10.790408125021255        11.900070540888752     
 C   4.0801005288640528        10.153450169576709        10.697123507406056     
 C   3.9685825437867686        7.8477594694646102        10.052069216774674     
 C  -2.5913987482879910        4.7573520236923699        9.9218834089737840     
 C  -1.4712913395305205        5.5086431546099170        7.9209201057987402     
 H -0.34954207333127585        7.3472548550200472        8.0986185569536886     
 H  -4.5100318971776892        11.112809267507124        14.721250106730917     
 C  -4.6246234546593925        9.0258109154135830        15.274411264053876     
 H  -4.3718785195341345        6.9145395103940022        15.683392897187538     
 C   2.5460230356040445        4.7351218287905130        15.301533767382599     
 C   1.4711388854776837        5.5238036958723136        17.313218701387882     
 H  0.39046076732382556        7.3861281781321910        17.142147799036266     
 H   4.5599059105465596        11.128260851931403        10.680499763269165     
 C   4.6431085959254466        9.0686740158308385        10.028597083848627     
 H   4.3683565127320358        6.9768656129963347        9.5380899230198022     
 H  -3.2280000690907662        4.0372334229665450        10.436684153874250     
 C  -2.2945214893959385        4.5820243318168998        8.5670875509184992     
 H  -1.2205845735110279        5.3957769580584554        6.8648161600908706     
 H  -5.5763572945415429        9.1163407142298762        15.794661710926817     
 H   3.1594674241668170        3.9981063563326615        14.781532862124999     
 C   2.2596375649845095        4.5715127068307151        16.660293899428108     
 H   1.2345761998991447        5.4229546027567439        18.374081931876734     
 H   5.5925094977851399        9.1718684862788322        9.5059876772415528     
 H  -2.7179811226080943        3.7336231819499193        8.0393852861408881     
 H   2.6642552907470387        3.7136263656403008        17.186952709260186     
         256

 Dy   4.2783161408580712       0.13741410304762844        4.2243999097234974     
 Cl   4.2810518994988183       -2.5436395581265931        4.1940882194642413     
 O   5.0894257574216297       0.60631053774148580        2.2590278092713718     
 N   5.6906258803590513        2.2685525595095033        4.6807519622003229     
 N   6.5036477547104008      -0.31835857362084058        5.4400889550409977     
 O   3.4636090578321075       0.58821350400526873        6.1989336119570151     
 N   2.8852685823367326        2.2727454772169864        3.7793526871993652     
 N   2.0466521982486814      -0.29537655436856669        3.0189699843249729     
 C   5.5510261168926567        1.6646633364370325        1.5901696862563315     
 C   6.3281310131911059        2.0499285479563087        6.0022854943104269     
 C   4.8542616638308882        3.4970986853053474        4.7476625282859972     
 C   6.7905455708251061        2.4139353614146213        3.6707273763052455     
 C   7.1369708085764749       -1.5084604649212134        5.5204458148598174     
 C   7.0647995056941069       0.74079949503820752        6.0743227709771066     
 C   3.0151032826238793        1.6515648011256809        6.8684271073100049     
 C   2.2462736303938144        2.0698015246986201        2.4557586307622334     
 C   3.7256668559769062        3.4993087664777107        3.7193769952746134     
 C   1.7848148075898651        2.4185080767217833        4.7892804133664937     
 C   1.4025654853985201       -1.4796134578017246        2.9389331325227550     
 C   1.5028805320426830       0.76525058848023331        2.3724044775356985     
 C   6.3683456037712372        2.6285518359252888        2.2463020853943405     
 C   5.2366988358607953        1.8698323901356935       0.22626306375722674     
 H   7.0194631557499170        2.8723614909353370        6.2546494326226894     
 H   5.5289391257292015        2.0373540827900865        6.7596442865057966     
 H   5.4806880556933582        4.3940326066763395        4.6023582250778761     
 H   4.4280815757372878        3.5550540666606625        5.7543538791924487     
 H   7.3800720474849530        1.4881616398002204        3.7287907580275532     
 H   7.4412206995379080        3.2485690060601597        3.9792556410060622     
 H   6.6352242132430375       -2.3323229857508601        5.0180529108608738     
 C   8.3391718242663018       -1.6864126851778316        6.2011629266725192     
 C   8.2579559796736604       0.63554023859765807        6.7860834493023123     
 C   2.2095077577550062        2.6264374012233036        6.2133009285005096     
 C   3.3333720652304311        1.8523207475315466        8.2318442992257594     
 H   1.5586355013841249        2.8984097180953987        2.2138182054613171     
 H   3.0448192987094487        2.0625052733525262        1.6977517943145695     
 H   3.1004174058813869        4.3968080925647683        3.8645130006950845     
 H   4.1535639560295863        3.5572706740380773        2.7135539607300050     
 H   1.1916031528938376        1.4955515722366655        4.7274228977710173     
 H   1.1387850318221722        3.2575757664004383        4.4836070054473138     
 H   1.8919312384841722       -2.3053235180398666        3.4502486388075835     
 C  0.20590875682196375       -1.6496757461945168        2.2468946194141237     
 C  0.32003712811560264       0.66627345291984352        1.6416823989023708     
 C   6.8592946531366437        3.7264710438525213        1.5326599063509072     
 C   5.7418303113394797        2.9745857118258572      -0.46893300347873501     
 H   4.6220370145065610        1.1365725815751762      -0.29365568197128816     
 H   8.8055137225080706       -2.6669725199183243        6.2435403795888504     
 C   8.9205352979286161      -0.59091482565372344        6.8343429833253575     
 H   8.6704020544957086        1.5135616619727852        7.2768851320317225     
 C   1.7356059086441569        3.7324656527944877        6.9253992636143780     
 C   2.8421872767436382        2.9632111846343383        8.9269793225029570     
 H   3.9365474125735527        1.1084968041555572        8.7506253397111706     
 H -0.27246441130379490       -2.6245642249426768        2.2091697687297365     
 C -0.35443244580634897      -0.55371538957267874        1.5952760722671580     
 H  -7.6439656661890676E-002   1.5443323870128551        1.1376259072510209     
 H   7.4960233599994606        4.4463225865896137        2.0479537284780220     
 C   6.5624511835368748        3.9031084257067898       0.17783431023323834     
 H   5.4910751515291452        3.0874553847735280       -1.5251247835185804     
 H   9.8731542549757343      -0.69013428308684455        7.3515387648908854     
 H   1.1120477884700792        4.4631824220676828        6.4089693244771739     
 C   2.0356333967419689        3.9037635238905750        8.2798903734761566     
 H   3.0907299830917871        3.0712815907232569        9.9841181765565707     
 H  -1.3012886323652189      -0.64843505690376957        1.0665889611895876     
 H   6.9838302630152924        4.7530140576299766      -0.34949369571818473     
 H   1.6279941355654051        4.7596540246290804        8.8071088131250601     
 Dy   4.3112185173530673        16.843360705532110        12.590349776411497     
 Cl   4.3002056128122206        19.520335538048329        12.604615392806499     
 O   3.4639707454200073        16.354912348005797        10.646822925109902     
 N   2.9308440251416723        14.690943185832014        13.082661207756452     
 N   2.0893757285730867        17.268173435320548        13.816531103584230     
 O   5.1649034262186593        16.416171068944930        14.554215577706746     
 N   5.7266321259071713        14.709470642225071        12.151677549552376     
 N   6.5094571974289783        17.287895390531695        11.330298374462572     
 C   3.0190744579197739        15.281685577779491        9.9897261602650449     
 C   2.3072497816002144        14.911445325582683        14.410452838551372     
 C   3.7807563427058919        13.471389628907279        13.148905623180340     
 C   1.8203831189993094        14.521076798902660        12.087867966523962     
 C   1.4332331652317423        18.447312681208377        13.877530527558770     
 C   1.5564675128979886        16.212452919331472        14.481156375175505     
 C   5.6147502388069768        15.356828815342936        15.229765443338389     
 C   6.3495337356823818        14.909118853497819        10.819721816886672     
 C   4.9000367288977715        13.472836136701206        12.110390313287601     
 C   6.8375249972551808        14.583690837921168        13.153232834172442     
 C   7.1401529567802191        18.478261189198037        11.233045067068305     
 C   7.0852734650999984        16.216680743087430        10.728526560378263     
 C   2.2305306156882883        14.304072428295461        10.660569543093500     
 C   3.3220903032810285        15.077341980509104        8.6234482574494375     
 H   1.6260310849224087        14.084020529342771        14.674186135339271     
 H   3.1149677750111429        14.934197320906291        15.158865065488484     
 H   3.1619779154484711        12.567474184712752        13.013806085139331     
 H   4.2159139145959106        13.421908387921631        14.152114023441598     
 H   1.2164164447742936        15.437718115648162        12.145855191558880     
 H   1.1869050520125550        13.677892095989316        12.409827998853473     
 H   1.9115208042120808        19.269349675056763        13.349438100788895     
 C  0.23846835499070673        18.617954555432810        14.572584245152747     
 C  0.37617792556156199        16.312849788506128        15.216172956102833     
 C   6.4208878383093433        14.379330445694332        14.579797544777520     
 C   5.2959929716616347        15.160051197463110        16.594019572427726     
 H   7.0373180490252265        14.082501834861828        10.571564919986031     
 H   5.5417538764393104        14.912469499879666        10.071362062479952     
 H   5.5375478527791797        12.584223651114975        12.259621247472952     
 H   4.4642353403123929        13.399923202342336        11.108695036502221     
 H   7.4191895599907607        15.513772925186853        13.082908656422614     
 H   7.4910448876129214        13.750433544320545        12.847809904994596     
 H   6.6272290540361798        19.312210791158986        11.707360263871040     
 C   8.3549802138670355        18.644051968671487        10.571702957685284     
 C   8.2926573933279375        16.308384097697274        10.039290721345946     
 C   1.7560740444867193        13.190908424485990        9.9596880962739700     
 C   2.8339134315115482        13.957182352194582        7.9408071886420979     
 H   3.9114933089052433        15.824168880875289        8.0927848777994456     
 H -0.24923090644572299        19.588785087995987        14.595352397045469     
 C -0.30758543916904973        17.528573363011333        15.248162003417928     
 H  -1.1052877181062966E-002   15.438450548976526        15.734420595719516     
 C   6.8896790415303801        13.272277303233611        15.294231874888563     
 C   5.7806184366262263        14.047731857661253        17.291785902982120     
 H   4.6914854359173015        15.903294072853747        17.111725995529547     
 H   8.8178700011723929        19.625511354772399        10.513093052657304     
 C   8.9537428452725241        17.535155964124296        9.9779301843605630     
 H   8.7163981252585021        15.420519663385173        9.5757177949207790     
 H   1.1409349997667331        12.460040324215402        10.486041631003374     
 C   2.0428659726456764        13.013587777315699        8.6026233262149372     
 H   3.0741356941830147        13.844075071755126        6.8820923410729922     
 H  -1.2516760141529877        17.625307503300899        15.781466108160355     
 H   7.5103780847998927        12.538285281217227        14.778744950276174     
 C   6.5853201250149374        13.102592575735176        16.648429474423668     
 H   5.5257663054652104        13.940271038466973        18.347506433331358     
 H   9.9171005555148781        17.624952549548951        9.4789629738710275     
 H   1.6364775816962549        12.151075983867733        8.0847044149821841     
 H   6.9856928826212545        12.244672238194159        17.179196808370165     
 Dy   4.1835919133240161E-002   8.5864918612786756        4.1969165380298055     
 Cl   4.0046314385919837E-002   5.9034102843582552        4.2269990250396026     
 O  0.86831722198594863        9.0500963219058921        2.2306581253956090     
 N   1.4277468791732875        10.726672117731544        4.6491765303621655     
 N   2.2573422914459718        8.1649184056280273        5.4351465365026481     
 O -0.78886491359103406        9.0581547264586426        6.1536203826789055     
 N  -1.3793852956916017        10.716553889098954        3.7244792280141041     
 N  -2.1596745761817395        8.1201486819964384        2.9453512850332353     
 C   1.3134319779397263        10.116639313096568        1.5641196715893808     
 C   2.0560984698179539        10.532286834912837        5.9796205398699582     
 C  0.58063669158384101        11.950391363122248        4.6984775327124453     
 C   2.5357902569753041        10.877744372995386        3.6476470241531160     
 C   2.9032523094806604        6.9819143127059249        5.5198416308098519     
 C   2.8026002771314475        9.2307559098129275        6.0720107407249424     
 C  -1.2543098599242886        10.118408184907226        6.8170994573240504     
 C  -2.0066456621967612        10.495468352682519        2.3991051673903381     
 C -0.54290072613982165        11.944876063410765        3.6637993270854423     
 C  -2.4832716785986948        10.862662633429425        4.7288640365069812     
 C  -2.7929145262818280        6.9294944243638827        2.8673418159314248     
 C  -2.7353819580184586        9.1819682696842495        2.3266780258411788     
 C   2.1168245298576731        11.090718326288656        2.2228105250830872     
 C  0.99201122408056774        10.323817315452336       0.20224771383040796     
 H   2.7383420807374632        11.364493964535828        6.2241904517621265     
 H   1.2503899811087114        10.524332008701421        6.7300663665289022     
 H   1.2045918319741904        12.848660258001622        4.5525030818964654     
 H  0.14759537385088964        12.012709499939362        5.7017893621172240     
 H   3.1310018370584514        9.9558659900685011        3.7103646710110723     
 H   3.1774785747788750        11.717558406729012        3.9606690849595885     
 H   2.4125442021850030        6.1518717690210165        5.0168220175798011     
 C   4.1038220461442654        6.8189690017766722        6.2067075960226319     
 C   3.9886028823543493        9.1387002654967819        6.7980880638832710     
 C  -2.0647994682584181        11.083153471143026        6.1536946294859538     
 C -0.94892729989592151        10.324124024417550        8.1827918136487270     
 H  -2.7023895106188638        11.313240342322713        2.1427715720688587     
 H  -1.2031256645847779        10.488792747975262        1.6462559096676190     
 H  -1.1710109218644906        12.841073806036402        3.8082724676424089     
 H -0.11252205667167406        12.005666157470424        2.6591530028408252     
 H  -3.0712559993802513        9.9354606335406537        4.6724272978467214     
 H  -3.1345204549184813        11.695407471916582        4.4160979879590769     
 H  -2.2818816496515284        6.1037612037973243        3.3567958110954219     
 C  -4.0061278599543719        6.7528253413312225        2.2058070383434538     
 C  -3.9401451937313081        9.0773480331091445        1.6342964878050168     
 C   2.5845307766215839        12.203365408334795        1.5170451191821692     
 C   1.4744465672931075        11.442912902905235      -0.48601194127135378     
 H  0.39020414480668292        9.5817709303244278      -0.32082913654929707     
 H   4.5841643800593364        5.8453480396607382        6.2494936809664727     
 C   4.6653427599942754        7.9201067930640789        6.8485447223291755     
 H   4.3856943450749286        10.020602626382056        7.2947820905300835     
 C  -2.5492974649183826        12.189241028560778        6.8593160576951817     
 C  -1.4494494202587900        11.435474077005107        8.8707741532083748     
 H -0.34362217707213522        9.5863610652554510        8.7078823411646642     
 H  -4.4694883729210204        5.7710060703734554        2.1643993022925390     
 C  -4.6016107088127001        7.8501073900646468        1.5893263571659146     
 H  -4.3626561600629561        9.9577013548872308        1.1562019164961224     
 H   3.2052227391735184        12.934223905649850        2.0369900823970664     
 C   2.2786882597255977        12.383170275704588       0.16474733534592531     
 H   1.2188943634986409        11.558574895852146       -1.5407110659019632     
 H   5.6146855583770732        7.8298617278695808        7.3734045353281443     
 H  -3.1758693033437679        12.913069174076430        6.3367629421299210     
 C  -2.2570062122499377        12.369244403465071        8.2149424655391350     
 H  -1.2046444925224333        11.550221446042922        9.9281913235508537     
 H  -5.5631192709398496        7.7521017743743181        1.0880904605307784     
 H   2.6792508754070141        13.245563014985423      -0.35749968307586144     
 H  -2.6716013365077926        13.225624495595790        8.7372694761730241     
 Dy  -2.4158592300518172E-004   8.3418668022175293        12.611349064332567     
 Cl  -3.2343521956675302E-002   11.023691838303169        12.572385086944220     
 O -0.81253309423404374        7.8758990453740783        10.650809176086558     
 N  -1.4002598302902700        6.2067707687472744        13.066466665725203     
 N  -2.2086608973791484        8.7822661485697324        13.866907802971529     
 O  0.83795176559904028        7.8954762543187620        14.582100574556842     
 N   1.4031682638278136        6.2115759276422278        12.156568231524661     
 N   2.2338655098994273        8.7917022800146043        11.427264542016385     
 C  -1.2753820583112399        6.8187559910034734        9.9807675804289655     
 C  -2.0271045192707717        6.4082789139169432        14.395926937237926     
 C -0.56234481439481587        4.9779407822121646        13.114999427151687     
 C  -2.5081146342903016        6.0688287217201209        12.063577759199616     
 C  -2.8421952073767107        9.9709760005770143        13.968818912555959     
 C  -2.7671664652882244        7.7136756371187358        14.488121999027699     
 C   1.2852458344585937        6.8308347787364969        15.250134365927487     
 C   2.0427966042289074        6.4326729611040783        10.836270338856545     
 C  0.56260180318296449        4.9863500586758338        12.082806809781342     
 C   2.5019137681548673        6.0551641576818245        13.166421870486642     
 C   2.8798383259796165        9.9765185896921871        11.371921121210768     
 C   2.7836400939897210        7.7397248121233364        10.771696529817866     
 C  -2.0932817673783011        5.8559922428430875        10.636874385674126     
 C -0.95976324617072162        6.6151151952980785        8.6175434602242262     
 H  -2.7122495881484330        5.5798409186301852        14.645282932854714     
 H  -1.2205552043059273        6.4163090021072211        15.145629758049735     
 H  -1.1895096161796284        4.0826001407202206        12.963859972868120     
 H -0.13099051334459313        4.9106830437913578        14.118991149108778     
 H  -3.0939624945333351        6.9966152113458113        12.128339803632056     
 H  -3.1593126610895461        5.2353874587744489        12.373668951767115     
 H  -2.3424981171993879        10.802984858722082        13.477718710810922     
 C  -4.0425327548285424        10.137711798793019        14.655575249996264     
 C  -3.9588616942083057        7.8066130577721795        15.204388965683803     
 C   2.0784121154386588        5.8478255028452280        14.591176632108438     
 C  0.98059647538778194        6.6373478620866289        16.618173782809759     
 H   2.7333856098142357        5.6096262120670755        10.584291917554234     
 H   1.2451605370825083        6.4479382941217667        10.077425180435245     
 H   1.1873099552697723        4.0866046567334013        12.217231004048690     
 H  0.13288409997810191        4.9383123700921434        11.077203472397688     
 H   3.1010531994072927        6.9747027064746439        13.108074548528524     
 H   3.1432169117447901        5.2133426102862046        12.858017557691443     
 H   2.3876131941666854        10.794825316210233        11.892561811253410     
 C   4.0815608877764120        10.156342977315191        10.691073705687323     
 C   3.9715422602061530        7.8492833427041910        10.051258105740613     
 C  -2.5851386135527190        4.7589726285294276        9.9230402053670765     
 C  -1.4647313570004732        5.5102652473908345        7.9222992011079461     
 H -0.34542064763752350        7.3502306379545885        8.0992601787760812     
 H  -4.5088409098433537        11.117736610079204        14.715235462128106     
 C  -4.6224170868630834        9.0317488225305294        15.272128793412614     
 H  -4.3691299748401224        6.9211037602309107        15.683759676143216     
 C   2.5488350531854946        4.7391649946550114        15.302074143484182     
 C   1.4696077139069850        5.5250078566293768        17.312373624498075     
 H  0.38828319167620506        7.3868305588838101        17.141253171069334     
 H   4.5606709516059638        11.131424833592185        10.672224304662876     
 C   4.6454834890594965        9.0704213019280360        10.025329086835114     
 H   4.3719802345654868        6.9775410811057590        9.5393388351180022     
 H  -3.2211531046825148        4.0384708966968592        10.438042083249318     
 C  -2.2870509348417620        4.5829364118153633        8.5685968657804548     
 H  -1.2134487842463890        5.3970508111349593        6.8663834497644274     
 H  -5.5740438775923113        9.1227748692726145        15.792534875615287     
 H   3.1634692973425609        4.0029676038933291        14.782404175513635     
 C   2.2600376822131905        4.5739484343006502        16.660088555661918     
 H   1.2310331075264951        5.4228753312606770        18.372600362260670     
 H   5.5950403945137639        9.1729050931625746        9.5028618640105034     
 H  -2.7086796341437220        3.7334669903999265        8.0411613203917174     
 H   2.6640592590609442        3.7156857258911824        17.186654082945623     
         256

 Dy   4.2790745352622643       0.13245690071286559        4.2231813833811476     
 Cl   4.2815643792489366       -2.5485478233939336        4.1948665723578173     
 O   5.0908738861794669       0.60065796776733726        2.2575356766842347     
 N   5.6907971895831464        2.2641858210585530        4.6786696052502910     
 N   6.5038509536493603      -0.32186927444875651        5.4400091676668980     
 O   3.4638653581488965       0.58517469373474196        6.1967142882113135     
 N   2.8852693823730595        2.2680255224052881        3.7767397245294285     
 N   2.0480273540038132      -0.30101797212171000        3.0162478408024755     
 C   5.5508933347033915        1.6597506538033293        1.5887655814806985     
 C   6.3281882547619954        2.0468212310606781        6.0004696805593847     
 C   4.8543756317577991        3.4927816849848123        4.7446081600173979     
 C   6.7909039442125954        2.4090717583431593        3.6686937254447209     
 C   7.1375394814188278       -1.5117532950990922        5.5209047153838364     
 C   7.0648770045446962       0.73777725918438686        6.0735616663793959     
 C   3.0159048272214912        1.6491606089231128        6.8656376862190047     
 C   2.2464248028844329        2.0643979123787584        2.4531870218060101     
 C   3.7256194762492156        3.4946185181999398        3.7164408188171523     
 C   1.7847282411808785        2.4141374411196050        4.7865554746698447     
 C   1.4042665571986681       -1.4854564601115521        2.9362221009104794     
 C   1.5034411320584147       0.75957748798221003        2.3702932472521283     
 C   6.3681632795841141        2.6239145642127601        2.2445326499849063     
 C   5.2344676544647157        1.8658961152821241       0.22552565019150406     
 H   7.0195437565449250        2.8695104209718032        6.2519525962204208     
 H   5.5290186974362818        2.0351486002110781        6.7578624918952164     
 H   5.4808701747440223        4.3895687836687056        4.5987680909500881     
 H   4.4282765425735588        3.5513596534845964        5.7512778699532037     
 H   7.3801164756064583        1.4831085259301984        3.7267821022447980     
 H   7.4417519107941175        3.2435776633641438        3.9771495924154561     
 H   6.6359386009287338       -2.3360194713757738        5.0190517375347863     
 C   8.3399207102296717       -1.6890445708300486        6.2014802001352667     
 C   8.2581158936762940       0.63315038220789222        6.7852843505920815     
 C   2.2097047603695055        2.6233165007409736        6.2103079928304581     
 C   3.3356444283873876        1.8515051034583920        8.2284395701431841     
 H   1.5585008932657123        2.8926760558158588        2.2108801648551855     
 H   3.0449575641485040        2.0571643649272735        1.6951552692231124     
 H   3.1003802255132484        4.3921250021882914        3.8616725582755760     
 H   4.1532673713266277        3.5526278377142697        2.7105249126570046     
 H   1.1917935250244538        1.4909528896829989        4.7253722028939160     
 H   1.1384240974099549        3.2527985877003949        4.4803322982625824     
 H   1.8940806808657551       -2.3111168523458798        3.4471754398368253     
 C  0.20736166112976737       -1.6558584794350653        2.2446585673927113     
 C  0.32007514499404238       0.66034903536785916        1.6404954721321336     
 C   6.8568984645029794        3.7230821060972690        1.5313657525758164     
 C   5.7373359931955319        2.9718933522932716      -0.46925536631086151     
 H   4.6199059524859045        1.1325500625276586      -0.29434328565415935     
 H   8.8065723887872647       -2.6694421149964920        6.2442025836599653     
 C   8.9210472123957540      -0.59308741387835107        6.8341045354828216     
 H   8.6704374562761366        1.5115633614455068        7.2754851306985504     
 C   1.7365826489697411        3.7301578420550388        6.9216800083829400     
 C   2.8455563481492745        2.9633661066709043        8.9227721850926613     
 H   3.9393498846661976        1.1084169271400015        8.7475687746400546     
 H -0.27048271071341540       -2.6309969994484090        2.2067525049567629     
 C -0.35389688640571410      -0.55990944761541095        1.5938360327404419     
 H  -7.7179238625701599E-002   1.5385043127815696        1.1372623923359189     
 H   7.4932574919095147        4.4432741191006526        2.0466443027202201     
 C   6.5577888434831868        3.9007769462661108       0.17720454864991450     
 H   5.4851319565962307        3.0854621245361753       -1.5249933326867224     
 H   9.8737695524981604      -0.69176983579816009        7.3512358242217966     
 H   1.1124418670230714        4.4602306568409142        6.4050795435794559     
 C   2.0383190274977721        3.9032349209615176        8.2755636343585408     
 H   3.0954775991726082        3.0727442693609310        9.9794169688409138     
 H  -1.3010317105786970      -0.65475906515339266        1.0656488436406288     
 H   6.9769972943937635        4.7518570889269789      -0.34989998569636627     
 H   1.6316652906088647        4.7599724518961724        8.8022563915725538     
 Dy   4.3108711984377601        16.847624848368898        12.591884981060348     
 Cl   4.3008970635609982        19.524554219143496        12.605304231535850     
 O   3.4649793618680063        16.360900201615216        10.646954512698912     
 N   2.9289518490175053        14.695599096708813        13.081292477140806     
 N   2.0897174520057780        17.272758980408494        13.819472852465807     
 O   5.1628553475967935        16.416867054890439        14.555257334136069     
 N   5.7252756434364542        14.712606181362563        12.151511521037138     
 N   6.5111179628560807        17.291106914808527        11.334588731366315     
 C   3.0205617098977964        15.287865277471541        9.9892051302685392     
 C   2.3047278283801931        14.914707994744415        14.409007555796235     
 C   3.7777981170353030        13.475236212076551        13.146501154252306     
 C   1.8188895854593785        14.527948113872393        12.085656087811566     
 C   1.4349745607585682        18.452495464597536        13.882954640582893     
 C   1.5548826708081898        16.216154461848326        14.480991103297955     
 C   5.6118727194262785        15.356678204118642        15.230075977084550     
 C   6.3490373694641438        14.913146953448038        10.820153335168003     
 C   4.8977433398479944        13.476676385591086        12.108678738858840     
 C   6.8355437735896629        14.584982305359050        13.153483909505198     
 C   7.1428391693721967        18.481037664138231        11.238913549521476     
 C   7.0851710802499985        16.220612656298687        10.730076892040437     
 C   2.2302796653994594        14.310838071655915        10.658785204234150     
 C   3.3262773409929256        15.082552867638194        8.6237160518544940     
 H   1.6228676149501677        14.087343443698495        14.671233275815345     
 H   3.1119667450900286        14.935912741175663        15.157941153119635     
 H   3.1582519049936240        12.572051674901477        13.010198749425397     
 H   4.2123683325063199        13.424433861979468        14.149876235317439     
 H   1.2162660217868642        15.445430537843345        12.143714379762992     
 H   1.1840361343612995        13.685512663580386        12.406701826778125     
 H   1.9148041644908727        19.275214405581085        13.357497470170005     
 C  0.23961291715163607        18.622879642319528        14.577074360127472     
 C  0.37356332879540582        16.316068677615515        15.214296928962549     
 C   6.4181003474784095        14.379568533454899        14.579687953109767     
 C   5.2920587486454709        15.158637634466800        16.593856332424956     
 H   7.0369354011027037        14.086634145115646        10.571888137057426     
 H   5.5418385842753795        14.916927117831699        10.071171821381958     
 H   5.5343731350212622        12.587414652773477        12.257709947095657     
 H   4.4626456242711532        13.404703015368103        11.106646150221998     
 H   7.4179834336116848        15.514629193788167        13.084260357080353     
 H   7.4885897362616296        13.751494012108491        12.847623601915137     
 H   6.6314166093925619        19.314397854873086        11.715690230843936     
 C   8.3566873009703322        18.647230128104336        10.575923979896755     
 C   8.2913470209951434        16.312873945837548        10.038828778381351     
 C   1.7570470022980476        13.197338203857392        9.9576037003265743     
 C   2.8392794040303935        13.962133585205123        7.9406986277378877     
 H   3.9170823951347189        15.828655010017760        8.0937396196295008     
 H -0.24668025553115069        19.594300241906389        14.602161141560922     
 C -0.30889402582214476        17.532390200110196        15.248547571066135     
 H  -1.5428676832956671E-002   15.440855520398873        15.729627536427564     
 C   6.8861669556873419        13.271767324530250        15.293444096799707     
 C   5.7758488935736043        14.045520800885129        17.290898430793909     
 H   4.6875218608755720        15.901552686598372        17.111937659636592     
 H   8.8204945152451533        19.628305939335160        10.518842392241574     
 C   8.9532361872452721        17.539245129141868        9.9785126866245069     
 H   8.7136607210126531        15.425578647706656        9.5730391147687008     
 H   1.1410106000700597        12.466771001163861        10.483298581443037     
 C   2.0466613893011090        13.019042511744130        8.6013090986934433     
 H   3.0815216064247131        13.848399247679614        6.8825648179456929     
 H  -1.2536640516176891        17.628673783800807        15.780711563574320     
 H   7.5071743852599031        12.538203237175505        14.777748239538557     
 C   6.5807242777334434        13.100774497621659        16.647222693671303     
 H   5.5203842111686887        13.937208130790276        18.346364905498220     
 H   9.9156720334333901        17.629381665484058        9.4778665547239243     
 H   1.6415608593266295        12.156128140590960        8.0829952501639664     
 H   6.9803429759091289        12.242143688814743        17.177427422443149     
 Dy   3.9314874589916143E-002   8.5831089521808082        4.1979917134568243     
 Cl   3.6087653707327860E-002   5.9000101827524301        4.2266057450156422     
 O  0.86486064188735379        9.0470018531053036        2.2314534194960483     
 N   1.4269205446759587        10.722576154688390        4.6499896380359491     
 N   2.2554811249013742        8.1599489126352243        5.4349464219823833     
 O -0.78937009066193065        9.0555769605627781        6.1553575825610150     
 N  -1.3808559703024417        10.714056690549057        3.7267074811026939     
 N  -2.1628781257535659        8.1185328473467937        2.9467536828399119     
 C   1.3099322820957537        10.113548299156911        1.5648537690704427     
 C   2.0563111751961585        10.527531541121554        5.9798499134129628     
 C  0.58041429121545685        11.946673610710024        4.7002476660812009     
 C   2.5342503101777734        10.873403371635847        3.6476065431378046     
 C   2.9006660648425946        6.9765151972753321        5.5192358824988670     
 C   2.8019538299083027        9.2254148548216346        6.0713765023624475     
 C  -1.2535789783718596        10.116325549366502        6.8188963740916453     
 C  -2.0086340604470849        10.494094404514266        2.4014131338713045     
 C -0.54379979250583943        11.942026975329689        3.6662943268068982     
 C  -2.4843487147188252        10.860068237006482        4.7316017084362834     
 C  -2.7964678473436453        6.9281230007974939        2.8677488606882822     
 C  -2.7375778166166125        9.1807597091758257        2.3278861712370609     
 C   2.1142945880319060        11.087057500329790        2.2231515905447785     
 C  0.98743988334251098        10.321420365427102       0.20335764987736715     
 H   2.7394140348237168        11.359200204842246        6.2238866072659143     
 H   1.2513853257278402        10.520182354661280        6.7311254253960122     
 H   1.2046664035067713        12.844707887951460        4.5540469448968190     
 H  0.14815593059580068        12.008960204705426        5.7038831314855019     
 H   3.1290294244626065        9.9512120934716517        3.7096220199799652     
 H   3.1766122269409873        11.712787403856112        3.9603786385136299     
 H   2.4091523041965028        6.1468364249489147        5.0164172060118206     
 C   4.1015213914998387        6.8126653325490052        6.2054277802803695     
 C   3.9885187963389144        9.1325287480171031        6.7963727296849434     
 C  -2.0648524117525762        11.080796482718723        6.1560907271473591     
 C -0.94566112460632934        10.323205296715797        8.1837905209938544     
 H  -2.7043194221969773        11.312208985790441        2.1460136866919730     
 H  -1.2054015605863000        10.488029782457735        1.6482549771208572     
 H  -1.1713920544080416        12.838457727962762        3.8113979327481680     
 H -0.11392978528450665        12.003006910923382        2.6614559155767425     
 H  -3.0722529296622261        9.9328179343265877        4.6753936249920489     
 H  -3.1357692259666332        11.692788288044923        4.4191652489531696     
 H  -2.2862030959863757        6.1020645170175918        3.3574412514258793     
 C  -4.0090127251489349        6.7520407836681002        2.2048816763391081     
 C  -3.9415123681181772        9.0766816198882303        1.6339929137245151     
 C   2.5817395128894254        12.199834854941317        1.5173537172339522     
 C   1.4695975556837968        11.440599356794712      -0.48494306226421835     
 H  0.38493927743601464        9.5798776767219849      -0.31954275446436736     
 H   4.5810468637334028        5.8386398682746643        6.2480285084398250     
 C   4.6643875712748484        7.9134515233276712        6.8466717008262581     
 H   4.3867472385774358        10.014264064763850        7.2924175924970749     
 C  -2.5478964644965445        12.187541535364700        6.8616339006956633     
 C  -1.4445742177729108        11.435318502994598        8.8716601013175360     
 H -0.33967239105492170        9.5858091404299071        8.7085400625881970     
 H  -4.4727529827689185        5.7704198092961096        2.1628271278432849     
 C  -4.6033081927914301        7.8496846680581820        1.5878879117793232     
 H  -4.3632120253866606        9.9573091000985077        1.1557043820865103     
 H   3.2032376326961667        12.930175699764865        2.0370292157573600     
 C   2.2746836744130379        12.380395066644128       0.16542201741133278     
 H   1.2132961773887767        11.556672520426932       -1.5393976650517667     
 H   5.6140494126893659        7.8226920393626225        7.3708965606753294     
 H  -3.1749850426393911        12.911182039148787        6.3394820676569292     
 C  -2.2530895904449437        12.368717479258565        8.2165139397552220     
 H  -1.1979529071701900        11.550901894078629        9.9285223371757674     
 H  -5.5642202231158642        7.7521316002668863        1.0854454956677007     
 H   2.6748094205363127        13.242977670576881      -0.35695158743827526     
 H  -2.6662944571570133        13.225803828166212        8.7387614452957205     
 Dy   3.0151779792953366E-003   8.3461665088357773        12.611748845399310     
 Cl  -2.6372056571007767E-002   11.027983020922852        12.575706031939797     
 O -0.81014318660063933        7.8800212233066702        10.651082802867901     
 N  -1.3973177358712430        6.2109443349625471        13.067205567652682     
 N  -2.2065678240412336        8.7867906799227598        13.864615264154375     
 O  0.83980887267913629        7.8987850358368865        14.582266133681157     
 N   1.4064124657650321        6.2153833379780057        12.157495941922194     
 N   2.2359666698094847        8.7951371838031438        11.424017699684747     
 C  -1.2716155859701159        6.8220841906131264        9.9813627228060682     
 C  -2.0249443080836946        6.4132614845352487        14.396176397514132     
 C -0.55924564444533431        4.9822952082409477        13.116948531306518     
 C  -2.5046511158512716        6.0721176779381096        12.063843980229654     
 C  -2.8405818490690398        9.9753761481593131        13.964624880030362     
 C  -2.7648071408194022        7.7188984810368622        14.487203241424929     
 C   1.2868360556227343        6.8340291275428466        15.250338483944738     
 C   2.0457102125760169        6.4350872328236708        10.836803702930890     
 C  0.56603701088466807        4.9899172838282508        12.085084962503208     
 C   2.5054259261293805        6.0601676227336423        13.167316724927979     
 C   2.8813153499416551        9.9801489597429693        11.366115373829691     
 C   2.7863250832707487        7.7421694510710024        10.770551633076080     
 C  -2.0889079500904710        5.8588034118087791        10.637500107046714     
 C -0.95501373117364941        6.6178141488082707        8.6184552881018028     
 H  -2.7105987850135898        5.5851668860271664        14.645330189959243     
 H  -1.2190121523553346        6.4211608810964984        15.146535315484760     
 H  -1.1862287705616656        4.0867558629681984        12.966259241271308     
 H -0.12831089364013382        4.9157657493622224        14.121140235817899     
 H  -3.0908756549200018        6.9996992309012303        12.127882291198850     
 H  -3.1556530156505915        5.2385460522470044        12.373999298720404     
 H  -2.3412066870294490        10.806783436679874        13.472236886889830     
 C  -4.0409164015956884        10.142786033123718        14.651236608586638     
 C  -3.9563537717274748        7.8126478625749618        15.203621071145422     
 C   2.0816227111947931        5.8521233866807059        14.591867680597593     
 C  0.97981903046900376        6.6390286531879656        16.617561906878784     
 H   2.7362572255228121        5.6117726094203677        10.585527161368811     
 H   1.2478842932542575        6.4494021215395900        10.078133301851720     
 H   1.1909047552927949        4.0904713458700614        12.220646982503821     
 H  0.13655679798029169        4.9407035701129285        11.079450897957919     
 H   3.1036021181565636        6.9803199716571793        13.108943978875672     
 H   3.1475383802203112        5.2189786534175848        12.858944819462298     
 H   2.3886612014600170        10.799242507399210        11.885053081618070     
 C   4.0830212466887703        10.159235785053671        10.685023903968592     
 C   3.9745019766255378        7.8508072159437727        10.050446994706553     
 C  -2.5788784788174470        4.7605932333664844        9.9241970017603691     
 C  -1.4581713744704259        5.5118873401717510        7.9236782964171510     
 H -0.34129922194377116        7.3532064208891299        8.0999018005984720     
 H  -4.5076499225090183        11.122663952651285        14.709220817525296     
 C  -4.6202107190667752        9.0376867296474774        15.269846322771354     
 H  -4.3663814301461104        6.9276680100678201        15.684126455098895     
 C   2.5516470707669452        4.7432081605195107        15.302614519585763     
 C   1.4680765423362865        5.5262120173864391        17.311528547608269     
 H  0.38610561602858456        7.3875329396354292        17.140358543102398     
 H   4.5614359926653671        11.134588815252966        10.663948846056588     
 C   4.6478583821935464        9.0721685880252316        10.022061089821603     
 H   4.3756039563989377        6.9782165492151833        9.5405877472162022     
 H  -3.2143061402742634        4.0397083704271735        10.439400012624386     
 C  -2.2795803802875860        4.5838484918138267        8.5701061806424086     
 H  -1.2063129949817502        5.3983246642114633        6.8679507394379851     
 H  -5.5717304606430806        9.1292090243153527        15.790408040303758     
 H   3.1674711705183052        4.0078288514539961        14.783275488902273     
 C   2.2604377994418714        4.5763841617705854        16.659883211895725     
 H   1.2274900151538457        5.4227960597646092        18.371118792644602     
 H   5.5975712912423869        9.1739417000463170        9.4997360507794522     
 H  -2.6993781456793497        3.7333107988499337        8.0429373546425449     
 H   2.6638632273748497        3.7177450861420640        17.186355456631063     
         256

 Dy   4.2798329296664566       0.12749969837810277        4.2219628570387977     
 Cl   4.2820768589990541       -2.5534560886612740        4.1956449252513934     
 O   5.0923220149373041       0.59500539779318862        2.2560435440970976     
 N   5.6909684988072415        2.2598190826076023        4.6765872483002582     
 N   6.5040541525883198      -0.32537997527667245        5.4399293802927975     
 O   3.4641216584656860       0.58213588346421508        6.1944949644656120     
 N   2.8852701824093860        2.2633055675935894        3.7741267618594923     
 N   2.0494025097589454      -0.30665938987485336        3.0135256972799782     
 C   5.5507605525141255        1.6548379711696259        1.5873614767050652     
 C   6.3282454963328849        2.0437139141650476        5.9986538668083416     
 C   4.8544895996847108        3.4884646846642777        4.7415537917487978     
 C   6.7912623176000846        2.4042081552716974        3.6666600745841964     
 C   7.1381081542611806       -1.5150461252769707        5.5213636159078545     
 C   7.0649545033952856       0.73475502333056608        6.0728005617816851     
 C   3.0167063718191032        1.6467564167205446        6.8628482651280045     
 C   2.2465759753750514        2.0589943000588962        2.4506154128497868     
 C   3.7255720965215251        3.4899282699221685        3.7135046423596907     
 C   1.7846416747718918        2.4097668055174264        4.7838305359731956     
 C   1.4059676289988161       -1.4912994624213796        2.9335110692982038     
 C   1.5040017320741466       0.75390438748418676        2.3681820169685586     
 C   6.3679809553969902        2.6192772925002310        2.2427632145754721     
 C   5.2322364730686362        1.8619598404285549       0.22478823662578137     
 H   7.0196243573399331        2.8666593510082694        6.2492557598181513     
 H   5.5290982691433612        2.0329431176320694        6.7560806972846370     
 H   5.4810522937946864        4.3851049606610726        4.5951779568223010     
 H   4.4284715094098299        3.5476652403085303        5.7482018607139587     
 H   7.3801609037279627        1.4780554120601763        3.7247734464620423     
 H   7.4422831220503260        3.2385863206681278        3.9750435438248499     
 H   6.6366529886144301       -2.3397159570006880        5.0200505642086988     
 C   8.3406695961930417       -1.6916764564822653        6.2017974735980150     
 C   8.2582758076789275       0.63076052581812647        6.7844852518818497     
 C   2.2099017629840048        2.6201956002586431        6.2073150571604074     
 C   3.3379167915443446        1.8506894593852374        8.2250348410606069     
 H   1.5583662851472999        2.8869423935363190        2.2079421242490538     
 H   3.0450958295875590        2.0518234565020208        1.6925587441316556     
 H   3.1003430451451095        4.3874419118118144        3.8588321158560674     
 H   4.1529707866236691        3.5479850013904621        2.7074958645840037     
 H   1.1919838971550700        1.4863542071293325        4.7233215080168138     
 H   1.1380631629977378        3.2480214090003510        4.4770575910778510     
 H   1.8962301232473378       -2.3169101866518931        3.4441022408660671     
 C  0.20881456543757099       -1.6620412126756134        2.2424225153712989     
 C  0.32011316187248212       0.65442461781587491        1.6393085453618965     
 C   6.8545022758693150        3.7196931683420171        1.5300715988007256     
 C   5.7328416750515849        2.9692009927606859      -0.46957772914298801     
 H   4.6177748904652489        1.1285275434801409      -0.29503088933703053     
 H   8.8076310550664569       -2.6719117100746597        6.2448647877310801     
 C   8.9215591268628920      -0.59526000210297880        6.8338660876402857     
 H   8.6704728580565664        1.5095650609182283        7.2740851293653774     
 C   1.7375593892953254        3.7278500313155902        6.9179607531515028     
 C   2.8489254195549107        2.9635210287074703        8.9185650476823657     
 H   3.9421523567588421        1.1083370501244458        8.7445122095689367     
 H -0.26850101012303590       -2.6374297739541412        2.2043352411837889     
 C -0.35336132700507916      -0.56610350565814305        1.5923959932137262     
 H  -7.7918820589512536E-002   1.5326762385502841        1.1368988774208166     
 H   7.4904916238195689        4.4402256516116907        2.0453348769624178     
 C   6.5531265034294996        3.8984454668254318       0.17657478706659066     
 H   5.4791887616633161        3.0834688642988226       -1.5248618818548645     
 H   9.8743848500205882      -0.69340538850947564        7.3509328835527086     
 H   1.1128359455760635        4.4572788916141457        6.4011897626817387     
 C   2.0410046582535752        3.9027063180324602        8.2712368952409250     
 H   3.1002252152534298        3.0742069479986056        9.9747157611252568     
 H  -1.3007747887921752      -0.66108307340301564        1.0647087260916701     
 H   6.9701643257722345        4.7507001202239811      -0.35030627567454781     
 H   1.6353364456523241        4.7602908791632643        8.7974039700200493     
 Dy   4.3105238795224539        16.851888991205687        12.593420185709197     
 Cl   4.3015885143097758        19.528772900238664        12.605993070265200     
 O   3.4659879783160057        16.366888055224639        10.647086100287922     
 N   2.9270596728933378        14.700255007585612        13.079923746525161     
 N   2.0900591754384692        17.277344525496439        13.822414601347385     
 O   5.1608072689749278        16.417563040835944        14.556299090565394     
 N   5.7239191609657372        14.715741720500057        12.151345492521902     
 N   6.5127787282831830        17.294318439085355        11.338879088270058     
 C   3.0220489618758193        15.294044977163592        9.9886841002720352     
 C   2.3022058751601717        14.917970663906146        14.407562273041098     
 C   3.7748398913647137        13.479082795245823        13.144096685324271     
 C   1.8173960519194476        14.534819428842127        12.083444209099170     
 C   1.4367159562853939        18.457678247986699        13.888378753607016     
 C   1.5532978287183909        16.219856004365177        14.480825831420404     
 C   5.6089952000455812        15.356527592894349        15.230386510830710     
 C   6.3485410032459049        14.917175053398257        10.820584853449336     
 C   4.8954499507982172        13.480516634480965        12.106967164430081     
 C   6.8335625499241450        14.586273772796934        13.153734984837953     
 C   7.1455253819641751        18.483814139078429        11.244782031974644     
 C   7.0850686953999986        16.224544569509945        10.731627223702610     
 C   2.2300287151106306        14.317603715016370        10.657000865374799     
 C   3.3304643787048227        15.087763754767282        8.6239838462595504     
 H   1.6197041449779268        14.090666358054218        14.668280416291417     
 H   3.1089657151689143        14.937628161445033        15.157017240750788     
 H   3.1545258945387769        12.576629165090202        13.006591413711464     
 H   4.2088227504167284        13.426959336037307        14.147638447193279     
 H   1.2161155987994350        15.453142960038528        12.141573567967104     
 H   1.1811672167100440        13.693133231171455        12.403575654702777     
 H   1.9180875247696645        19.281079136105411        13.365556839551116     
 C  0.24075747931256539        18.627804729206250        14.581564475102198     
 C  0.37094873202924961        16.319287566724903        15.212420901822265     
 C   6.4153128566474749        14.379806621215465        14.579578361442014     
 C   5.2881245256293079        15.157224071470489        16.593693092422182     
 H   7.0365527531801808        14.090766455369463        10.572211354128823     
 H   5.5419232921114485        14.921384735783732        10.070981580283961     
 H   5.5311984172633437        12.590605654431979        12.255798646718361     
 H   4.4610559082299144        13.409482828393870        11.104597263941777     
 H   7.4167773072326089        15.515485462389481        13.085612057738091     
 H   7.4861345849103378        13.752554479896435        12.847437298835677     
 H   6.6356041647489441        19.316584918587186        11.724020197816831     
 C   8.3583943880736289        18.650408287537189        10.580145002108226     
 C   8.2900366486623494        16.317363793977822        10.038366835416756     
 C   1.7580199601093756        13.203767983228792        9.9555193043791768     
 C   2.8446453765492388        13.967084818215666        7.9405900668336775     
 H   3.9226714813641945        15.833141139160231        8.0946943614595561     
 H -0.24412960461657840        19.599815395816790        14.608969886076375     
 C -0.31020261247523978        17.536207037209063        15.248933138714342     
 H  -1.9804476484850377E-002   15.443260491821222        15.724834477135612     
 C   6.8826548698443037        13.271257345826891        15.292656318710851     
 C   5.7710793505209814        14.043309744109003        17.290010958605695     
 H   4.6835582858338416        15.899811300342998        17.112149323743637     
 H   8.8231190293179136        19.631100523897921        10.524591731825842     
 C   8.9527295292180202        17.543334294159436        9.9790951888884507     
 H   8.7109233167668023        15.430637632028139        9.5703604346166227     
 H   1.1410862003733864        12.473501678112321        10.480555531882700     
 C   2.0504568059565411        13.024497246172560        8.5999948711719494     
 H   3.0889075186664114        13.852723423604102        6.8830372948183935     
 H  -1.2556520890823903        17.632040064300718        15.779957018988284     
 H   7.5039706857199135        12.538121193133781        14.776751528800938     
 C   6.5761284304519503        13.098956419508141        16.646015912918937     
 H   5.5150021168721679        13.934145223113578        18.345223377665086     
 H   9.9142435113519021        17.633810781419161        9.4767701355768210     
 H   1.6466441369570040        12.161180297314187        8.0812860853457469     
 H   6.9749930691970032        12.239615139435328        17.175658036516133     
 Dy   3.6793830046592133E-002   8.5797260430829407        4.1990668888838441     
 Cl   3.2128993028735869E-002   5.8966100811466040        4.2262124649916819     
 O  0.86140406178875895        9.0439073843047133        2.2322487135964875     
 N   1.4260942101786300        10.718480191645236        4.6508027457097327     
 N   2.2536199583567771        8.1549794196424212        5.4347463074621185     
 O -0.78987526773282735        9.0529991946669135        6.1570947824431244     
 N  -1.3823266449132814        10.711559491999163        3.7289357341912832     
 N  -2.1660816753253918        8.1169170126971508        2.9481560806465881     
 C   1.3064325862517812        10.110457285217255        1.5655878665515046     
 C   2.0565238805743631        10.522776247330270        5.9800792869559665     
 C  0.58019189084707279        11.942955858297799        4.7020177994499566     
 C   2.5327103633802430        10.869062370276309        3.6475660621224928     
 C   2.8980798202045284        6.9711160818447393        5.5186301341878821     
 C   2.8013073826851582        9.2200737998303417        6.0707422639999535     
 C  -1.2528480968194309        10.114242913825780        6.8206932908592401     
 C  -2.0106224586974086        10.492720456346014        2.4037211003522705     
 C -0.54469885887185732        11.939177887248611        3.6687893265283535     
 C  -2.4854257508389557        10.857473840583539        4.7343393803655847     
 C  -2.8000211684054626        6.9267515772311059        2.8681559054451400     
 C  -2.7397736752147663        9.1795511486674002        2.3290943166329430     
 C   2.1117646462061384        11.083396674370926        2.2234926560064698     
 C  0.98286854260445433        10.319023415401869       0.20446758592432634     
 H   2.7404859889099709        11.353906445148663        6.2235827627697011     
 H   1.2523806703469691        10.516032700621137        6.7321844842631213     
 H   1.2047409750393523        12.840755517901298        4.5555908078971727     
 H  0.14871648734071172        12.005210909471490        5.7059769008537788     
 H   3.1270570118667611        9.9465581968748005        3.7088793689488582     
 H   3.1757458791030997        11.708016400983210        3.9600881920676709     
 H   2.4057604062080027        6.1418010808768129        5.0160123944438411     
 C   4.0992207368554121        6.8063616633213382        6.2041479645381061     
 C   3.9884347103234794        9.1263572305374243        6.7946573954866158     
 C  -2.0649053552467347        11.078439494294422        6.1584868248087634     
 C -0.94239494931673717        10.322286569014041        8.1847892283389818     
 H  -2.7062493337750908        11.311177629258172        2.1492558013150869     
 H  -1.2076774565878223        10.487266816940210        1.6502540445740952     
 H  -1.1717731869515926        12.835841649889121        3.8145233978539270     
 H -0.11533751389733925        12.000347664376338        2.6637588283126599     
 H  -3.0732498599442009        9.9301752351125216        4.6783599521373773     
 H  -3.1370179970147851        11.690169104173265        4.4222325099472615     
 H  -2.2905245423212230        6.1003678302378592        3.3580866917563372     
 C  -4.0118975903434979        6.7512562260049780        2.2039563143347629     
 C  -3.9428795425050467        9.0760152066673161        1.6336893396440133     
 C   2.5789482491572668        12.196304301547837        1.5176623152857354     
 C   1.4647485440744861        11.438285810684189      -0.48387418325708298     
 H  0.37967441006534636        9.5779844231195419      -0.31825637237943766     
 H   4.5779293474074683        5.8319316968885913        6.2465633359131782     
 C   4.6634323825554205        7.9067962535912635        6.8447986793233406     
 H   4.3878001320799429        10.007925503145644        7.2900530944640662     
 C  -2.5464954640747064        12.185842042168622        6.8639517436961448     
 C  -1.4396990152870319        11.435162928984086        8.8725460494266990     
 H -0.33572260503770823        9.5852572156043614        8.7091977840117298     
 H  -4.4760175926168166        5.7698335482187648        2.1612549533940313     
 C  -4.6050056767701602        7.8492619460517172        1.5864494663927318     
 H  -4.3637678907103652        9.9569168453097845        1.1552068476768980     
 H   3.2012525262188150        12.926127493879880        2.0370683491176531     
 C   2.2706790891004780        12.377619857583671       0.16609669947674024     
 H   1.2076979912789128        11.554770145001719       -1.5380842642015704     
 H   5.6134132670016585        7.8155223508556642        7.3683885860225153     
 H  -3.1741007819350147        12.909294904221145        6.3422011931839366     
 C  -2.2491729686399502        12.368190555052058        8.2180854139713073     
 H  -1.1912613218179469        11.551582342114337        9.9288533508006829     
 H  -5.5653211752918796        7.7521614261594545        1.0828005308046227     
 H   2.6703679656656112        13.240392326168338      -0.35640349180068914     
 H  -2.6609875778062340        13.225983160736632        8.7402534144184187     
 Dy   6.2719418815958550E-003   8.3504662154540235        12.612148626466054     
 Cl  -2.0400591185340239E-002   11.032274203542535        12.579026976935376     
 O -0.80775327896723492        7.8841434012392622        10.651356429649246     
 N  -1.3943756414522159        6.2151179011778197        13.067944469580162     
 N  -2.2044747507033189        8.7913152112757871        13.862322725337222     
 O  0.84166597975923230        7.9020938173550102        14.582431692805473     
 N   1.4096566677022508        6.2191907483137827        12.158423652319728     
 N   2.2380678297195424        8.7985720875916833        11.420770857353109     
 C  -1.2678491136289920        6.8254123902227786        9.9819578651831726     
 C  -2.0227840968966175        6.4182440551535542        14.396425857790341     
 C -0.55614647449585275        4.9866496342697317        13.118897635461348     
 C  -2.5011875974122413        6.0754066341560975        12.064110201259693     
 C  -2.8389684907613688        9.9797762957416118        13.960430847504767     
 C  -2.7624478163505795        7.7241213249549885        14.486284483822159     
 C   1.2884262767868750        6.8372234763491972        15.250542601961989     
 C   2.0486238209231260        6.4375015045432633        10.837337067005235     
 C  0.56947221858637154        4.9934845089806670        12.087363115225074     
 C   2.5089380841038937        6.0651710877854592        13.168211579369315     
 C   2.8827923739036936        9.9837793297937498        11.360309626448615     
 C   2.7890100725517768        7.7446140900186693        10.769406736334293     
 C  -2.0845341328026410        5.8616145807744697        10.638125828419302     
 C -0.95026421617657730        6.6205131023184629        8.6193671159793812     
 H  -2.7089479818787465        5.5904928534241476        14.645377447063773     
 H  -1.2174691004047418        6.4260127600857766        15.147440872919788     
 H  -1.1829479249437027        4.0909115852161761        12.968658509674496     
 H -0.12563127393567453        4.9208484549330862        14.123289322527022     
 H  -3.0877888153066682        7.0027832504566492        12.127424778765644     
 H  -3.1519933702116369        5.2417046457195591        12.374329645673692     
 H  -2.3399152568595105        10.810582014637665        13.466755062968737     
 C  -4.0393000483628336        10.147860267454416        14.646897967177011     
 C  -3.9538458492466444        7.8186826673777441        15.202853176607041     
 C   2.0848333069509271        5.8564212705161829        14.592558729086749     
 C  0.97904158555022558        6.6407094442893033        16.616950030947809     
 H   2.7391288412313886        5.6139190067736600        10.586762405183388     
 H   1.2506080494260068        6.4508659489574134        10.078841423268196     
 H   1.1944995553158178        4.0943380350067216        12.224062960958952     
 H  0.14022949598248152        4.9430947701337145        11.081698323518150     
 H   3.1061510369058341        6.9859372368397157        13.109813409222820     
 H   3.1518598486958322        5.2246146965489642        12.859872081233155     
 H   2.3897092087533482        10.803659698588186        11.877544351982728     
 C   4.0844816056011295        10.162128592792152        10.678974102249859     
 C   3.9774616930449223        7.8523310891833535        10.049635883672490     
 C  -2.5726183440821750        4.7622138382035422        9.9253537981536617     
 C  -1.4516113919403784        5.5135094329526675        7.9250573917263560     
 H -0.33717779625001881        7.3561822038236704        8.1005434224208646     
 H  -4.5064589351746829        11.127591295223365        14.703206172922485     
 C  -4.6180043512704669        9.0436246367644237        15.267563852130092     
 H  -4.3636328854520983        6.9342322599047286        15.684493234054573     
 C   2.5544590883483957        4.7472513263840099        15.303154895687344     
 C   1.4665453707655878        5.5274161781435014        17.310683470718459     
 H  0.38392804038096406        7.3882353203870483        17.139463915135465     
 H   4.5622010337247705        11.137752796913748        10.655673387450301     
 C   4.6502332753275972        9.0739158741224291        10.018793092808092     
 H   4.3792276782323887        6.9788920173246076        9.5418366593144022     
 H  -3.2074591758660116        4.0409458441574868        10.440757941999454     
 C  -2.2721098257334096        4.5847605718122901        8.5716154955043642     
 H  -1.1991772057171111        5.3995985172879672        6.8695180291115419     
 H  -5.5694170436938490        9.1356431793580910        15.788281204992229     
 H   3.1714730436940490        4.0126900990146632        14.784146802290909     
 C   2.2608379166705523        4.5788198892405205        16.659677868129535     
 H   1.2239469227811961        5.4227167882685414        18.369637223028533     
 H   5.6001021879710109        9.1749783069300612        9.4966102375484027     
 H  -2.6900766572149775        3.7331546072999409        8.0447133888933724     
 H   2.6636671956887557        3.7198044463929461        17.186056830316499     
         256

 Dy   4.2805913240706497       0.12254249604333992        4.2207443306964478     
 Cl   4.2825893387491725       -2.5583643539286149        4.1964232781449686     
 O   5.0937701436951404       0.58935282781904008        2.2545514115099601     
 N   5.6911398080313358        2.2554523441566521        4.6745048913502263     
 N   6.5042573515272801      -0.32889067610458839        5.4398495929186979     
 O   3.4643779587824750       0.57909707319368819        6.1922756407199104     
 N   2.8852709824457130        2.2585856127818906        3.7715137991895555     
 N   2.0507776655140773      -0.31230080762799667        3.0108035537574809     
 C   5.5506277703248594        1.6499252885359228        1.5859573719294320     
 C   6.3283027379037735        2.0406065972694165        5.9968380530572993     
 C   4.8546035676116217        3.4841476843437431        4.7384994234801976     
 C   6.7916206909875738        2.3993445522002350        3.6646264237236719     
 C   7.1386768271035326       -1.5183389554548494        5.5218225164318726     
 C   7.0650320022458750       0.73173278747674531        6.0720394571839744     
 C   3.0175079164167151        1.6443522245179767        6.8600588440370034     
 C   2.2467271478656703        2.0535906877390344        2.4480438038935635     
 C   3.7255247167938346        3.4852380216443977        3.7105684659022291     
 C   1.7845551083629054        2.4053961699152482        4.7811055972765457     
 C   1.4076687007989639       -1.4971424647312073        2.9308000376859282     
 C   1.5045623320898782       0.74823128698616337        2.3660707866849888     
 C   6.3677986312098662        2.6146400207877023        2.2409937791660379     
 C   5.2300052916725566        1.8580235655749855       0.22405082306005872     
 H   7.0197049581349411        2.8638082810447361        6.2465589234158827     
 H   5.5291778408504415        2.0307376350530610        6.7542989026740576     
 H   5.4812344128453514        4.3806411376534387        4.5915878226945130     
 H   4.4286664762461019        3.5439708271324637        5.7451258514747146     
 H   7.3802053318494671        1.4730022981901543        3.7227647906792871     
 H   7.4428143333065355        3.2335949779721118        3.9729374952342438     
 H   6.6373673763001264       -2.3434124426256018        5.0210493908826113     
 C   8.3414184821564117       -1.6943083421344822        6.2021147470607625     
 C   8.2584357216815611       0.62837066942836062        6.7836861531716188     
 C   2.2100987655985045        2.6170746997763126        6.2043221214903568     
 C   3.3401891547013016        1.8498738153120828        8.2216301119780315     
 H   1.5582316770288873        2.8812087312567791        2.2050040836429221     
 H   3.0452340950266144        2.0464825480767681        1.6899622190401986     
 H   3.1003058647769710        4.3827588214353383        3.8559916734365589     
 H   4.1526742019207106        3.5433421650666546        2.7044668165110033     
 H   1.1921742692856865        1.4817555245756659        4.7212708131397125     
 H   1.1377022285855207        3.2432442303003071        4.4737828838931195     
 H   1.8983795656289206       -2.3227035209579063        3.4410290418953084     
 C  0.21026746974537464       -1.6682239459161619        2.2401864633498869     
 C  0.32015117875092186       0.64850020026389055        1.6381216185916594     
 C   6.8521060872356507        3.7163042305867648        1.5287774450256351     
 C   5.7283473569076371        2.9665086332281003      -0.46990009197511451     
 H   4.6156438284445924        1.1245050244326231      -0.29571849301990172     
 H   8.8086897213456492       -2.6743813051528273        6.2455269918021949     
 C   8.9220710413300317      -0.59743259032760643        6.8336276397977498     
 H   8.6705082598369962        1.5075667603909497        7.2726851280322053     
 C   1.7385361296209096        3.7255422205761417        6.9142414979200648     
 C   2.8522944909605465        2.9636759507440367        8.9143579102720700     
 H   3.9449548288514871        1.1082571731088899        8.7414556444978189     
 H -0.26651930953265640       -2.6438625484598735        2.2019179774108153     
 C -0.35282576760444423      -0.57229756370087526        1.5909559536870104     
 H  -7.8658402553323459E-002   1.5268481643189986        1.1365353625057146     
 H   7.4877257557296222        4.4371771841227297        2.0440254512046154     
 C   6.5484641633758125        3.8961139873847528       0.17594502548326682     
 H   5.4732455667304016        3.0814756040614695       -1.5247304310230063     
 H   9.8750001475430143      -0.69504094122079119        7.3506299428836197     
 H   1.1132300241290556        4.4543271263873772        6.3972999817840215     
 C   2.0436902890093784        3.9021777151034027        8.2669101561233092     
 H   3.1049728313342508        3.0756696266362797        9.9700145534095999     
 H  -1.3005178670056534      -0.66740708165263873        1.0637686085427114     
 H   6.9633313571507047        4.7495431515209834      -0.35071256565272935     
 H   1.6390076006957837        4.7606093064303563        8.7925515484675429     
 Dy   4.3101765606071467        16.856153134042476        12.594955390358047     
 Cl   4.3022799650585544        19.532991581333832        12.606681908994551     
 O   3.4669965947640051        16.372875908834057        10.647217687876932     
 N   2.9251674967691708        14.704910918462412        13.078555015909515     
 N   2.0904008988711604        17.281930070584384        13.825356350228962     
 O   5.1587591903530612        16.418259026781453        14.557340846994720     
 N   5.7225626784950201        14.718877259637550        12.151179464006663     
 N   6.5144394937102854        17.297529963362187        11.343169445173801     
 C   3.0235362138538417        15.300224676855644        9.9881630702755295     
 C   2.2996839219401504        14.921233333067878        14.406116990285961     
 C   3.7718816656941248        13.482929378415095        13.141692216396239     
 C   1.8159025183795166        14.541690743811861        12.081232330386772     
 C   1.4384573518122197        18.462861031375862        13.893802866631139     
 C   1.5517129866285921        16.223557546882031        14.480660559542853     
 C   5.6061176806648838        15.356376981670055        15.230697044576871     
 C   6.3480446370276669        14.921203153348474        10.821016371730670     
 C   4.8931565617484400        13.484356883370845        12.105255590001320     
 C   6.8315813262586271        14.587565240234818        13.153986060170709     
 C   7.1482115945561526        18.486590614018624        11.250650514427814     
 C   7.0849663105499987        16.228476482721202        10.733177555364785     
 C   2.2297777648218018        14.324369358376822        10.655216526515449     
 C   3.3346514164167198        15.092974641896372        8.6242516406646068     
 H   1.6165406750056861        14.093989272409940        14.665327556767490     
 H   3.1059646852478000        14.939343581714404        15.156093328381939     
 H   3.1507998840839297        12.581206655278926        13.002984077997530     
 H   4.2052771683271377        13.429484810095143        14.145400659069120     
 H   1.2159651758120056        15.460855382233712        12.139432756171216     
 H   1.1782982990587887        13.700753798762523        12.400449482627431     
 H   1.9213708850484563        19.286943866629734        13.373616208932226     
 C  0.24190204147349473        18.632729816092969        14.586054590076921     
 C  0.36833413526309344        16.322506455834290        15.210544874681982     
 C   6.4125253658165411        14.380044708976031        14.579468769774262     
 C   5.2841903026131440        15.155810508474177        16.593529852419408     
 H   7.0361701052576580        14.094898765623281        10.572534571200221     
 H   5.5420079999475176        14.925842353735767        10.070791339185966     
 H   5.5280236995054262        12.593796656090483        12.253887346341067     
 H   4.4594661921886747        13.414262641419636        11.102548377661554     
 H   7.4155711808535330        15.516341730990797        13.086963758395830     
 H   7.4836794335590451        13.753614947684381        12.847250995756216     
 H   6.6397917201053254        19.318771982301289        11.732350164789727     
 C   8.3601014751769256        18.653586446970042        10.584366024319699     
 C   8.2887262763295553        16.321853642118096        10.037904892452161     
 C   1.7589929179207036        13.210197762600194        9.9534349084317792     
 C   2.8500113490680836        13.972036051226207        7.9404815059294682     
 H   3.9282605675936701        15.837627268302702        8.0956491032896114     
 H -0.24157895370200611        19.605330549727192        14.615778630591828     
 C -0.31151119912833480        17.540023874307931        15.249318706362549     
 H  -2.4180276136744082E-002   15.445665463243570        15.720041417843660     
 C   6.8791427840012656        13.270747367123530        15.291868540621994     
 C   5.7663098074683594        14.041098687332877        17.289123486417484     
 H   4.6795947107921112        15.898069914087623        17.112360987850682     
 H   8.8257435433906739        19.633895108460678        10.530341071410112     
 C   8.9522228711907665        17.547423459177008        9.9796776911523928     
 H   8.7081859125209515        15.435696616349622        9.5676817544645445     
 H   1.1411618006767130        12.480232355060782        10.477812482322362     
 C   2.0542522226119737        13.029951980600991        8.5986806436504573     
 H   3.0962934309081103        13.857047599528590        6.8835097716910942     
 H  -1.2576401265470916        17.635406344800625        15.779202474402249     
 H   7.5007669861799249        12.538039149092059        14.775754818063321     
 C   6.5715325831704563        13.097138341394624        16.644809132166568     
 H   5.5096200225756471        13.931082315436882        18.344081849831948     
 H   9.9128149892704140        17.638239897354268        9.4756737164297178     
 H   1.6517274145873786        12.166232454037413        8.0795769205275292     
 H   6.9696431624848776        12.237086590055911        17.173888650589117     
 Dy   3.4272785503268115E-002   8.5763431339850733        4.2001420643108638     
 Cl   2.8170332350143889E-002   5.8932099795407789        4.2258191849677216     
 O  0.85794748169016410        9.0408129155041248        2.2330440076969262     
 N   1.4252678756813013        10.714384228602082        4.6516158533835155     
 N   2.2517587918121800        8.1500099266496200        5.4345461929418537     
 O -0.79038044480372394        9.0504214287710507        6.1588319823252338     
 N  -1.3837973195241213        10.709062293449268        3.7311639872798730     
 N  -2.1692852248972176        8.1153011780475062        2.9495584784532647     
 C   1.3029328904078086        10.107366271277598        1.5663219640325665     
 C   2.0567365859525677        10.518020953538986        5.9803086604989710     
 C  0.57996949047868862        11.939238105885574        4.7037879328187122     
 C   2.5311704165827127        10.864721368916770        3.6475255811071814     
 C   2.8954935755664621        6.9657169664141474        5.5180243858768963     
 C   2.8006609354620133        9.2147327448390488        6.0701080256374587     
 C  -1.2521172152670021        10.112160278285058        6.8224902076268350     
 C  -2.0126108569477328        10.491346508177763        2.4060290668332369     
 C -0.54559792523787509        11.936328799167535        3.6712843262498094     
 C  -2.4865027869590866        10.854879444160597        4.7370770522948868     
 C  -2.8035744894672798        6.9253801536647179        2.8685629502019974     
 C  -2.7419695338129206        9.1783425881589746        2.3303024620288251     
 C   2.1092347043803712        11.079735848412060        2.2238337214681607     
 C  0.97829720186639757        10.316626465376634       0.20557752197128557     
 H   2.7415579429962245        11.348612685455080        6.2232789182734889     
 H   1.2533760149660980        10.511883046580994        6.7332435431302313     
 H   1.2048155465719332        12.836803147851136        4.5571346708975256     
 H  0.14927704408562276        12.001461614237554        5.7080706702220567     
 H   3.1250845992709158        9.9419043002779510        3.7081367179177507     
 H   3.1748795312652125        11.703245398110308        3.9597977456217119     
 H   2.4023685082195025        6.1367657368047119        5.0156075828758606     
 C   4.0969200822109855        6.8000579940936712        6.2028681487958428     
 C   3.9883506243080444        9.1201857130577473        6.7929420612882891     
 C  -2.0649582987408928        11.076082505870119        6.1608829224701678     
 C -0.93912877402714501        10.321367841312286        8.1857879356841092     
 H  -2.7081792453532048        11.310146272725900        2.1524979159382007     
 H  -1.2099533525893444        10.486503851422682        1.6522531120273334     
 H  -1.1721543194951436        12.833225571815481        3.8176488629596861     
 H -0.11674524251017183        11.997688417829297        2.6660617410485776     
 H  -3.0742467902261756        9.9275325358984574        4.6813262792827048     
 H  -3.1382667680629370        11.687549920301608        4.4252997709413542     
 H  -2.2948459886560704        6.0986711434581276        3.3587321320867951     
 C  -4.0147824555380609        6.7504716683418557        2.2030309523304172     
 C  -3.9442467168919157        9.0753487934464019        1.6333857655635116     
 C   2.5761569854251087        12.192773748154359        1.5179709133375183     
 C   1.4598995324651756        11.435972264573664      -0.48280530424994761     
 H  0.37440954269467802        9.5760911695171007      -0.31696999029450795     
 H   4.5748118310815347        5.8252235255025173        6.2450981633865306     
 C   4.6624771938359926        7.9001409838548549        6.8429256578204232     
 H   4.3888530255824509        10.001586941527439        7.2876885964310585     
 C  -2.5450944636528683        12.184142548972543        6.8662695866966263     
 C  -1.4348238128011528        11.435007354973576        8.8734319975358620     
 H -0.33177281902049471        9.5847052907788157        8.7098555054352644     
 H  -4.4792822024647148        5.7692472871414191        2.1596827789447772     
 C  -4.6067031607488902        7.8488392240452525        1.5850110210061403     
 H  -4.3643237560340697        9.9565245905210613        1.1547093132672857     
 H   3.1992674197414632        12.922079287994896        2.0371074824779467     
 C   2.2666745037879186        12.374844648523212       0.16677138154214771     
 H   1.2020998051690486        11.552867769576505       -1.5367708633513741     
 H   5.6127771213139512        7.8083526623487067        7.3658806113697013     
 H  -3.1732165212306378        12.907407769293503        6.3449203187109449     
 C  -2.2452563468349562        12.367663630845550        8.2196568881873944     
 H  -1.1845697364657035        11.552262790150044        9.9291843644255966     
 H  -5.5664221274678942        7.7521912520520226        1.0801555659415449     
 H   2.6659265107949097        13.237806981759796      -0.35585539616310297     
 H  -2.6556806984554546        13.226162493307054        8.7417453835411170     
 Dy   9.5287057838963733E-003   8.3547659220722714        12.612548407532797     
 Cl  -1.4429125799672711E-002   11.036565386162218        12.582347921930953     
 O -0.80536337133383051        7.8882655791718550        10.651630056430589     
 N  -1.3914335470331889        6.2192914673930924        13.068683371507641     
 N  -2.2023816773654041        8.7958397426288126        13.860030186520069     
 O  0.84352308683932820        7.9054025988731338        14.582597251929791     
 N   1.4129008696394694        6.2229981586495597        12.159351362717262     
 N   2.2401689896295998        8.8020069913802228        11.417524015021469     
 C  -1.2640826412878678        6.8287405898324316        9.9825530075602753     
 C  -2.0206238857095404        6.4232266257718607        14.396675318066547     
 C -0.55304730454637119        4.9910040602985148        13.120846739616180     
 C  -2.4977240789732114        6.0786955903740854        12.064376422289730     
 C  -2.8373551324536979        9.9841764433239106        13.956236814979171     
 C  -2.7600884918817572        7.7293441688731148        14.485365726219388     
 C   1.2900164979510156        6.8404178251555479        15.250746719979240     
 C   2.0515374292702351        6.4399157762628549        10.837870431079581     
 C  0.57290742628807512        4.9970517341330840        12.089641267946940     
 C   2.5124502420784074        6.0701745528372770        13.169106433810651     
 C   2.8842693978657317        9.9874096998445321        11.354503879067538     
 C   2.7916950618328045        7.7470587289663353        10.768261839592506     
 C  -2.0801603155148110        5.8644257497401613        10.638751549791888     
 C -0.94551470117950509        6.6232120558286551        8.6202789438569578     
 H  -2.7072971787439029        5.5958188208211297        14.645424704168301     
 H  -1.2159260484541492        6.4308646390750539        15.148346430354813     
 H  -1.1796670793257398        4.0950673074641539        12.971057778077682     
 H -0.12295165423121521        4.9259311605039509        14.125438409236144     
 H  -3.0847019756933345        7.0058672700120681        12.126967266332439     
 H  -3.1483337247726819        5.2448632391921146        12.374659992626981     
 H  -2.3386238266895716        10.814380592595457        13.461273239047646     
 C  -4.0376836951299797        10.152934501785113        14.642559325767385     
 C  -3.9513379267658140        7.8247174721805264        15.202085282068662     
 C   2.0880439027070614        5.8607191543516608        14.593249777575906     
 C  0.97826414063144729        6.6423902353906401        16.616338155016834     
 H   2.7420004569399650        5.6160654041269522        10.587997648997964     
 H   1.2533318055977558        6.4523297763752367        10.079549544684671     
 H   1.1980943553388406        4.0982047241433808        12.227478939414082     
 H  0.14390219398467133        4.9454859701545004        11.083945749078381     
 H   3.1086999556551049        6.9915545020222511        13.110682839569968     
 H   3.1561813171713533        5.2302507396803435        12.860799343004009     
 H   2.3907572160466799        10.808076889777164        11.870035622347386     
 C   4.0859419645134887        10.165021400530634        10.672924300531127     
 C   3.9804214094643071        7.8538549624229343        10.048824772638429     
 C  -2.5663582093469035        4.7638344430405999        9.9265105945469543     
 C  -1.4450514094103311        5.5151315257335840        7.9264364870355619     
 H -0.33305637055626647        7.3591579867582118        8.1011850442432571     
 H  -4.5052679478403475        11.132518637795444        14.697191528319674     
 C  -4.6157979834741587        9.0495625438813700        15.265281381488830     
 H  -4.3608843407580862        6.9407965097416380        15.684860013010251     
 C   2.5572711059298463        4.7512944922485083        15.303695271788927     
 C   1.4650141991948893        5.5286203389005637        17.309838393828652     
 H  0.38175046473334356        7.3889377011386674        17.138569287168533     
 H   4.5629660747841747        11.140916778574530        10.647397928844013     
 C   4.6526081684616472        9.0756631602196247        10.015525095794580     
 H   4.3828514000658396        6.9795674854340319        9.5430855714126022     
 H  -3.2006122114577602        4.0421833178878011        10.442115871374522     
 C  -2.2646392711792336        4.5856726518107536        8.5731248103663180     
 H  -1.1920414164524722        5.4008723703644712        6.8710853187850995     
 H  -5.5671036267446183        9.1420773344008310        15.786154369680700     
 H   3.1754749168697929        4.0175513465753303        14.785018115679545     
 C   2.2612380338992333        4.5812556167104557        16.659472524363341     
 H   1.2204038304085467        5.4226375167724745        18.368155653412469     
 H   5.6026330846996348        9.1760149138138036        9.4934844243173515     
 H  -2.6807751687506052        3.7329984157499485        8.0464894231442017     
 H   2.6634711640026612        3.7218638066438277        17.185758204001939     
         256

 Dy   4.2813497184748419       0.11758529370857707        4.2195258043540980     
 Cl   4.2831018184992908       -2.5632726191959554        4.1972016310385447     
 O   5.0952182724529775       0.58370025784489155        2.2530592789228230     
 N   5.6913111172554309        2.2510856057057018        4.6724225344001935     
 N   6.5044605504662396      -0.33240137693250432        5.4397698055445982     
 O   3.4646342590992645       0.57605826292316131        6.1900563169742089     
 N   2.8852717824820395        2.2538656579701919        3.7689008365196193     
 N   2.0521528212692091      -0.31794222538114003        3.0080814102349835     
 C   5.5504949881355943        1.6450126059022194        1.5845532671537990     
 C   6.3283599794746630        2.0374992803737859        5.9950222393062562     
 C   4.8547175355385326        3.4798306840232085        4.7354450552115983     
 C   6.7919790643750639        2.3944809491287731        3.6625927728631473     
 C   7.1392454999458854       -1.5216317856327279        5.5222814169558907     
 C   7.0651095010964644       0.72871055162292453        6.0712783525862637     
 C   3.0183094610143275        1.6419480323154085        6.8572694229460032     
 C   2.2468783203562888        2.0481870754191722        2.4454721949373401     
 C   3.7254773370661436        3.4805477733666264        3.7076322894447675     
 C   1.7844685419539188        2.4010255343130695        4.7783806585798967     
 C   1.4093697725991119       -1.5029854670410348        2.9280890060736531     
 C   1.5051229321056101       0.74255818648814009        2.3639595564014191     
 C   6.3676163070227423        2.6100027490751736        2.2392243437566037     
 C   5.2277741102764770        1.8540872907214161       0.22331340949433603     
 H   7.0197855589299500        2.8609572110812023        6.2438620870136141     
 H   5.5292574125575209        2.0285321524740523        6.7525171080634783     
 H   5.4814165318960155        4.3761773146458047        4.5879976885667251     
 H   4.4288614430823730        3.5402764139563976        5.7420498422354695     
 H   7.3802497599709715        1.4679491843201322        3.7207561348965319     
 H   7.4433455445627441        3.2286036352760958        3.9708314466436372     
 H   6.6380817639858227       -2.3471089282505155        5.0220482175565238     
 C   8.3421673681197817       -1.6969402277866990        6.2024320205235108     
 C   8.2585956356841965       0.62598081303859476        6.7828870544613871     
 C   2.2102957682130038        2.6139537992939821        6.2013291858203061     
 C   3.3424615178582586        1.8490581712389282        8.2182253828954561     
 H   1.5580970689104749        2.8754750689772393        2.2020660430367904     
 H   3.0453723604656693        2.0411416396515158        1.6873656939487416     
 H   3.1002686844088321        4.3780757310588614        3.8531512310170508     
 H   4.1523776172177520        3.5386993287428470        2.7014377684380024     
 H   1.1923646414163027        1.4771568420219994        4.7192201182626103     
 H   1.1373412941733034        3.2384670516002636        4.4705081767083881     
 H   1.9005290080105035       -2.3284968552639196        3.4379558429245503     
 C  0.21172037405317826       -1.6744066791567103        2.2379504113284745     
 C  0.32018919562936160       0.64257578271190618        1.6369346918214223     
 C   6.8497098986019864        3.7129152928315130        1.5274832912505443     
 C   5.7238530387636892        2.9638162736955143      -0.47022245480724095     
 H   4.6135127664239368        1.1204825053851055      -0.29640609670277285     
 H   8.8097483876248432       -2.6768509002309950        6.2461891958733098     
 C   8.9225829557971696      -0.59960517855223416        6.8333891919552148     
 H   8.6705436616174243        1.5055684598636714        7.2712851266990333     
 C   1.7395128699464939        3.7232344098366927        6.9105222426886268     
 C   2.8556635623661828        2.9638308727806026        8.9101507728617744     
 H   3.9477573009441316        1.1081772960933343        8.7383990794267028     
 H -0.26453760894227696       -2.6502953229656057        2.1995007136378417     
 C -0.35229020820380935      -0.57849162174360735        1.5895159141602946     
 H  -7.9397984517134396E-002   1.5210200900877131        1.1361718475906126     
 H   7.4849598876396763        4.4341287166337686        2.0427160254468131     
 C   6.5438018233221245        3.8937825079440738       0.17531526389994301     
 H   5.4673023717974880        3.0794823438241168       -1.5245989801911484     
 H   9.8756154450654421      -0.69667649393210673        7.3503270022145308     
 H   1.1136241026820477        4.4513753611606086        6.3934102008863034     
 C   2.0463759197651816        3.9016491121743453        8.2625834170056933     
 H   3.1097204474150719        3.0771323052739543        9.9653133456939429     
 H  -1.3002609452191316      -0.67373108990226171        1.0628284909937527     
 H   6.9564983885291758        4.7483861828179865      -0.35111885563091083     
 H   1.6426787557392430        4.7609277336974491        8.7876991269150366     
 Dy   4.3098292416918405        16.860417276879264        12.596490595006898     
 Cl   4.3029714158073320        19.537210262428999        12.607370747723900     
 O   3.4680052112120041        16.378863762443480        10.647349275465942     
 N   2.9232753206450033        14.709566829339209        13.077186285293870     
 N   2.0907426223038517        17.286515615672329        13.828298099110539     
 O   5.1567111117311955        16.418955012726958        14.558382603424045     
 N   5.7212061960243030        14.722012798775042        12.151013435491427     
 N   6.5161002591373869        17.300741487639016        11.347459802077543     
 C   3.0250234658318642        15.306404376547695        9.9876420402790256     
 C   2.2971619687201290        14.924496002229612        14.404671707530824     
 C   3.7689234400235354        13.486775961584367        13.139287747468204     
 C   1.8144089848395857        14.548562058781595        12.079020451674376     
 C   1.4401987473390456        18.468043814765025        13.899226979655262     
 C   1.5501281445387933        16.227259089398885        14.480495287665304     
 C   5.6032401612841856        15.356226370445762        15.231007578323032     
 C   6.3475482708094288        14.925231253298692        10.821447890012001     
 C   4.8908631726986629        13.488197132260725        12.103544015572560     
 C   6.8296001025931092        14.588856707672702        13.154237135503465     
 C   7.1508978071481311        18.489367088958822        11.256518996880983     
 C   7.0848639256999988        16.232408395932460        10.734727887026958     
 C   2.2295268145329730        14.331135001737277        10.653432187656099     
 C   3.3388384541286169        15.098185529025463        8.6245194350696632     
 H   1.6133772050334452        14.097312186765663        14.662374697243564     
 H   3.1029636553266857        14.941059001983774        15.155169416013090     
 H   3.1470738736290826        12.585784145467651        12.999376742283596     
 H   4.2017315862375471        13.432010284152980        14.143162870944959     
 H   1.2158147528245762        15.468567804428897        12.137291944375328     
 H   1.1754293814075332        13.708374366353592        12.397323310552084     
 H   1.9246542453272482        19.292808597154057        13.381675578313336     
 C  0.24304660363442404        18.637654902979687        14.590544705051647     
 C  0.36571953849693728        16.325725344943677        15.208668847541698     
 C   6.4097378749856073        14.380282796736598        14.579359178106509     
 C   5.2802560795969802        15.154396945477867        16.593366612416634     
 H   7.0357874573351360        14.099031075877098        10.572857788271618     
 H   5.5420927077835866        14.930299971687800        10.070601098087971     
 H   5.5248489817475077        12.596987657748985        12.251976045963771     
 H   4.4578764761474350        13.419042454445403        11.100499491381333     
 H   7.4143650544744570        15.517197999592112        13.088315459053568     
 H   7.4812242822077533        13.754675415472327        12.847064692676756     
 H   6.6439792754617075        19.320959046015389        11.740680131762623     
 C   8.3618085622802205        18.656764606402895        10.588587046531170     
 C   8.2874159039967612        16.326343490258367        10.037442949487568     
 C   1.7599658757320318        13.216627541971594        9.9513505124843817     
 C   2.8553773215869289        13.976987284236749        7.9403729450252580     
 H   3.9338496538231458        15.842113397445173        8.0966038451196667     
 H -0.23902830278743381        19.610845703637594        14.622587375107281     
 C -0.31281978578142983        17.543840711406798        15.249704274010757     
 H  -2.8556075788637787E-002   15.448070434665917        15.715248358551708     
 C   6.8756306981582282        13.270237388420169        15.291080762533138     
 C   5.7615402644157365        14.038887630556752        17.288236014229273     
 H   4.6756311357503808        15.896328527832248        17.112572651957727     
 H   8.8283680574634342        19.636689693023438        10.536090410994381     
 C   8.9517162131635146        17.551512624194576        9.9802601934163366     
 H   8.7054485082751007        15.440755600671105        9.5650030743124663     
 H   1.1412374009800397        12.486963032009241        10.475069432762025     
 C   2.0580476392674059        13.035406715029421        8.5973664161289634     
 H   3.1036793431498086        13.861371775453078        6.8839822485637949     
 H  -1.2596281640117928        17.638772625300536        15.778447929816213     
 H   7.4975632866399353        12.537957105050337        14.774758107325704     
 C   6.5669367358889623        13.095320263281106        16.643602351414202     
 H   5.5042379282791254        13.928019407760184        18.342940321998814     
 H   9.9113864671889260        17.642669013289375        9.4745772972826146     
 H   1.6568106922177532        12.171284610760640        8.0778677557093115     
 H   6.9642932557727519        12.234558040676497        17.172119264662101     
 Dy   3.1751740959944097E-002   8.5729602248872059        4.2012172397378835     
 Cl   2.4211671671551905E-002   5.8898098779349528        4.2254259049437612     
 O  0.85449090159156926        9.0377184467035363        2.2338393017973655     
 N   1.4244415411839726        10.710288265558926        4.6524289610572991     
 N   2.2498976252675829        8.1450404336568170        5.4343460784215889     
 O -0.79088562187462053        9.0478436628751862        6.1605691822073432     
 N  -1.3852679941349610        10.706565094899373        3.7333922403684623     
 N  -2.1724887744690440        8.1136853433978633        2.9509608762599413     
 C   1.2994331945638358        10.104275257337941        1.5670560615136284     
 C   2.0569492913307723        10.513265659747704        5.9805380340419756     
 C  0.57974709011030456        11.935520353473349        4.7055580661874670     
 C   2.5296304697851824        10.860380367557232        3.6474851000918695     
 C   2.8929073309283964        6.9603178509835546        5.5174186375659113     
 C   2.8000144882388684        9.2093916898477577        6.0694737872749647     
 C  -1.2513863337145732        10.110077642744336        6.8242871243944299     
 C  -2.0145992551980565        10.489972560009511        2.4083370333142029     
 C -0.54649699160389298        11.933479711086459        3.6737793259712652     
 C  -2.4875798230792170        10.852285047737654        4.7398147242241890     
 C  -2.8071278105290971        6.9240087300983300        2.8689699949588547     
 C  -2.7441653924110745        9.1771340276505491        2.3315106074247072     
 C   2.1067047625546040        11.076075022453194        2.2241747869298520     
 C  0.97372586112834081        10.314229515351402       0.20668745801824476     
 H   2.7426298970824785        11.343318925761496        6.2229750737772758     
 H   1.2543713595852268        10.507733392540853        6.7343026019973404     
 H   1.2048901181045142        12.832850777800974        4.5586785338978792     
 H  0.14983760083053380        11.997712319003618        5.7101644395903337     
 H   3.1231121866750704        9.9372504036810998        3.7073940668866436     
 H   3.1740131834273249        11.698474395237406        3.9595072991757529     
 H   2.3989766102310019        6.1317303927326101        5.0152027713078802     
 C   4.0946194275665597        6.7937543248660042        6.2015883330535795     
 C   3.9882665382926095        9.1140141955780685        6.7912267270899616     
 C  -2.0650112422350513        11.073725517445816        6.1632790201315721     
 C -0.93586259873755284        10.320449113610533        8.1867866430292366     
 H  -2.7101091569313183        11.309114916193629        2.1557400305613150     
 H  -1.2122292485908668        10.485740885905157        1.6542521794805716     
 H  -1.1725354520386944        12.830609493741841        3.8207743280654451     
 H -0.11815297112300444        11.995029171282255        2.6683646537844949     
 H  -3.0752437205081509        9.9248898366843914        4.6842926064280332     
 H  -3.1395155391110889        11.684930736429950        4.4283670319354460     
 H  -2.2991674349909177        6.0969744566783950        3.3593775724172525     
 C  -4.0176673207326230        6.7496871106787335        2.2021055903260720     
 C  -3.9456138912787848        9.0746823802254859        1.6330821914830098     
 C   2.5733657216929502        12.189243194760879        1.5182795113893013     
 C   1.4550505208558648        11.433658718463141      -0.48173642524281224     
 H  0.36914467532400974        9.5741979159146577      -0.31568360820957825     
 H   4.5716943147556011        5.8185153541164434        6.2436329908598838     
 C   4.6615220051165647        7.8934857141184471        6.8410526363175057     
 H   4.3899059190849581        9.9952483799092331        7.2853240983980498     
 C  -2.5436934632310302        12.182443055776467        6.8685874296971079     
 C  -1.4299486103152739        11.434851780963067        8.8743179456450250     
 H -0.32782303300328119        9.5841533659532701        8.7105132268587973     
 H  -4.4825468123126129        5.7686610260640743        2.1581106044955232     
 C  -4.6084006447276202        7.8484165020387877        1.5835725756195489     
 H  -4.3648796213577743        9.9561323357323399        1.1542117788576733     
 H   3.1972823132641115        12.918031082109911        2.0371466158382399     
 C   2.2626699184753587        12.372069439462752       0.16744606360755518     
 H   1.1965016190591844        11.550965394151289       -1.5354574625011779     
 H   5.6121409756262439        7.8011829738417484        7.3633726367168864     
 H  -3.1723322605262609        12.905520634365860        6.3476394442379531     
 C  -2.2413397250299627        12.367136706639043        8.2212283624034814     
 H  -1.1778781511134602        11.552943238185753        9.9295153780505121     
 H  -5.5675230796439097        7.7522210779445908        1.0775106010784670     
 H   2.6614850559242087        13.235221637351254      -0.35530730052551679     
 H  -2.6503738191046757        13.226341825877475        8.7432373526638134     
 Dy   1.2785469686196892E-002   8.3590656286905176        12.612948188599541     
 Cl  -8.4576604140051762E-003   11.040856568781901        12.585668866926532     
 O -0.80297346370042610        7.8923877571044470        10.651903683211934     
 N  -1.3884914526141618        6.2234650336083650        13.069422273435121     
 N  -2.2002886040274889        8.8003642739818400        13.857737647702915     
 O  0.84538019391942421        7.9087113803912583        14.582762811054106     
 N   1.4161450715766881        6.2268055689853377        12.160279073114795     
 N   2.2422701495396571        8.8054418951687623        11.414277172689831     
 C  -1.2603161689467439        6.8320687894420846        9.9831481499373798     
 C  -2.0184636745224629        6.4282091963901662        14.396924778342756     
 C -0.54994813459688963        4.9953584863272980        13.122795843771010     
 C  -2.4942605605341810        6.0819845465920732        12.064642643319768     
 C  -2.8357417741460269        9.9885765909062094        13.952042782453574     
 C  -2.7577291674129349        7.7345670127912411        14.484446968616618     
 C   1.2916067191151563        6.8436121739618985        15.250950837996491     
 C   2.0544510376173446        6.4423300479824475        10.838403795153926     
 C  0.57634263398977859        5.0006189592855010        12.091919420668805     
 C   2.5159624000529206        6.0751780178890948        13.170001288251985     
 C   2.8857464218277702        9.9910400698953126        11.348698131686461     
 C   2.7943800511138321        7.7495033679140022        10.767116942850720     
 C  -2.0757864982269809        5.8672369187058528        10.639377271164475     
 C -0.94076518618243288        6.6259110093388465        8.6211907717345344     
 H  -2.7056463756090596        5.6011447882181109        14.645471961272829     
 H  -1.2143829965035564        6.4357165180643321        15.149251987789841     
 H  -1.1763862337077771        4.0992230297121326        12.973457046480871     
 H -0.12027203452675589        4.9310138660748155        14.127587495945267     
 H  -3.0816151360800013        7.0089512895674870        12.126509753899233     
 H  -3.1446740793337273        5.2480218326646693        12.374990339580268     
 H  -2.3373323965196326        10.818179170553249        13.455791415126553     
 C  -4.0360673418971258        10.158008736115811        14.638220684357758     
 C  -3.9488300042849835        7.8307522769833087        15.201317387530281     
 C   2.0912544984631953        5.8650170381871378        14.593940826065062     
 C  0.97748669571266911        6.6440710264919769        16.615726279085855     
 H   2.7448720726485414        5.6182118014802445        10.589232892812541     
 H   1.2560555617695051        6.4537936037930601        10.080257666101147     
 H   1.2016891553618634        4.1020714132800409        12.230894917869213     
 H  0.14757489198686113        4.9478771701752864        11.086193174638613     
 H   3.1112488744043758        6.9971717672047866        13.111552269917114     
 H   3.1605027856468744        5.2358867828117237        12.861726604774866     
 H   2.3918052233400116        10.812494080966141        11.862526892712046     
 C   4.0874023234258470        10.167914208269114        10.666874498812394     
 C   3.9833811258836920        7.8553788356625152        10.048013661604367     
 C  -2.5600980746116315        4.7654550478776576        9.9276673909402469     
 C  -1.4384914268802838        5.5167536185145014        7.9278155823447669     
 H -0.32893494486251407        7.3621337696927531        8.1018266660656479     
 H  -4.5040769605060120        11.137445980367524        14.691176883716864     
 C  -4.6135916156778505        9.0555004509983181        15.262998910847568     
 H  -4.3581357960640741        6.9473607595785465        15.685226791965928     
 C   2.5600831235112964        4.7553376581130076        15.304235647890508     
 C   1.4634830276241906        5.5298244996576260        17.308993316938846     
 H  0.37957288908572306        7.3896400818902865        17.137674659201600     
 H   4.5637311158435780        11.144080760235314        10.639122470237727     
 C   4.6549830615956971        9.0774104463168204        10.012257098781069     
 H   4.3864751218992906        6.9802429535434554        9.5443344835108022     
 H  -3.1937652470495088        4.0434207916181153        10.443473800749590     
 C  -2.2571687166250571        4.5865847318092179        8.5746341252282718     
 H  -1.1849056271878333        5.4021462234409752        6.8726526084586563     
 H  -5.5647902097953867        9.1485114894435693        15.784027534369171     
 H   3.1794767900455367        4.0224125941359974        14.785889429068181     
 C   2.2616381511279142        4.5836913441803908        16.659267180597151     
 H   1.2168607380358973        5.4225582452764067        18.366674083796401     
 H   5.6051639814282579        9.1770515206975460        9.4903586110863021     
 H  -2.6714736802862333        3.7328422241999557        8.0482654573950292     
 H   2.6632751323165671        3.7239231668947097        17.185459577687375     
         256

 Dy   4.2821081128790350       0.11262809137381423        4.2183072780117490     
 Cl   4.2836142982494092       -2.5681808844632958        4.1979799839321208     
 O   5.0966664012108147       0.57804768787074290        2.2515671463356859     
 N   5.6914824264795261        2.2467188672547516        4.6703401774501616     
 N   6.5046637494051991      -0.33591207776042026        5.4396900181704977     
 O   3.4648905594160535       0.57301945265263454        6.1878369932285073     
 N   2.8852725825183665        2.2491457031584932        3.7662878738496826     
 N   2.0535279770243409      -0.32358364313428334        3.0053592667124862     
 C   5.5503622059463282        1.6400999232685163        1.5831491623781657     
 C   6.3284172210455525        2.0343919634781549        5.9932064255552140     
 C   4.8548315034654443        3.4755136837026734        4.7323906869429990     
 C   6.7923374377625532        2.3896173460573111        3.6605591220026228     
 C   7.1398141727882383       -1.5249246158106067        5.5227403174799088     
 C   7.0651869999470529       0.72568831576910375        6.0705172479885530     
 C   3.0191110056119395        1.6395438401128404        6.8544800018550029     
 C   2.2470294928469072        2.0427834630993105        2.4429005859811168     
 C   3.7254299573384531        3.4758575250888555        3.7046961129873064     
 C   1.7843819755449322        2.3966548987108913        4.7756557198832468     
 C   1.4110708443992599       -1.5088284693508622        2.9253779744613775     
 C   1.5056835321213418       0.73688508599011682        2.3618483261178493     
 C   6.3674339828356192        2.6053654773626445        2.2374549083471700     
 C   5.2255429288803974        1.8501510158678467       0.22257599592861335     
 H   7.0198661597249581        2.8581061411176685        6.2411652506113446     
 H   5.5293369842646012        2.0263266698950440        6.7507353134528980     
 H   5.4815986509466796        4.3717134916381708        4.5844075544389380     
 H   4.4290564099186440        3.5365820007803315        5.7389738329962245     
 H   7.3802941880924768        1.4628960704501102        3.7187474791137767     
 H   7.4438767558189536        3.2236122925800799        3.9687253980530310     
 H   6.6387961516715190       -2.3508054138754297        5.0230470442304371     
 C   8.3429162540831516       -1.6995721134389159        6.2027492939862583     
 C   8.2587555496868301       0.62359095664882902        6.7820879557511562     
 C   2.2104927708275031        2.6108328988116520        6.1983362501502546     
 C   3.3447338810152156        1.8482425271657734        8.2148206538128790     
 H   1.5579624607920624        2.8697414066976994        2.1991280024306588     
 H   3.0455106259047247        2.0358007312262631        1.6847691688572848     
 H   3.1002315040406936        4.3733926406823844        3.8503107885975423     
 H   4.1520810325147943        3.5340564924190394        2.6984087203650020     
 H   1.1925550135469190        1.4725581594683328        4.7171694233855090     
 H   1.1369803597610864        3.2336898729002197        4.4672334695236575     
 H   1.9026784503920862       -2.3342901895699328        3.4348826439537921     
 C  0.21317327836098188       -1.6805894123972587        2.2357143593070621     
 C  0.32022721250780134       0.63665136515992182        1.6357477650511851     
 C   6.8473137099683221        3.7095263550762607        1.5261891374754535     
 C   5.7193587206197414        2.9611239141629286      -0.47054481763936745     
 H   4.6113817044032803        1.1164599863375879      -0.29709370038564403     
 H   8.8108070539040355       -2.6793204953091627        6.2468513999444246     
 C   8.9230948702643076      -0.60177776677686179        6.8331507441126789     
 H   8.6705790633978541        1.5035701593363928        7.2698851253658603     
 C   1.7404896102720782        3.7209265990972442        6.9068029874571888     
 C   2.8590326337718190        2.9639857948171686        8.9059436354514787     
 H   3.9505597730367765        1.1080974190777786        8.7353425143555850     
 H -0.26255590835189746       -2.6567280974713379        2.1970834498648681     
 C -0.35175464880317442      -0.58468567978633956        1.5880758746335788     
 H  -8.0137566480945319E-002   1.5151920158564276        1.1358083326755104     
 H   7.4821940195497305        4.4310802491448067        2.0414065996890112     
 C   6.5391394832684373        3.8914510285033952       0.17468550231661917     
 H   5.4613591768645735        3.0774890835867641       -1.5244675293592902     
 H   9.8762307425878681      -0.69831204664342228        7.3500240615454420     
 H   1.1140181812350398        4.4484235959338401        6.3895204199885862     
 C   2.0490615505209848        3.9011205092452879        8.2582566778880793     
 H   3.1144680634958930        3.0785949839116284        9.9606121379782842     
 H  -1.3000040234326098      -0.68005509815188481        1.0618883734447939     
 H   6.9496654199076469        4.7472292141149888      -0.35152514560909237     
 H   1.6463499107827027        4.7612461609645411        8.7828467053625303     
 Dy   4.3094819227765333        16.864681419716057        12.598025799655748     
 Cl   4.3036628665561096        19.541428943524167        12.608059586453249     
 O   3.4690138276600035        16.384851616052899        10.647480863054952     
 N   2.9213831445208363        14.714222740216009        13.075817554678224     
 N   2.0910843457365429        17.291101160760274        13.831239847992116     
 O   5.1546630331093297        16.419650998672466        14.559424359853370     
 N   5.7198497135535868        14.725148337912534        12.150847406976188     
 N   6.5177610245644892        17.303953011915848        11.351750158981286     
 C   3.0265107178098871        15.312584076239746        9.9871210102825199     
 C   2.2946400155001077        14.927758671391343        14.403226424775687     
 C   3.7659652143529465        13.490622544753640        13.136883278540170     
 C   1.8129154512996548        14.555433373751329        12.076808572961980     
 C   1.4419401428658714        18.473226598154188        13.904651092679385     
 C   1.5485433024489945        16.230960631915735        14.480330015787754     
 C   5.6003626419034882        15.356075759221469        15.231318112069193     
 C   6.3470519045911908        14.929259353248911        10.821879408293334     
 C   4.8885697836488857        13.492037381150604        12.101832441143801     
 C   6.8276188789275913        14.590148175110585        13.154488210836220     
 C   7.1535840197401086        18.492143563899017        11.262387479334153     
 C   7.0847615408499989        16.236340309143717        10.736278218689131     
 C   2.2292758642441441        14.337900645097731        10.651647848796749     
 C   3.3430254918405140        15.103396416154551        8.6247872294747197     
 H   1.6102137350612042        14.100635101121386        14.659421837719636     
 H   3.0999626254055714        14.942774422253146        15.154245503644241     
 H   3.1433478631742355        12.590361635656377        12.995769406569663     
 H   4.1981860041479555        13.434535758210817        14.140925082820800     
 H   1.2156643298371468        15.476280226624080        12.135151132579441     
 H   1.1725604637562776        13.715994933944661        12.394197138476736     
 H   1.9279376056060400        19.298673327678380        13.389734947694446     
 C  0.24419116579535338        18.642579989866409        14.595034820026372     
 C  0.36310494173078106        16.328944234053061        15.206792820401416     
 C   6.4069503841546727        14.380520884497164        14.579249586438758     
 C   5.2763218565808172        15.152983382481557        16.593203372413864     
 H   7.0354048094126131        14.103163386130916        10.573181005343013     
 H   5.5421774156196557        14.934757589639833        10.070410856989977     
 H   5.5216742639895902        12.600178659407486        12.250064745586476     
 H   4.4562867601061962        13.423822267471170        11.098450605101110     
 H   7.4131589280953811        15.518054268193426        13.089667159711308     
 H   7.4787691308564606        13.755735883260272        12.846878389597297     
 H   6.6481668308180897        19.323146109729493        11.749010098735519     
 C   8.3635156493835172        18.659942765835744        10.592808068742642     
 C   8.2861055316639671        16.330833338398641        10.036981006522973     
 C   1.7609388335433598        13.223057321342996        9.9492661165369842     
 C   2.8607432941057742        13.981938517247290        7.9402643841210487     
 H   3.9394387400526214        15.846599526587644        8.0975585869497220     
 H -0.23647765187286152        19.616360857547996        14.629396119622735     
 C -0.31412837243452485        17.547657548505661        15.250089841658964     
 H  -3.2931875440531486E-002   15.450475406088266        15.710455299259756     
 C   6.8721186123151901        13.269727409716808        15.290292984444282     
 C   5.7567707213631145        14.036676573780626        17.287348542041059     
 H   4.6716675607086513        15.894587141576872        17.112784316064772     
 H   8.8309925715361945        19.639484277586199        10.541839750578649     
 C   8.9512095551362609        17.555601789212147        9.9808426956802805     
 H   8.7027111040292517        15.445814584992588        9.5623243941603882     
 H   1.1413130012833663        12.493693708957700        10.472326383201688     
 C   2.0618430559228385        13.040861449457850        8.5960521886074694     
 H   3.1110652553915070        13.865695951377564        6.8844547254364956     
 H  -1.2616162014764942        17.642138905800444        15.777693385230178     
 H   7.4943595870999458        12.537875061008615        14.773761396588085     
 C   6.5623408886074692        13.093502185167589        16.642395570661837     
 H   5.4988558339826046        13.924956500083487        18.341798794165676     
 H   9.9099579451074398        17.647098129224482        9.4734808781355113     
 H   1.6618939698481277        12.176336767483868        8.0761585908910920     
 H   6.9589433490606263        12.232029491297080        17.170349878735085     
 Dy   2.9230696416620083E-002   8.5695773157893367        4.2022924151649024     
 Cl   2.0253010992959921E-002   5.8864097763291277        4.2250326249198009     
 O  0.85103432149297431        9.0346239779029478        2.2346345958978047     
 N   1.4236152066866439        10.706192302515772        4.6532420687310827     
 N   2.2480364587229857        8.1400709406640139        5.4341459639013241     
 O -0.79139079894551712        9.0452658969793234        6.1623063820894526     
 N  -1.3867386687458010        10.704067896349478        3.7356204934570516     
 N  -2.1756923240408699        8.1120695087482186        2.9523632740666175     
 C   1.2959334987198632        10.101184243398285        1.5677901589946903     
 C   2.0571619967089769        10.508510365956420        5.9807674075849793     
 C  0.57952468974192051        11.931802601061124        4.7073281995562226     
 C   2.5280905229876520        10.856039366197692        3.6474446190765581     
 C   2.8903210862903301        6.9549187355529618        5.5168128892549264     
 C   2.7993680410157240        9.2040506348564648        6.0688395489124698     
 C  -1.2506554521621445        10.107995007203614        6.8260840411620247     
 C  -2.0165876534483806        10.488598611841258        2.4106449997951693     
 C -0.54739605796991075        11.930630623005383        3.6762743256927211     
 C  -2.4886568591993474        10.849690651314711        4.7425523961534903     
 C  -2.8106811315909144        6.9226373065319411        2.8693770397157121     
 C  -2.7463612510092288        9.1759254671421235        2.3327187528205893     
 C   2.1041748207288364        11.072414196494330        2.2245158523915434     
 C  0.96915452039028405        10.311832565326167       0.20779739406520398     
 H   2.7437018511687321        11.338025166067913        6.2226712292810635     
 H   1.2553667042043557        10.503583738500710        6.7353616608644504     
 H   1.2049646896370951        12.828898407750811        4.5602223968982329     
 H  0.15039815757544484        11.993963023769682        5.7122582089586116     
 H   3.1211397740792255        9.9325965070842503        3.7066514158555361     
 H   3.1731468355894372        11.693703392364506        3.9592168527297944     
 H   2.3955847122425018        6.1266950486605083        5.0147979597399006     
 C   4.0923187729221331        6.7874506556383372        6.2003085173113162     
 C   3.9881824522771749        9.1078426780983897        6.7895113928916340     
 C  -2.0650641857292094        11.071368529021512        6.1656751177929765     
 C -0.93259642344796068        10.319530385908777        8.1877853503743623     
 H  -2.7120390685094318        11.308083559661357        2.1589821451844289     
 H  -1.2145051445923889        10.484977920387630        1.6562512469338095     
 H  -1.1729165845822453        12.827993415668201        3.8238997931712042     
 H -0.11956069973583702        11.992369924735211        2.6706675665204123     
 H  -3.0762406507901257        9.9222471374703272        4.6872589335733608     
 H  -3.1407643101592408        11.682311552558291        4.4314342929295387     
 H  -2.3034888813257646        6.0952777698986624        3.3600230127477104     
 C  -4.0205521859271860        6.7489025530156113        2.2011802283217263     
 C  -3.9469810656656543        9.0740159670045717        1.6327786174025081     
 C   2.5705744579607916        12.185712641367401        1.5185881094410842     
 C   1.4502015092465541        11.431345172352618      -0.48066754623567681     
 H  0.36387980795334146        9.5723046623122148      -0.31439722612464854     
 H   4.5685767984296675        5.8118071827303694        6.2421678183332361     
 C   4.6605668163971377        7.8868304443820394        6.8391796148145882     
 H   4.3909588125874652        9.9889098182910274        7.2829596003650412     
 C  -2.5422924628091921        12.180743562580389        6.8709052726975894     
 C  -1.4250734078293947        11.434696206952555        8.8752038937541862     
 H -0.32387324698606768        9.5836014411277262        8.7111709482823318     
 H  -4.4858114221605110        5.7680747649867286        2.1565384300462695     
 C  -4.6100981287063503        7.8479937800323238        1.5821341302329575     
 H  -4.3654354866814788        9.9557400809436167        1.1537142444480613     
 H   3.1952972067867598        12.913982876224926        2.0371857491985335     
 C   2.2586653331627988        12.369294230402295       0.16812074567296265     
 H   1.1909034329493204        11.549063018726075       -1.5341440616509816     
 H   5.6115048299385366        7.7940132853347901        7.3608646620640723     
 H  -3.1714479998218845        12.903633499438216        6.3503585697649605     
 C  -2.2374231032249687        12.366609782432537        8.2227998366195685     
 H  -1.1711865657612168        11.553623686221460        9.9298463916754258     
 H  -5.5686240318199243        7.7522509038371590        1.0748656362153892     
 H   2.6570436010535072        13.232636292942711      -0.35475920488793067     
 H  -2.6450669397538964        13.226521158447895        8.7447293217865116     
 Dy   1.6042233588497410E-002   8.3633653353087656        12.613347969666284     
 Cl  -2.4861950283376483E-003   11.045147751401585        12.588989811922110     
 O -0.80058355606702170        7.8965099350370398        10.652177309993279     
 N  -1.3855493581951348        6.2276385998236385        13.070161175362600     
 N  -2.1981955306895742        8.8048888053348673        13.855445108885762     
 O  0.84723730099952022        7.9120201619093820        14.582928370178422     
 N   1.4193892735139066        6.2306129793211147        12.161206783512329     
 N   2.2443713094497144        8.8088767989573018        11.411030330358193     
 C  -1.2565496966056200        6.8353969890517376        9.9837432923144824     
 C  -2.0163034633353858        6.4331917670084717        14.397174238618963     
 C -0.54684896464740806        4.9997129123560820        13.124744947925841     
 C  -2.4907970420951511        6.0852735028100620        12.064908864349807     
 C  -2.8341284158383555        9.9929767384885082        13.947848749927980     
 C  -2.7553698429441122        7.7397898567093675        14.483528211013848     
 C   1.2931969402792969        6.8468065227682482        15.251154956013744     
 C   2.0573646459644537        6.4447443197020391        10.838937159228271     
 C  0.57977784169148217        5.0041861844379172        12.094197573390671     
 C   2.5194745580274338        6.0801814829409127        13.170896142693321     
 C   2.8872234457898083        9.9946704399460948        11.342892384305385     
 C   2.7970650403948603        7.7519480068616682        10.765972046108933     
 C  -2.0714126809391509        5.8700480876715435        10.640002992537063     
 C -0.93601567118536066        6.6286099628490387        8.6221025996121128     
 H  -2.7039955724742164        5.6064707556150921        14.645519218377357     
 H  -1.2128399445529636        6.4405683970536094        15.150157545224866     
 H  -1.1731053880898141        4.1033787519601104        12.975856314884059     
 H -0.11759241482229657        4.9360965716456802        14.129736582654388     
 H  -3.0785282964666676        7.0120353091229060        12.126052241466027     
 H  -3.1410144338947728        5.2511804261372248        12.375320686533557     
 H  -2.3360409663496942        10.821977748511040        13.450309591205460     
 C  -4.0344509886642710        10.163082970446510        14.633882042948132     
 C  -3.9463220818041527        7.8367870817860901        15.200549492991900     
 C   2.0944650942193297        5.8693149220226148        14.594631874554217     
 C  0.97670925079389093        6.6457518175933137        16.615114403154880     
 H   2.7477436883571178        5.6203581988335367        10.590468136627118     
 H   1.2587793179412543        6.4552574312108835        10.080965787517622     
 H   1.2052839553848862        4.1059381024167010        12.234310896324343     
 H  0.15124758998905094        4.9502683701960724        11.088440600198844     
 H   3.1137977931536462        7.0027890323873221        13.112421700264262     
 H   3.1648242541223954        5.2415228259431030        12.862653866545720     
 H   2.3928532306333428        10.816911272155117        11.855018163076704     
 C   4.0888626823382062        10.170807016007595        10.660824697093663     
 C   3.9863408423030764        7.8569027089020969        10.047202550570306     
 C  -2.5538379398763595        4.7670756527147145        9.9288241873335394     
 C  -1.4319314443502364        5.5183757112954179        7.9291946776539719     
 H -0.32481351916876172        7.3651095526272936        8.1024682878880405     
 H  -4.5028859731716766        11.142373322939603        14.685162239114053     
 C  -4.6113852478815422        9.0614383581152644        15.260716440206306     
 H  -4.3553872513700620        6.9539250094154559        15.685593570921606     
 C   2.5628951410927470        4.7593808239775068        15.304776023992089     
 C   1.4619518560534921        5.5310286604146883        17.308148240049036     
 H  0.37739531343810256        7.3903424626419048        17.136780031234665     
 H   4.5644961569029814        11.147244741896095        10.630847011631438     
 C   4.6573579547297479        9.0791577324140178        10.008989101767558     
 H   4.3900988437327424        6.9809184216528797        9.5455833956090004     
 H  -3.1869182826412574        4.0446582653484295        10.444831730124656     
 C  -2.2496981620708811        4.5874968118076813        8.5761434400902274     
 H  -1.1777698379231945        5.4034200765174791        6.8742198981322140     
 H  -5.5624767928461560        9.1549456444863075        15.781900699057642     
 H   3.1834786632212810        4.0272738416966645        14.786760742456819     
 C   2.2620382683565952        4.5861270716503260        16.659061836830958     
 H   1.2133176456632477        5.4224789737803389        18.365192514180332     
 H   5.6076948781568818        9.1780881275812884        9.4872327978552509     
 H  -2.6621721918218610        3.7326860326499629        8.0500414916458585     
 H   2.6630791006304726        3.7259825271455913        17.185160951372811     
         256

 Dy   4.2828665072832273       0.10767088903905139        4.2170887516693991     
 Cl   4.2841267779995276       -2.5730891497306367        4.1987583368256969     
 O   5.0981145299686519       0.57239511789659436        2.2500750137485488     
 N   5.6916537357036203        2.2423521288038013        4.6682578205001297     
 N   6.5048669483441595      -0.33942277858833619        5.4396102307963980     
 O   3.4651468597328425       0.56998064238210766        6.1856176694828058     
 N   2.8852733825546930        2.2444257483467944        3.7636749111797458     
 N   2.0549031327794731      -0.32922506088742665        3.0026371231899893     
 C   5.5502294237570631        1.6351872406348131        1.5817450576025327     
 C   6.3284744626164420        2.0312846465825243        5.9913906118041709     
 C   4.8549454713923552        3.4711966833821388        4.7293363186743989     
 C   6.7926958111500424        2.3847537429858492        3.6585254711420983     
 C   7.1403828456305911       -1.5282174459884854        5.5231992180039269     
 C   7.0652644987976423       0.72266607991528298        6.0697561433908414     
 C   3.0199125502095514        1.6371396479102724        6.8516905807640018     
 C   2.2471806653375257        2.0373798507794487        2.4403289770248935     
 C   3.7253825776107625        3.4711672768110842        3.7017599365298448     
 C   1.7842954091359458        2.3922842631087127        4.7729307811865977     
 C   1.4127719161994077       -1.5146714716606899        2.9226669428491019     
 C   1.5062441321370734       0.73121198549209343        2.3597370958342796     
 C   6.3672516586484953        2.6007282056501158        2.2356854729377358     
 C   5.2233117474843178        1.8462147410142773       0.22183858236289070     
 H   7.0199467605199661        2.8552550711541347        6.2384684142090761     
 H   5.5294165559716806        2.0241211873160352        6.7489535188423186     
 H   5.4817807699973446        4.3672496686305369        4.5808174203111500     
 H   4.4292513767549151        3.5328875876042649        5.7358978237569795     
 H   7.3803386162139812        1.4578429565800881        3.7167388233310215     
 H   7.4444079670751622        3.2186209498840639        3.9666193494624249     
 H   6.6395105393572145       -2.3545018995003435        5.0240458709043496     
 C   8.3436651400465198       -1.7022039990911326        6.2030665674490066     
 C   8.2589154636894637       0.62120110025906317        6.7812888570409253     
 C   2.2106897734420023        2.6077119983293215        6.1953433144802039     
 C   3.3470062441721726        1.8474268830926188        8.2114159247303036     
 H   1.5578278526736500        2.8640077444181595        2.1961899618245266     
 H   3.0456488913437796        2.0304598228010104        1.6821726437658278     
 H   3.1001943236725547        4.3687095503059075        3.8474703461780337     
 H   4.1517844478118358        3.5294136560952314        2.6953796722920016     
 H   1.1927453856775352        1.4679594769146662        4.7151187285084069     
 H   1.1366194253488691        3.2289126942001762        4.4639587623389261     
 H   1.9048278927736690       -2.3400835238759461        3.4318094449830334     
 C  0.21462618266878550       -1.6867721456378071        2.2334783072856497     
 C  0.32026522938624108       0.63072694760793746        1.6345608382809480     
 C   6.8449175213346578        3.7061374173210084        1.5248949837003629     
 C   5.7148644024757935        2.9584315546303430      -0.47086718047149395     
 H   4.6092506423826238        1.1124374672900701      -0.29778130406851522     
 H   8.8118657201832296       -2.6817900903873300        6.2475136040155403     
 C   8.9236067847314455      -0.60395035500148953        6.8329122962701430     
 H   8.6706144651782822        1.5015718588091145        7.2684851240326882     
 C   1.7414663505976624        3.7186187883577952        6.9030837322257508     
 C   2.8624017051774553        2.9641407168537346        8.9017364980411831     
 H   3.9533622451294210        1.1080175420622229        8.7322859492844671     
 H -0.26057420776151796       -2.6631608719770701        2.1946661860918946     
 C -0.35121908940253949      -0.59087973782907166        1.5866358351068630     
 H  -8.0877148444756256E-002   1.5093639416251421        1.1354448177604084     
 H   7.4794281514597838        4.4280317816558457        2.0400971739312088     
 C   6.5344771432147493        3.8891195490627162       0.17405574073329533     
 H   5.4554159819316590        3.0754958233494114       -1.5243360785274322     
 H   9.8768460401102960      -0.69994759935473783        7.3497211208763531     
 H   1.1144122597880319        4.4454718307070724        6.3856306390908681     
 C   2.0517471812767880        3.9005919063162304        8.2539299387704634     
 H   3.1192156795767145        3.0800576625493026        9.9559109302626272     
 H  -1.2997471016460878      -0.68637910640150790        1.0609482558958350     
 H   6.9428324512861170        4.7460722454119910      -0.35193143558727391     
 H   1.6500210658261620        4.7615645882316331        8.7779942838100240     
 Dy   4.3091346038612270        16.868945562552845        12.599561004304599     
 Cl   4.3043543173048882        19.545647624619331        12.608748425182601     
 O   3.4700224441080025        16.390839469662318        10.647612450643960     
 N   2.9194909683966692        14.718878651092808        13.074448824062578     
 N   2.0914260691692341        17.295686705848219        13.834181596873693     
 O   5.1526149544874631        16.420346984617971        14.560466116282695     
 N   5.7184932310828698        14.728283877050028        12.150681378460950     
 N   6.5194217899915916        17.307164536192680        11.356040515885029     
 C   3.0279979697879096        15.318763775931798        9.9865999802860159     
 C   2.2921180622800863        14.931021340553075        14.401781142020550     
 C   3.7630069886823572        13.494469127922912        13.134478809612135     
 C   1.8114219177597237        14.562304688721063        12.074596694249582     
 C   1.4436815383926973        18.478409381543351        13.910075205703508     
 C   1.5469584603591957        16.234662174432589        14.480164743910203     
 C   5.5974851225227908        15.355925147997175        15.231628645815354     
 C   6.3465555383729528        14.933287453199130        10.822310926574666     
 C   4.8862763945991086        13.495877630040482        12.100120866715040     
 C   6.8256376552620734        14.591439642548469        13.154739286168976     
 C   7.1562702323320861        18.494920038839215        11.268255961787322     
 C   7.0846591559999990        16.240272222354971        10.737828550351304     
 C   2.2290249139553153        14.344666288458184        10.649863509937399     
 C   3.3472125295524111        15.108607303283641        8.6250550238797761     
 H   1.6070502650889635        14.103958015477108        14.656468978195710     
 H   3.0969615954844572        14.944489842522517        15.153321591275391     
 H   3.1396218527193884        12.594939125845102        12.992162070855731     
 H   4.1946404220583648        13.437061232268654        14.138687294696640     
 H   1.2155139068497174        15.483992648819264        12.133010320783553     
 H   1.1696915461050224        13.723615501535729        12.391070966401388     
 H   1.9312209658848318        19.304538058202706        13.397794317075558     
 C  0.24533572795628270        18.647505076753127        14.599524935001098     
 C  0.36049034496462490        16.332163123162449        15.204916793261132     
 C   6.4041628933237389        14.380758972257730        14.579139994771005     
 C   5.2723876335646533        15.151569819485244        16.593040132411090     
 H   7.0350221614900903        14.107295696384734        10.573504222414410     
 H   5.5422621234557248        14.939215207591866        10.070220615891982     
 H   5.5184995462316717        12.603369661065990        12.248153445209180     
 H   4.4546970440649565        13.428602080496937        11.096401718820887     
 H   7.4119528017163052        15.518910536794742        13.091018860369045     
 H   7.4763139795051687        13.756796351048218        12.846692086517837     
 H   6.6523543861744718        19.325333173443592        11.757340065708416     
 C   8.3652227364868139        18.663120925268597        10.597029090954114     
 C   8.2847951593311731        16.335323186538915        10.036519063558378     
 C   1.7619117913546878        13.229487100714396        9.9471817205895867     
 C   2.8661092666246191        13.986889750257832        7.9401558232168385     
 H   3.9450278262820970        15.851085655730117        8.0985133287797790     
 H -0.23392700095828922        19.621876011458397        14.636204864138188     
 C -0.31543695908761987        17.551474385604529        15.250475409307171     
 H  -3.7307675092425191E-002   15.452880377510613        15.705662239967804     
 C   6.8686065264721519        13.269217431013447        15.289505206355425     
 C   5.7520011783104916        14.034465517004502        17.286461069852848     
 H   4.6677039856669209        15.892845755321499        17.112995980171817     
 H   8.8336170856089549        19.642278862148959        10.547589090162919     
 C   8.9507028971090090        17.559690954229719        9.9814251979442226     
 H   8.6999736997834010        15.450873569314071        9.5596457140083100     
 H   1.1413886015866930        12.500424385906161        10.469583333641349     
 C   2.0656384725782706        13.046316183886281        8.5947379610859755     
 H   3.1184511676332058        13.870020127302052        6.8849272023091963     
 H  -1.2636042389411954        17.645505186300355        15.776938840644142     
 H   7.4911558875599571        12.537793016966891        14.772764685850468     
 C   6.5577450413259752        13.091684107054069        16.641188789909467     
 H   5.4934737396860829        13.921893592406789        18.340657266332542     
 H   9.9085294230259517        17.651527245159585        9.4723844589884099     
 H   1.6669772474785023        12.181388924207095        8.0744494260728743     
 H   6.9535934423485006        12.229500941917665        17.168580492808069     
 Dy   2.6709651873296068E-002   8.5661944066914693        4.2033675905919221     
 Cl   1.6294350314367937E-002   5.8830096747233025        4.2246393448958415     
 O  0.84757774139437947        9.0315295091023593        2.2354298899982434     
 N   1.4227888721893149        10.702096339472618        4.6540551764048663     
 N   2.2461752921783886        8.1351014476712109        5.4339458493810593     
 O -0.79189597601641371        9.0426881310834588        6.1640435819715620     
 N  -1.3882093433566407        10.701570697799584        3.7378487465456414     
 N  -2.1788958736126962        8.1104536740985758        2.9537656718732941     
 C   1.2924338028758906        10.098093229458627        1.5685242564757524     
 C   2.0573747020871815        10.503755072165136        5.9809967811279838     
 C  0.57930228937353634        11.928084848648899        4.7090983329249783     
 C   2.5265505761901217        10.851698364838153        3.6474041380612463     
 C   2.8877348416522644        6.9495196201223699        5.5162071409439406     
 C   2.7987215937925791        9.1987095798651719        6.0682053105499758     
 C  -1.2499245706097157        10.105912371662892        6.8278809579296205     
 C  -2.0185760516987044        10.487224663673008        2.4129529662761353     
 C -0.54829512433592864        11.927781534924305        3.6787693254141769     
 C  -2.4897338953194779        10.847096254891769        4.7452900680827925     
 C  -2.8142344526527316        6.9212658829655531        2.8697840844725699     
 C  -2.7485571096073826        9.1747169066336980        2.3339268982164714     
 C   2.1016448789030693        11.068753370535465        2.2248569178532347     
 C  0.96458317965222728        10.309435615300934       0.20890733011216317     
 H   2.7447738052549857        11.332731406374331        6.2223673847848504     
 H   1.2563620488234846        10.499434084460567        6.7364207197315604     
 H   1.2050392611696763        12.824946037700649        4.5617662598985858     
 H  0.15095871432035587        11.990213728535748        5.7143519783268886     
 H   3.1191673614833801        9.9279426104874009        3.7059087648244291     
 H   3.1722804877515500        11.688932389491605        3.9589264062838354     
 H   2.3921928142540017        6.1216597045884065        5.0143931481719202     
 C   4.0900181182777064        6.7811469864106702        6.1990287015690528     
 C   3.9880983662617400        9.1016711606187126        6.7877960586933073     
 C  -2.0651171292233679        11.069011540597211        6.1680712154543809     
 C -0.92933024815836851        10.318611658207024        8.1887840577194897     
 H  -2.7139689800875457        11.307052203129087        2.1622242598075432     
 H  -1.2167810405939112        10.484214954870104        1.6582503143870477     
 H  -1.1732977171257963        12.825377337594560        3.8270252582769637     
 H -0.12096842834866961        11.989710678188169        2.6729704792563296     
 H  -3.0772375810721004        9.9196044382562611        4.6902252607186883     
 H  -3.1420130812073923        11.679692368686633        4.4345015539236305     
 H  -2.3078103276606119        6.0935810831189308        3.3606684530781683     
 C  -4.0234370511217490        6.7481179953524890        2.2002548663173811     
 C  -3.9483482400525234        9.0733495537836575        1.6324750433220065     
 C   2.5677831942286335        12.182182087973921        1.5188967074928674     
 C   1.4453524976372434        11.429031626242095      -0.47959866722854144     
 H  0.35861494058267318        9.5704114087097718      -0.31311084403971884     
 H   4.5654592821037339        5.8050990113442955        6.2407026458065893     
 C   4.6596116276777098        7.8801751746456317        6.8373065933116699     
 H   4.3920117060899724        9.9825712566728235        7.2805951023320334     
 C  -2.5408914623873540        12.179044069384311        6.8732231156980710     
 C  -1.4201982053435156        11.434540632942046        8.8760898418633492     
 H -0.31992346096885416        9.5830495163021805        8.7118286697058647     
 H  -4.4890760320084091        5.7674885039093828        2.1549662555970155     
 C  -4.6117956126850803        7.8475710580258591        1.5806956848463658     
 H  -4.3659913520051834        9.9553478261548936        1.1532167100384489     
 H   3.1933121003094076        12.909934670339942        2.0372248825588266     
 C   2.2546607478502390        12.366519021341835       0.16879542773837014     
 H   1.1853052468394563        11.547160643300861       -1.5328306608007853     
 H   5.6108686842508293        7.7868435968278327        7.3583566874112574     
 H  -3.1705637391175077        12.901746364510574        6.3530776952919688     
 C  -2.2335064814199752        12.366082858226029        8.2243713108356538     
 H  -1.1644949804089735        11.554304134257167        9.9301774053003413     
 H  -5.5697249839959397        7.7522807297297271        1.0722206713523115     
 H   2.6526021461828058        13.230050948534169      -0.35421110925034449     
 H  -2.6397600604031171        13.226700491018317        8.7462212909092081     
 Dy   1.9298997490797928E-002   8.3676650419270118        12.613747750733028     
 Cl   3.4852703573298831E-003   11.049438934021270        12.592310756917687     
 O -0.79819364843361740        7.9006321129696317        10.652450936774622     
 N  -1.3826072637761078        6.2318121660389112        13.070900077290078     
 N  -2.1961024573516594        8.8094133366878928        13.853152570068609     
 O  0.84909440807961611        7.9153289434275065        14.583093929302738     
 N   1.4226334754511254        6.2344203896568917        12.162134493909862     
 N   2.2464724693597717        8.8123117027458413        11.407783488026555     
 C  -1.2527832242644958        6.8387251886613907        9.9843384346915851     
 C  -2.0141432521483087        6.4381743376267773        14.397423698895169     
 C -0.54374979469792650        5.0040673383848651        13.126694052080673     
 C  -2.4873335236561207        6.0885624590280498        12.065175085379844     
 C  -2.8325150575306846        9.9973768860708070        13.943654717402383     
 C  -2.7530105184752900        7.7450127006274947        14.482609453411078     
 C   1.2947871614434376        6.8500008715745988        15.251359074030995     
 C   2.0602782543115628        6.4471585914216316        10.839470523302616     
 C  0.58321304939318575        5.0077534095903342        12.096475726112537     
 C   2.5229867160019470        6.0851849479927305        13.171790997134657     
 C   2.8887004697518468        9.9983008099968753        11.337086636924306     
 C   2.7997500296758879        7.7543926458093342        10.764827149367147     
 C  -2.0670388636513208        5.8728592566372351        10.640628713909651     
 C -0.93126615618828856        6.6313089163592309        8.6230144274896894     
 H  -2.7023447693393732        5.6117967230120742        14.645566475481886     
 H  -1.2112968926023708        6.4454202760428876        15.151063102659894     
 H  -1.1698245424718514        4.1075344742080881        12.978255583287245     
 H -0.11491279511783725        4.9411792772165439        14.131885669363511     
 H  -3.0754414568533344        7.0151193286783249        12.125594729032823     
 H  -3.1373547884558182        5.2543390196097794        12.375651033486847     
 H  -2.3347495361797552        10.825776326468832        13.444827767284369     
 C  -4.0328346354314171        10.168157204777208        14.629543401538506     
 C  -3.9438141593233222        7.8428218865888724        15.199781598453521     
 C   2.0976756899754636        5.8736128058580928        14.595322923043373     
 C  0.97593180587511263        6.6474326086946505        16.614502527223905     
 H   2.7506153040656942        5.6225045961868290        10.591703380441693     
 H   1.2615030741130036        6.4567212586287068        10.081673908934098     
 H   1.2088787554079090        4.1098047915533602        12.237726874779476     
 H  0.15492028799124075        4.9526595702168583        11.090688025759075     
 H   3.1163467119029171        7.0084062975698576        13.113291130611410     
 H   3.1691457225979165        5.2471588690744833        12.863581128316575     
 H   2.3939012379266744        10.821328463344095        11.847509433441363     
 C   4.0903230412505653        10.173699823746077        10.654774895374929     
 C   3.9893005587224613        7.8584265821416777        10.046391439536245     
 C  -2.5475778051410876        4.7686962575517722        9.9299809837268320     
 C  -1.4253714618201891        5.5199978040763344        7.9305737729631778     
 H -0.32069209347500938        7.3680853355618350        8.1031099097104313     
 H  -4.5016949858373421        11.147300665511683        14.679147594511242     
 C  -4.6091788800852340        9.0673762652322107        15.258433969565043     
 H  -4.3526387066760499        6.9604892592523644        15.685960349877284     
 C   2.5657071586741975        4.7634239898420052        15.305316400093671     
 C   1.4604206844827936        5.5322328211717506        17.307303163159229     
 H  0.37521773779048206        7.3910448433935239        17.135885403267732     
 H   4.5652611979623856        11.150408723556877        10.622571553025150     
 C   4.6597328478637978        9.0809050185112135        10.005721104754045     
 H   4.3937225655661933        6.9815938897623040        9.5468323077072004     
 H  -3.1800713182330060        4.0458957390787438        10.446189659499725     
 C  -2.2422276075167047        4.5884088918061448        8.5776527549521813     
 H  -1.1706340486585554        5.4046939295939831        6.8757871878057708     
 H  -5.5601633758969244        9.1613797995290458        15.779773863746113     
 H   3.1874805363970249        4.0321350892573316        14.787632055845455     
 C   2.2624383855852761        4.5885627991202611        16.658856493064768     
 H   1.2097745532905984        5.4223997022842720        18.363710944564268     
 H   5.6102257748855058        9.1791247344650309        9.4841069846242014     
 H  -2.6528707033574888        3.7325298410999705        8.0518175258966860     
 H   2.6628830689443781        3.7280418873964729        17.184862325058251     
         256

 Dy   4.2836249016874204       0.10271368670428854        4.2158702253270492     
 Cl   4.2846392577496459       -2.5779974149979772        4.1995366897192730     
 O   5.0995626587264891       0.56674254792244572        2.2485828811614117     
 N   5.6918250449277155        2.2379853903528506        4.6661754635500969     
 N   6.5050701472831189      -0.34293347941625218        5.4395304434222984     
 O   3.4654031600496320       0.56694183211158078        6.1833983457371042     
 N   2.8852741825910200        2.2397057935350961        3.7610619485098096     
 N   2.0562782885346049      -0.33486647864057001        2.9999149796674920     
 C   5.5500966415677970        1.6302745580011098        1.5803409528268995     
 C   6.3285317041873315        2.0281773296868932        5.9895747980531286     
 C   4.8550594393192661        3.4668796830616042        4.7262819504057987     
 C   6.7930541845375316        2.3798901399143872        3.6564918202815737     
 C   7.1409515184729440       -1.5315102761663639        5.5236581185279459     
 C   7.0653419976482317       0.71964384406146231        6.0689950387931306     
 C   3.0207140948071634        1.6347354557077043        6.8489011596730016     
 C   2.2473318378281442        2.0319762384595865        2.4377573680686702     
 C   3.7253351978830720        3.4664770285333133        3.6988237600723832     
 C   1.7842088427269591        2.3879136275065345        4.7702058424899478     
 C   1.4144729879995557       -1.5205144739705174        2.9199559112368263     
 C   1.5068047321528053       0.72553888499407015        2.3576258655507094     
 C   6.3670693344613714        2.5960909339375866        2.2339160375283016     
 C   5.2210805660882373        1.8422784661607079       0.22110116879716801     
 H   7.0200273613149742        2.8524040011906009        6.2357715778068066     
 H   5.5294961276787609        2.0219157047370269        6.7471717242317393     
 H   5.4819628890480088        4.3627858456229029        4.5772272861833629     
 H   4.4294463435911862        3.5291931744281988        5.7328218145177345     
 H   7.3803830443354856        1.4527898427100661        3.7147301675482662     
 H   7.4449391783313716        3.2136296071880479        3.9645133008718187     
 H   6.6402249270429108       -2.3581983851252573        5.0250446975782621     
 C   8.3444140260098898       -1.7048358847433496        6.2033838409117541     
 C   8.2590753776920973       0.61881124386929742        6.7804897583306936     
 C   2.2108867760565016        2.6045910978469911        6.1923503788101533     
 C   3.3492786073291292        1.8466112390194642        8.2080111956477282     
 H   1.5576932445552374        2.8582740821386197        2.1932519212183950     
 H   3.0457871567828350        2.0251189143757578        1.6795761186743710     
 H   3.1001571433044162        4.3640264599294305        3.8446299037585252     
 H   4.1514878631088772        3.5247708197714238        2.6923506242190007     
 H   1.1929357578081514        1.4633607943609999        4.7130680336313056     
 H   1.1362584909366520        3.2241355155001323        4.4606840551541946     
 H   1.9069773351552517       -2.3458768581819593        3.4287362460122752     
 C  0.21607908697658912       -1.6929548788783555        2.2312422552642373     
 C  0.32030324626468076       0.62480253005595310        1.6333739115107109     
 C   6.8425213327009926        3.7027484795657566        1.5236008299252721     
 C   5.7103700843318457        2.9557391950977574      -0.47118954330362045     
 H   4.6071195803619682        1.1084149482425525      -0.29846890775138640     
 H   8.8129243864624218       -2.6842596854654976        6.2481758080866552     
 C   8.9241186991985835      -0.60612294322611715        6.8326738484276071     
 H   8.6706498669587120        1.4995735582818359        7.2670851226995152     
 C   1.7424430909232467        3.7163109776183467        6.8993644769943128     
 C   2.8657707765830915        2.9642956388903006        8.8975293606308856     
 H   3.9561647172220660        1.1079376650466672        8.7292293842133510     
 H -0.25859250717113846       -2.6695936464828023        2.1922489223189210     
 C -0.35068353000190461      -0.59707379587180387        1.5851957955801472     
 H  -8.1616730408567179E-002   1.5035358673938566        1.1350813028453062     
 H   7.4766622833698380        4.4249833141668837        2.0387877481734065     
 C   6.5298148031610621        3.8867880696220372       0.17342597914997149     
 H   5.4494727869987445        3.0735025631120587       -1.5242046276955741     
 H   9.8774613376327220      -0.70158315206605337        7.3494181802072642     
 H   1.1148063383410241        4.4425200654803039        6.3817408581931510     
 C   2.0544328120325912        3.9000633033871730        8.2496031996528476     
 H   3.1239632956575356        3.0815203411869772        9.9512097225469702     
 H  -1.2994901798595659      -0.69270311465113088        1.0600081383468762     
 H   6.9359994826645881        4.7449152767089933      -0.35233772556545545     
 H   1.6536922208696216        4.7618830154987251        8.7731418622575177     
 Dy   4.3087872849459199        16.873209705389634        12.601096208953448     
 Cl   4.3050457680536658        19.549866305714499        12.609437263911950     
 O   3.4710310605560020        16.396827323271740        10.647744038232970     
 N   2.9175987922725017        14.723534561969608        13.073080093446933     
 N   2.0917677926019254        17.300272250936164        13.837123345755268     
 O   5.1505668758655974        16.421042970563480        14.561507872712021     
 N   5.7171367486121527        14.731419416187521        12.150515349945714     
 N   6.5210825554186940        17.310376060469508        11.360330872788772     
 C   3.0294852217659320        15.324943475623849        9.9860789502895102     
 C   2.2895961090600649        14.934284009714807        14.400335859265411     
 C   3.7600487630117683        13.498315711092184        13.132074340684101     
 C   1.8099283842197929        14.569176003690798        12.072384815537186     
 C   1.4454229339195230        18.483592164932510        13.915499318727631     
 C   1.5453736182693969        16.238363716949440        14.479999472032652     
 C   5.5946076031420926        15.355774536772881        15.231939179561515     
 C   6.3460591721547148        14.937315553149348        10.822742444855999     
 C   4.8839830055493314        13.499717878930362        12.098409292286281     
 C   6.8236564315965555        14.592731109986353        13.154990361501733     
 C   7.1589564449240646        18.497696513779410        11.274124444240492     
 C   7.0845567711499999        16.244204135566228        10.739378882013478     
 C   2.2287739636664865        14.351431931818638        10.648079171078050     
 C   3.3513995672643087        15.113818190412731        8.6253228182848307     
 H   1.6038867951167226        14.107280929832832        14.653516118671781     
 H   3.0939605655633429        14.946205262791887        15.152397678906542     
 H   3.1358958422645413        12.599516616033826        12.988554735141797     
 H   4.1910948399687733        13.439586706326491        14.136449506572481     
 H   1.2153634838622880        15.491705071014447        12.130869508987665     
 H   1.1668226284537668        13.731236069126798        12.387944794326041     
 H   1.9345043261636239        19.310402788727028        13.405853686456668     
 C  0.24648029011721204        18.652430163639849        14.604015049975823     
 C  0.35787574819846868        16.335382012271836        15.203040766120850     
 C   6.4013754024928042        14.380997060018297        14.579030403103253     
 C   5.2684534105484904        15.150156256488934        16.592876892408317     
 H   7.0346395135675674        14.111428006638551        10.573827439485807     
 H   5.5423468312917930        14.943672825543899        10.070030374793987     
 H   5.5153248284737542        12.606560662724492        12.246242144831886     
 H   4.4531073280237168        13.433381893522704        11.094352832540666     
 H   7.4107466753372293        15.519766805396056        13.092370561026785     
 H   7.4738588281538760        13.757856818836164        12.846505783438378     
 H   6.6565419415308540        19.327520237157696        11.765670032681312     
 C   8.3669298235901106        18.666299084701450        10.601250113165586     
 C   8.2834847869983790        16.339813034679189        10.036057120593783     
 C   1.7628847491660160        13.235916880085798        9.9450973246421892     
 C   2.8714752391434644        13.991840983268373        7.9400472623126293     
 H   3.9506169125115727        15.855571784872588        8.0994680706098343     
 H -0.23137635004371690        19.627391165368802        14.643013608653641     
 C -0.31674554574071495        17.555291222703396        15.250860976955378     
 H  -4.1683474744318896E-002   15.455285348932961        15.700869180675852     
 C   6.8650944406291137        13.268707452310085        15.288717428266569     
 C   5.7472316352578696        14.032254460228376        17.285573597664637     
 H   4.6637404106251905        15.891104369066124        17.113207644278862     
 H   8.8362415996817152        19.645073446711720        10.553338429747189     
 C   8.9501962390817553        17.563780119247287        9.9820077002081664     
 H   8.6972362955375502        15.455932553635554        9.5569670338562318     
 H   1.1414642018900196        12.507155062854620        10.466840284081012     
 C   2.0694338892337032        13.051770918314711        8.5934237335644816     
 H   3.1258370798749042        13.874344303226540        6.8853996791818979     
 H  -1.2655922764058967        17.648871466800262        15.776184296058107     
 H   7.4879521880199675        12.537710972925169        14.771767975112850     
 C   6.5531491940444813        13.089866028940552        16.639982009157102     
 H   5.4880916453895621        13.918830684730093        18.339515738499404     
 H   9.9071009009444637        17.655956361094692        9.4712880398413066     
 H   1.6720605251088767        12.186441080930322        8.0727402612546548     
 H   6.9482435356363750        12.226972392538249        17.166811106881049     
 Dy   2.4188607329972051E-002   8.5628114975936018        4.2044427660189418     
 Cl   1.2335689635775953E-002   5.8796095731174765        4.2242460648718811     
 O  0.84412116129578463        9.0284350403017708        2.2362251840986827     
 N   1.4219625376919862        10.698000376429464        4.6548682840786499     
 N   2.2443141256337915        8.1301319546784079        5.4337457348607945     
 O -0.79240115308731029        9.0401103651875960        6.1657807818536714     
 N  -1.3896800179674806        10.699073499249687        3.7400769996342307     
 N  -2.1820994231845221        8.1088378394489311        2.9551680696799707     
 C   1.2889341070319180        10.095002215518971        1.5692583539568143     
 C   2.0575874074653862        10.498999778373854        5.9812261546709875     
 C  0.57907988900515228        11.924367096236676        4.7108684662937339     
 C   2.5250106293925909        10.847357363478615        3.6473636570459349     
 C   2.8851485970141981        6.9441205046917771        5.5156013926329557     
 C   2.7980751465694342        9.1933685248738790        6.0675710721874809     
 C  -1.2491936890572868        10.103829736122169        6.8296778746972153     
 C  -2.0205644499490285        10.485850715504755        2.4152609327571017     
 C -0.54919419070194642        11.924932446843229        3.6812643251356327     
 C  -2.4908109314396083        10.844501858468826        4.7480277400120947     
 C  -2.8177877737145489        6.9198944593991651        2.8701911292294273     
 C  -2.7507529682055369        9.1735083461252742        2.3351350436123539     
 C   2.0991149370773021        11.065092544576599        2.2251979833149260     
 C  0.96001183891417052        10.307038665275700       0.21001726615912239     
 H   2.7458457593412398        11.327437646680748        6.2220635402886382     
 H   1.2573573934426134        10.495284430420426        6.7374797785986695     
 H   1.2051138327022572        12.820993667650487        4.5633101228989394     
 H  0.15151927106526691        11.986464433301812        5.7164457476951664     
 H   3.1171949488875348        9.9232887138905497        3.7051661137933216     
 H   3.1714141399136624        11.684161386618703        3.9586359598378764     
 H   2.3888009162655015        6.1166243605163046        5.0139883366039406     
 C   4.0877174636332798        6.7748433171830031        6.1977488858267904     
 C   3.9880142802463050        9.0954996431390338        6.7860807244949797     
 C  -2.0651700727175260        11.066654552172908        6.1704673131157852     
 C -0.92606407286877623        10.317692930505268        8.1897827650646171     
 H  -2.7158988916656592        11.306020846596816        2.1654663744306570     
 H  -1.2190569365954333        10.483451989352577        1.6602493818402857     
 H  -1.1736788496693473        12.822761259520920        3.8301507233827228     
 H -0.12237615696150221        11.987051431641127        2.6752733919922469     
 H  -3.0782345113540752        9.9169617390421969        4.6931915878640167     
 H  -3.1432618522555442        11.677073184814974        4.4375688149177233     
 H  -2.3121317739954592        6.0918843963391982        3.3613138934086257     
 C  -4.0263219163163120        6.7473334376893668        2.1993295043130354     
 C  -3.9497154144393924        9.0726831405627433        1.6321714692415048     
 C   2.5649919304964750        12.178651534580442        1.5192053055446504     
 C   1.4405034860279327        11.426718080131572      -0.47852978822140607     
 H  0.35335007321200490        9.5685181551073288      -0.31182446195478913     
 H   4.5623417657778003        5.7983908399582216        6.2392374732799416     
 C   4.6586564389582819        7.8735199049092239        6.8354335718087524     
 H   4.3930645995924795        9.9762326950546178        7.2782306042990248     
 C  -2.5394904619655154        12.177344576188233        6.8755409586985534     
 C  -1.4153230028576367        11.434385058931534        8.8769757899725121     
 H -0.31597367495164064        9.5824975914766348        8.7124863911293993     
 H  -4.4923406418563072        5.7669022428320380        2.1533940811477619     
 C  -4.6134930966638095        7.8471483360193943        1.5792572394597744     
 H  -4.3665472173288880        9.9549555713661704        1.1527191756288366     
 H   3.1913269938320559        12.905886464454957        2.0372640159191202     
 C   2.2506561625376791        12.363743812281376       0.16947010980377761     
 H   1.1797070607295923        11.545258267875647       -1.5315172599505888     
 H   5.6102325385631220        7.7796739083208744        7.3558487127584433     
 H  -3.1696794784131312        12.899859229582932        6.3557968208189761     
 C  -2.2295898596149812        12.365555934019522        8.2259427850517408     
 H  -1.1578033950567301        11.554984582292875        9.9305084189252550     
 H  -5.5708259361719543        7.7523105556222953        1.0695757064892335     
 H   2.6481606913121043        13.227465604125626      -0.35366301361275837     
 H  -2.6344531810523377        13.226879823588737        8.7477132600319063     
 Dy   2.2555761393098447E-002   8.3719647485452597        12.614147531799770     
 Cl   9.4567357429974144E-003   11.053730116640953        12.595631701913266     
 O -0.79580374080021299        7.9047542909022246        10.652724563555967     
 N  -1.3796651693570807        6.2359857322541838        13.071638979217559     
 N  -2.1940093840137447        8.8139378680409202        13.850860031251456     
 O  0.85095151515971212        7.9186377249456301        14.583259488427053     
 N   1.4258776773883439        6.2382277999926696        12.163062204307396     
 N   2.2485736292698291        8.8157466065343808        11.404536645694916     
 C  -1.2490167519233719        6.8420533882710437        9.9849335770686896     
 C  -2.0119830409612316        6.4431569082450828        14.397673159171378     
 C -0.54065062474844494        5.0084217644136491        13.128643156235503     
 C  -2.4838700052170908        6.0918514152460377        12.065441306409882     
 C  -2.8309016992230136        10.001777033653104        13.939460684876787     
 C  -2.7506511940064673        7.7502355445456210        14.481690695808307     
 C   1.2963773826075782        6.8531952203809494        15.251563192048247     
 C   2.0631918626586723        6.4495728631412232        10.840003887376961     
 C  0.58664825709488921        5.0113206347427504        12.098753878834403     
 C   2.5264988739764602        6.0901884130445483        13.172685851575993     
 C   2.8901774937138849        10.001931180047658        11.331280889543230     
 C   2.8024350189569156        7.7568372847570011        10.763682252625360     
 C  -2.0626650463634908        5.8756704256029266        10.641254435282239     
 C -0.92651664119121635        6.6340078698694231        8.6239262553672678     
 H  -2.7006939662045299        5.6171226904090554        14.645613732586414     
 H  -1.2097538406517780        6.4502721550321649        15.151968660094919     
 H  -1.1665436968538885        4.1116901964560659        12.980654851690433     
 H -0.11223317541337795        4.9462619827874086        14.134034756072634     
 H  -3.0723546172400007        7.0182033482337429        12.125137216599617     
 H  -3.1336951430168636        5.2574976130823350        12.375981380440134     
 H  -2.3334581060098163        10.829574904426625        13.439345943363277     
 C  -4.0312182821985623        10.173231439107905        14.625204760128879     
 C  -3.9413062368424918        7.8488566913916546        15.199013703915140     
 C   2.1008862857315980        5.8779106896935698        14.596013971532528     
 C  0.97515436095633445        6.6491133997959873        16.613890651292930     
 H   2.7534869197742706        5.6246509935401212        10.592938624256270     
 H   1.2642268302847528        6.4581850860465302        10.082382030350573     
 H   1.2124735554309316        4.1136714806900203        12.241142853234606     
 H  0.15859298599343055        4.9550507702376434        11.092935451319306     
 H   3.1188956306521880        7.0140235627523930        13.114160560958558     
 H   3.1734671910734376        5.2527949122058626        12.864508390087432     
 H   2.3949492452200056        10.825745654533073        11.840000703806021     
 C   4.0917834001629236        10.176592631484557        10.648725093656198     
 C   3.9922602751418457        7.8599504553812585        10.045580328502183     
 C  -2.5413176704058156        4.7703168623888299        9.9311377801201228     
 C  -1.4188114792901418        5.5216198968572510        7.9319528682723828     
 H -0.31657066778125703        7.3710611184963764        8.1037515315328239     
 H  -4.5005039985030066        11.152228008083762        14.673132949908432     
 C  -4.6069725122889249        9.0733141723491588        15.256151498923783     
 H  -4.3498901619820369        6.9670535090892738        15.686327128832962     
 C   2.5685191762556481        4.7674671557065045        15.305856776195252     
 C   1.4588895129120949        5.5334369819288129        17.306458086269423     
 H  0.37304016214286151        7.3917472241451430        17.134990775300800     
 H   4.5660262390217889        11.153572705217659        10.614296094418863     
 C   4.6621077409978477        9.0826523046084109        10.002453107740534     
 H   4.3973462873996443        6.9822693578717283        9.5480812198054004     
 H  -3.1732243538247547        4.0471332128090580        10.447547588874793     
 C  -2.2347570529625287        4.5893209718046082        8.5791620698141369     
 H  -1.1634982593939165        5.4059677826704879        6.8773544774793285     
 H  -5.5578499589476937        9.1678139545717841        15.777647028434583     
 H   3.1914824095727687        4.0369963368179986        14.788503369234091     
 C   2.2628385028139570        4.5909985265901962        16.658651149298574     
 H   1.2062314609179488        5.4223204307882042        18.362229374948200     
 H   5.6127566716141288        9.1801613413487733        9.4809811713931502     
 H  -2.6435692148931165        3.7323736495499777        8.0535935601475153     
 H   2.6626870372582840        3.7301012476473550        17.184563698743688     
         256

 Dy   4.2843832960916126        9.7756484369525706E-002   4.2146516989846994     
 Cl   4.2851517374997634       -2.5829056802653176        4.2003150426128482     
 O   5.1010107874843253       0.56108997794829718        2.2470907485742742     
 N   5.6919963541518106        2.2336186519019003        4.6640931066000650     
 N   6.5052733462220784      -0.34644418024416812        5.4394506560481988     
 O   3.4656594603664210       0.56390302184105390        6.1811790219914027     
 N   2.8852749826273465        2.2349858387233974        3.7584489858398729     
 N   2.0576534442897367      -0.34050789639371332        2.9971928361449947     
 C   5.5499638593785310        1.6253618753674066        1.5789368480512662     
 C   6.3285889457582210        2.0250700127912626        5.9877589843020855     
 C   4.8551734072461770        3.4625626827410696        4.7232275821371994     
 C   6.7934125579250217        2.3750265368429249        3.6544581694210492     
 C   7.1415201913152959       -1.5348031063442427        5.5241170190519640     
 C   7.0654194964988211       0.71662160820764154        6.0682339341954199     
 C   3.0215156394047753        1.6323312635051361        6.8461117385820014     
 C   2.2474830103187631        2.0265726261397248        2.4351857591124468     
 C   3.7252878181553810        3.4617867802555420        3.6958875836149216     
 C   1.7841222763179725        2.3835429919043558        4.7674809037932988     
 C   1.4161740597997037       -1.5263574762803449        2.9172448796245511     
 C   1.5073653321685370       0.71986578449604688        2.3555146352671397     
 C   6.3668870102742474        2.5914536622250579        2.2321466021188674     
 C   5.2188493846921578        1.8383421913071387       0.22036375523144533     
 H   7.0201079621099831        2.8495529312270675        6.2330747414045380     
 H   5.5295756993858403        2.0197102221580181        6.7453899296211599     
 H   5.4821450080986729        4.3583220226152699        4.5736371520555750     
 H   4.4296413104274581        3.5254987612521327        5.7297458052784904     
 H   7.3804274724569900        1.4477367288400440        3.7127215117655106     
 H   7.4454703895875802        3.2086382644920319        3.9624072522812122     
 H   6.6409393147286071       -2.3618948707501710        5.0260435242521746     
 C   8.3451629119732598       -1.7074677703955663        6.2037011143745024     
 C   8.2592352916947327       0.61642138747953157        6.7796906596204627     
 C   2.2110837786710014        2.6014701973646606        6.1893574431401026     
 C   3.3515509704860862        1.8457955949463096        8.2046064665651528     
 H   1.5575586364368250        2.8525404198590798        2.1903138806122633     
 H   3.0459254222218899        2.0197780059505055        1.6769795935829139     
 H   3.1001199629362772        4.3593433695529535        3.8417894613390171     
 H   4.1511912784059186        3.5201279834476162        2.6893215761460003     
 H   1.1931261299387679        1.4587621118073333        4.7110173387542034     
 H   1.1358975565244349        3.2193583368000884        4.4574093479694632     
 H   1.9091267775368346       -2.3516701924879726        3.4256630470415170     
 C  0.21753199128439277       -1.6991376121189037        2.2290062032428248     
 C  0.32034126314312050       0.61887811250396874        1.6321869847404737     
 C   6.8401251440673283        3.6993595418105043        1.5223066761501813     
 C   5.7058757661878978        2.9530468355651713      -0.47151190613574689     
 H   4.6049885183413117        1.1043924291950349      -0.29915651143425753     
 H   8.8139830527416141       -2.6867292805436653        6.2488380121577700     
 C   8.9246306136657214      -0.60829553145074489        6.8324354005850720     
 H   8.6706852687391418        1.4975752577545574        7.2656851213663431     
 C   1.7434198312488309        3.7140031668788982        6.8956452217628756     
 C   2.8691398479887273        2.9644505609268670        8.8933222232205900     
 H   3.9589671893147105        1.1078577880311116        8.7261728191422332     
 H -0.25661080658075902       -2.6760264209885345        2.1898316585459470     
 C -0.35014797060126968      -0.60326785391453597        1.5837557560534312     
 H  -8.2356312372378115E-002   1.4977077931625711        1.1347177879302042     
 H   7.4738964152798921        4.4219348466779227        2.0374783224156041     
 C   6.5251524631073750        3.8844565901813581       0.17279621756664768     
 H   5.4435295920658309        3.0715093028747056       -1.5240731768637161     
 H   9.8780766351551499      -0.70321870477736892        7.3491152395381762     
 H   1.1152004168940162        4.4395683002535353        6.3778510772954338     
 C   2.0571184427883944        3.8995347004581156        8.2452764605352318     
 H   3.1287109117383567        3.0829830198246513        9.9465085148313133     
 H  -1.2992332580730441      -0.69902712290075397        1.0590680207979175     
 H   6.9291665140430592        4.7437583080059955      -0.35274401554363694     
 H   1.6573633759130810        4.7622014427658179        8.7682894407050131     
 Dy   4.3084399660306136        16.877473848226423        12.602631413602298     
 Cl   4.3057372188024434        19.554084986809666        12.610126102641299     
 O   3.4720396770040014        16.402815176881159        10.647875625821980     
 N   2.9157066161483347        14.728190472846405        13.071711362831287     
 N   2.0921095160346166        17.304857796024109        13.840065094636845     
 O   5.1485187972437316        16.421738956508985        14.562549629141346     
 N   5.7157802661414356        14.734554955325013        12.150349321430475     
 N   6.5227433208457954        17.313587584746340        11.364621229692514     
 C   3.0309724737439545        15.331123175315900        9.9855579202930063     
 C   2.2870741558400436        14.937546678876540        14.398890576510274     
 C   3.7570905373411789        13.502162294261456        13.129669871756066     
 C   1.8084348506798620        14.576047318660532        12.070172936824790     
 C   1.4471643294463488        18.488774948321673        13.920923431751755     
 C   1.5437887761795981        16.242065259466294        14.479834200155102     
 C   5.5917300837613952        15.355623925548588        15.232249713307676     
 C   6.3455628059364759        14.941343653099565        10.823173963137332     
 C   4.8816896164995542        13.503558127820241        12.096697717857520     
 C   6.8216752079310377        14.594022577424237        13.155241436834489     
 C   7.1616426575160421        18.500472988719608        11.279992926693660     
 C   7.0844543863000000        16.248136048777486        10.740929213675653     
 C   2.2285230133776577        14.358197575179092        10.646294832218700     
 C   3.3555866049762058        15.119029077541821        8.6255906126898871     
 H   1.6007233251444817        14.110603844188555        14.650563259147855     
 H   3.0909595356422286        14.947920683061257        15.151473766537695     
 H   3.1321698318096942        12.604094106222551        12.984947399427863     
 H   4.1875492578791826        13.442112180384330        14.134211718448320     
 H   1.2152130608748588        15.499417493209632        12.128728697191777     
 H   1.1639537108025113        13.738856636717866        12.384818622250695     
 H   1.9377876864424157        19.316267519251351        13.413913055837778     
 C  0.24762485227814135        18.657355250526567        14.608505164950548     
 C  0.35526115143231252        16.338600901381223        15.201164738980566     
 C   6.3985879116618705        14.381235147778863        14.578920811435500     
 C   5.2645191875323265        15.148742693492624        16.592713652405543     
 H   7.0342568656450455        14.115560316892369        10.574150656557205     
 H   5.5424315391278620        14.948130443495934        10.069840133695990     
 H   5.5121501107158357        12.609751664382994        12.244330844454590     
 H   4.4515176119824771        13.438161706548470        11.092303946260444     
 H   7.4095405489581534        15.520623073997371        13.093722261684523     
 H   7.4714036768025842        13.758917286624110        12.846319480358916     
 H   6.6607294968872353        19.329707300871796        11.773999999654208     
 C   8.3686369106934073        18.669477244134303        10.605471135377057     
 C   8.2821744146655849        16.344302882819459        10.035595177629190     
 C   1.7638577069773440        13.242346659457198        9.9430129286947917     
 C   2.8768412116623097        13.996792216278916        7.9399387014084191     
 H   3.9562059987410483        15.860057914015059        8.1004228124398896     
 H -0.22882569912914461        19.632906319279204        14.649822353169094     
 C -0.31805413239380997        17.559108059802263        15.251246544603585     
 H  -4.6059274396212602E-002   15.457690320355308        15.696076121383900     
 C   6.8615823547860755        13.268197473606726        15.287929650177713     
 C   5.7424620922052467        14.030043403452250        17.284686125476426     
 H   4.6597768355834601        15.889362982810749        17.113419308385907     
 H   8.8388661137544755        19.647868031274477        10.559087769331459     
 C   8.9496895810545034        17.567869284264859        9.9825902024721103     
 H   8.6944988912916994        15.460991537957037        9.5542883537041536     
 H   1.1415398021933463        12.513885739803079        10.464097234520676     
 C   2.0732293058891353        13.057225652743140        8.5921095060429877     
 H   3.1332229921166026        13.878668479151028        6.8858721560545986     
 H  -1.2675803138705979        17.652237747300173        15.775429751472071     
 H   7.4847484884799780        12.537628928883446        14.770771264375233     
 C   6.5485533467629873        13.088047950827034        16.638775228404736     
 H   5.4827095510930413        13.915767777053395        18.338374210666270     
 H   9.9056723788629757        17.660385477029799        9.4701916206942034     
 H   1.6771438027392513        12.191493237653550        8.0710310964364371     
 H   6.9428936289242493        12.224443843158834        17.165041720954033     
 Dy   2.1667562786648036E-002   8.5594285884957344        4.2055179414459616     
 Cl   8.3770289571839691E-003   5.8762094715116513        4.2238527848479208     
 O  0.84066458119718979        9.0253405715011805        2.2370204781991219     
 N   1.4211362031946575        10.693904413386308        4.6556813917524327     
 N   2.2424529590891944        8.1251624616856066        5.4335456203405297     
 O -0.79290633015820700        9.0375325992917315        6.1675179817357808     
 N  -1.3911506925783204        10.696576300699792        3.7423052527228200     
 N  -2.1853029727563480        8.1072220047992882        2.9565704674866473     
 C   1.2854344111879452        10.091911201579315        1.5699924514378762     
 C   2.0578001128435908        10.494244484582570        5.9814555282139921     
 C  0.57885748863676822        11.920649343824451        4.7126385996624887     
 C   2.5234706825950606        10.843016362119076        3.6473231760306231     
 C   2.8825623523761319        6.9387213892611843        5.5149956443219708     
 C   2.7974286993462893        9.1880274698825879        6.0669368338249869     
 C  -1.2484628075048581        10.101747100581447        6.8314747914648102     
 C  -2.0225528481993522        10.484476767336503        2.4175688992380677     
 C -0.55009325706796430        11.922083358762153        3.6837593248570881     
 C  -2.4918879675597392        10.841907462045883        4.7507654119413969     
 C  -2.8213410947763662        6.9185230358327772        2.8705981739862847     
 C  -2.7529488268036908        9.1722997856168487        2.3363431890082360     
 C   2.0965849952515350        11.061431718617733        2.2255390487766173     
 C  0.95544049817611376        10.304641715250467       0.21112720220608158     
 H   2.7469177134274934        11.322143886987165        6.2217596957924250     
 H   1.2583527380617423        10.491134776380283        6.7385388374657795     
 H   1.2051884042348382        12.817041297600325        4.5648539858992931     
 H  0.15207982781017795        11.982715138067876        5.7185395170634434     
 H   3.1152225362916894        9.9186348172937002        3.7044234627622146     
 H   3.1705477920757748        11.679390383745801        3.9583455133919174     
 H   2.3854090182770009        6.1115890164442037        5.0135835250359602     
 C   4.0854168089888532        6.7685396479553361        6.1964690700845271     
 C   3.9879301942308700        9.0893281256593550        6.7843653902966521     
 C  -2.0652230162116845        11.064297563748605        6.1728634107771896     
 C -0.92279789757918407        10.316774202803513        8.1907814724097445     
 H  -2.7178288032437727        11.304989490064544        2.1687084890537709     
 H  -1.2213328325969557        10.482689023835052        1.6622484492935239     
 H  -1.1740599822128981        12.820145181447280        3.8332761884884818     
 H -0.12378388557433480        11.984392185094086        2.6775763047281647     
 H  -3.0792314416360504        9.9143190398281309        4.6961579150093442     
 H  -3.1445106233036961        11.674454000943317        4.4406360759118151     
 H  -2.3164532203303061        6.0901877095594656        3.3619593337390836     
 C  -4.0292067815108741        6.7465488800262445        2.1984041423086902     
 C  -3.9510825888262615        9.0720167273418291        1.6318678951610031     
 C   2.5622006667643165        12.175120981186963        1.5195139035964333     
 C   1.4356544744186219        11.424404534021047      -0.47746090921427070     
 H  0.34808520584133656        9.5666249015048859      -0.31053807986985943     
 H   4.5592242494518658        5.7916826685721476        6.2377723007532948     
 C   4.6577012502388540        7.8668646351728153        6.8335605503058350     
 H   4.3941174930949876        9.9698941334364122        7.2758661062660162     
 C  -2.5380894615436773        12.175645082992157        6.8778588016990350     
 C  -1.4104478003717575        11.434229484921024        8.8778617380816751     
 H -0.31202388893442717        9.5819456666510892        8.7131441125529321     
 H  -4.4956052517042053        5.7663159817546923        2.1518219066985078     
 C  -4.6151905806425395        7.8467256140129296        1.5778187940731829     
 H  -4.3671030826525925        9.9545633165774472        1.1522216412192243     
 H   3.1893418873547041        12.901838258569972        2.0373031492794134     
 C   2.2466515772251197        12.360968603220917       0.17014479186918507     
 H   1.1741088746197281        11.543355892450432       -1.5302038591003926     
 H   5.6095963928754147        7.7725042198139160        7.3533407381056293     
 H  -3.1687952177087544        12.897972094655289        6.3585159463459844     
 C  -2.2256732378099877        12.365029009813014        8.2275142592678279     
 H  -1.1511118097044868        11.555665030328582        9.9308394325501705     
 H  -5.5719268883479698        7.7523403815148635        1.0669307416261558     
 H   2.6437192364414033        13.224880259717084      -0.35311491797517219     
 H  -2.6291463017015588        13.227059156159157        8.7492052291546045     
 Dy   2.5812525295398965E-002   8.3762644551635059        12.614547312866513     
 Cl   1.5428201128664944E-002   11.058021299260636        12.598952646908844     
 O -0.79341383316680858        7.9088764688348165        10.652998190337312     
 N  -1.3767230749380537        6.2401592984694565        13.072377881145037     
 N  -2.1919163106758295        8.8184623993939475        13.848567492434302     
 O  0.85280862223980813        7.9219465064637538        14.583425047551369     
 N   1.4291218793255627        6.2420352103284467        12.163989914704930     
 N   2.2506747891798864        8.8191815103229203        11.401289803363277     
 C  -1.2452502795822480        6.8453815878806958        9.9855287194457922     
 C  -2.0098228297741541        6.4481394788633892        14.397922619447584     
 C -0.53755145479896338        5.0127761904424322        13.130592260390333     
 C  -2.4804064867780604        6.0951403714640255        12.065707527439921     
 C  -2.8292883409153426        10.006177181235403        13.935266652351190     
 C  -2.7482918695376450        7.7554583884637474        14.480771938205537     
 C   1.2979676037717189        6.8563895691873000        15.251767310065498     
 C   2.0661054710057813        6.4519871348608158        10.840537251451307     
 C  0.59008346479659279        5.0148878598951674        12.101032031556269     
 C   2.5300110319509739        6.0951918780963661        13.173580706017328     
 C   2.8916545176759234        10.005561550098438        11.325475142162153     
 C   2.8051200082379433        7.7592819237046671        10.762537355883573     
 C  -2.0582912290756608        5.8784815945686182        10.641880156654825     
 C -0.92176712619414414        6.6367068233796154        8.6248380832448444     
 H  -2.6990431630696863        5.6224486578060366        14.645660989690944     
 H  -1.2082107887011855        6.4551240340214431        15.152874217529947     
 H  -1.1632628512359255        4.1158459187040446        12.983054120093621     
 H -0.10955355570891863        4.9513446883582732        14.136183842781756     
 H  -3.0692677776266670        7.0212873677891618        12.124679704166411     
 H  -3.1300354975779090        5.2606562065548896        12.376311727393423     
 H  -2.3321666758398774        10.833373482384417        13.433864119442184     
 C  -4.0296019289657083        10.178305673438603        14.620866118719253     
 C  -3.9387983143616614        7.8548914961944369        15.198245809376759     
 C   2.1040968814877319        5.8822085735290468        14.596705020021686     
 C  0.97437691603755627        6.6507941908973249        16.613278775361952     
 H   2.7563585354828470        5.6267973908934135        10.594173868070847     
 H   1.2669505864565020        6.4596489134643535        10.083090151767049     
 H   1.2160683554539544        4.1175381698266804        12.244558831689737     
 H  0.16226568399562036        4.9574419702584294        11.095182876879537     
 H   3.1214445494014589        7.0196408279349294        13.115029991305704     
 H   3.1777886595489586        5.2584309553372419        12.865435651858286     
 H   2.3959972525133373        10.830162845722050        11.832491974170679     
 C   4.0932437590752828        10.179485439223038        10.642675291937465     
 C   3.9952199915612305        7.8614743286208393        10.044769217468122     
 C  -2.5350575356705440        4.7719374672258876        9.9322945765134154     
 C  -1.4122514967600945        5.5232419896381684        7.9333319635815878     
 H -0.31244924208750463        7.3740369014309177        8.1043931533552165     
 H  -4.4993130111686712        11.157155350655842        14.667118305305621     
 C  -4.6047661444926167        9.0792520794661051        15.253869028282521     
 H  -4.3471416172880248        6.9736177589261823        15.686693907788641     
 C   2.5713311938370982        4.7715103215710037        15.306397152296833     
 C   1.4573583413413964        5.5346411426858753        17.305613009379616     
 H  0.37086258649524101        7.3924496048967621        17.134096147333867     
 H   4.5667912800811923        11.156736686878441        10.606020635812575     
 C   4.6644826341318977        9.0843995907056065        9.9991851107270229     
 H   4.4009700092330952        6.9829448259811517        9.5493301319036004     
 H  -3.1663773894165028        4.0483706865393714        10.448905518249861     
 C  -2.2272864984083522        4.5902330518030716        8.5806713846760907     
 H  -1.1563624701292776        5.4072416357469919        6.8789217671528853     
 H  -5.5555365419984621        9.1742481096145241        15.775520193123054     
 H   3.1954842827485126        4.0418575843786657        14.789374682622727     
 C   2.2632386200426380        4.5934342540601314        16.658445805532384     
 H   1.2026883685452994        5.4222411592921365        18.360747805332132     
 H   5.6152875683427528        9.1811979482325157        9.4778553581621008     
 H  -2.6342677264287446        3.7322174579999849        8.0553695943983428     
 H   2.6624910055721895        3.7321606078982366        17.184265072429124     
         256

 Dy   4.2851416904958057        9.2799282034762856E-002   4.2134331726423495     
 Cl   4.2856642172498818       -2.5878139455326585        4.2010933955064242     
 O   5.1024589162421625       0.55543740797414853        2.2455986159871371     
 N   5.6921676633759049        2.2292519134509501        4.6620107496500323     
 N   6.5054765451610388      -0.34995488107208406        5.4393708686740982     
 O   3.4659157606832105       0.56086421157052713        6.1789596982457011     
 N   2.8852757826636735        2.2302658839116987        3.7558360231699366     
 N   2.0590286000448690      -0.34614931414685668        2.9944706926224973     
 C   5.5498310771892658        1.6204491927337032        1.5775327432756332     
 C   6.3286461873291104        2.0219626958956316        5.9859431705510433     
 C   4.8552873751730887        3.4582456824205345        4.7201732138686001     
 C   6.7937709313125110        2.3701629337714629        3.6524245185605246     
 C   7.1420888641576488       -1.5380959365221212        5.5245759195759820     
 C   7.0654969953494104       0.71359937235382076        6.0674728295977092     
 C   3.0223171840023872        1.6299270713025682        6.8433223174910003     
 C   2.2476341828093815        2.0211690138198626        2.4326141501562235     
 C   3.7252404384276905        3.4570965319777711        3.6929514071574605     
 C   1.7840357099089861        2.3791723563021776        4.7647559650966489     
 C   1.4178751315998515       -1.5322004785901726        2.9145338480122756     
 C   1.5079259321842688       0.71419268399802349        2.3534034049835699     
 C   6.3667046860871244        2.5868163905125288        2.2303771667094332     
 C   5.2166182032960782        1.8344059164535693       0.21962634166572267     
 H   7.0201885629049912        2.8467018612635338        6.2303779050022685     
 H   5.5296552710929205        2.0175047395790098        6.7436081350105797     
 H   5.4823271271493379        4.3538581996076360        4.5700470179277879     
 H   4.4298362772637292        3.5218043480760661        5.7266697960392454     
 H   7.3804719005784953        1.4426836149700220        3.7107128559827554     
 H   7.4460016008437897        3.2036469217960160        3.9603012036906060     
 H   6.6416537024143034       -2.3655913563750852        5.0270423509260871     
 C   8.3459117979366297       -1.7100996560477832        6.2040183878372499     
 C   8.2593952056973663       0.61403153108976583        6.7788915609102309     
 C   2.2112807812855007        2.5983492968823305        6.1863645074700511     
 C   3.3538233336430432        1.8449799508731550        8.2012017374825756     
 H   1.5574240283184124        2.8468067575795399        2.1873758400061316     
 H   3.0460636876609453        2.0144370975252528        1.6743830684914571     
 H   3.1000827825681387        4.3546602791764766        3.8389490189195086     
 H   4.1508946937029600        3.5154851471238087        2.6862925280729995     
 H   1.1933165020693841        1.4541634292536667        4.7089666438771021     
 H   1.1355366221122176        3.2145811581000450        4.4541346407847318     
 H   1.9112762199184172       -2.3574635267939859        3.4225898480707584     
 C  0.21898489559219639       -1.7053203453594521        2.2267701512214124     
 C  0.32037928002156024       0.61295369495198437        1.6310000579702366     
 C   6.8377289554336640        3.6959706040552525        1.5210125223750908     
 C   5.7013814480439500        2.9503544760325857      -0.47183426896787339     
 H   4.6028574563206561        1.1003699101475171      -0.29984411511712872     
 H   8.8150417190208081       -2.6891988756218330        6.2495002162288849     
 C   8.9251425281328594      -0.61046811967537251        6.8321969527425361     
 H   8.6707206705195699        1.4955769572272790        7.2642851200331702     
 C   1.7443965715744152        3.7116953561394492        6.8919259665314376     
 C   2.8725089193943636        2.9646054829634330        8.8891150858102943     
 H   3.9617696614073554        1.1077779110155559        8.7231162540711171     
 H -0.25462910599037952       -2.6824591954942667        2.1874143947729734     
 C -0.34961241120063480      -0.60946191195726818        1.5823157165267154     
 H  -8.3095894336189038E-002   1.4918797189312856        1.1343542730151019     
 H   7.4711305471899454        4.4188863791889608        2.0361688966578022     
 C   6.5204901230536869        3.8821251107406791       0.17216645598332384     
 H   5.4375863971329164        3.0695160426373529       -1.5239417260318580     
 H   9.8786919326775759      -0.70485425748868447        7.3488122988690874     
 H   1.1155944954470083        4.4366165350267668        6.3739612963977157     
 C   2.0598040735441976        3.8990060975290581        8.2409497214176159     
 H   3.1334585278191782        3.0844456984623259        9.9418073071156563     
 H  -1.2989763362865223      -0.70535113115037695        1.0581279032489588     
 H   6.9223335454215293        4.7426013393029978      -0.35315030552181848     
 H   1.6610345309565406        4.7625198700329099        8.7634370191525068     
 Dy   4.3080926471153065        16.881737991063211        12.604166618251149     
 Cl   4.3064286695512219        19.558303667904834        12.610814941370650     
 O   3.4730482934520004        16.408803030490581        10.648007213410990     
 N   2.9138144400241672        14.732846383723205        13.070342632215642
[truncated: 1,281,471 more chars]
